# Supplementary material for: Proteomics revealed novel functions and drought tolerance of Arabidopsis thaliana protein kinase ATG1
Source: BMC Biol. 2025 Feb 21;23:48. doi: 10.1186/s12915-025-02149-3 (PMC11846238; doi:10.1186/s12915-025-02149-3)
Supplement: Supplementary file 1 — Supplementary Material 1: Table S1. K-means cluster analysis and GO enrichment analysis of DEPs were performed; Table S2. Differentially abundant proteins; Table S3. Primer for qPCR analysis; Fig. S1. Most DEPs are located in the cytoplasm and nucleus; Fig. S2. Proteomics analysis of DEPs among the different groups; Fig. S3. Comprehensive analysis of the influence of atg1abct on the expression of hormone-related proteins. Fig. S4. Analysis of ABA content in Col-0 and atg1abct mutant. 14-day-old Col-0 and atg1abct were treated with 20% PEG6000 for 0 h and 4 h, respectively. The error bars represent mean ± SD (n = 3). Significant differences were determined using Student’s t-test: *p < 0.05. [file 12915_2025_2149_MOESM1_ESM.zip]

Archive with 4 entries (4 files):
- supplement information-revised-20250131.docx
- Table S1 K-means cluster analysis and GO enrichment analysis of DEPs were performed.xlsx
- Table S2 Differentially abundant proteins.xlsx
- Table S3 Primer for qPCR analysis.xlsx
