# Supplementary material for: Proteomics revealed novel functions and drought tolerance of Arabidopsis thaliana protein kinase ATG1
Source: BMC Biol. 2025 Feb 21;23:48. doi: 10.1186/s12915-025-02149-3 (PMC11846238; doi:10.1186/s12915-025-02149-3)
Supplement: Supplementary file 1 — Supplementary Material 1: Table S1. K-means cluster analysis and GO enrichment analysis of DEPs were performed; Table S2. Differentially abundant proteins; Table S3. Primer for qPCR analysis; Fig. S1. Most DEPs are located in the cytoplasm and nucleus; Fig. S2. Proteomics analysis of DEPs among the different groups; Fig. S3. Comprehensive analysis of the influence of atg1abct on the expression of hormone-related proteins. Fig. S4. Analysis of ABA content in Col-0 and atg1abct mutant. 14-day-old Col-0 and atg1abct were treated with 20% PEG6000 for 0 h and 4 h, respectively. The error bars represent mean ± SD (n = 3). Significant differences were determined using Student’s t-test: *p < 0.05. [file 12915_2025_2149_MOESM1_ESM.zip › Table S1 K-means cluster analysis and GO enrichment analysis of DEPs were performed.xlsx]

## Sheet: Sheet1
Table S1 K-means cluster analysis and GO enrichment analysis of DEPs were performed

## Sheet: cluster_1
Category	Term	Count	%	P_value	Genes	List Total	Pop Hits	Pop Total	Fold Enrichment	Bonferroni	Benjamini	FDR
GOTERM_BP_DIRECT	GO:1901701~cellular response to oxygen-containing compound	8	6.15385	0.00101709	AT1G64950, AT1G21080, AT1G27770, AT2G40600, AT5G28830, AT1G04780, AT2G23120, AT5G01300	120	60	4420	4.91111	0.292478	0.344794	0.344794
GOTERM_BP_DIRECT	GO:0090558~plant epidermis development	7	5.38462	0.00363061	AT5G45510, AT1G80240, AT4G15390, AT1G05320, AT3G57010, AT3G29250, AT3G12600	120	56	4420	4.60417	0.709646	0.558127	0.558127
GOTERM_BP_DIRECT	GO:0009414~response to water deprivation	14	10.7692	0.00493918	AT1G64950, AT5G52310, AT3G02480, AT4G23500, AT3G57010, AT2G37770, AT2G17280, AT5G02270, AT1G44770, AT1G20440, AT1G04780, AT2G23120, AT5G01300, AT4G16770	120	216	4420	2.38735	0.814274	0.558127	0.558127
GOTERM_CC_DIRECT	GO:0005789~endoplasmic reticulum membrane	10	7.69231	0.00845473	AT5G07340, AT1G11890, AT5G10780, AT2G32720, AT3G17780, AT3G46220, AT3G28480, AT2G46650, AT5G18900, AT4G27870	125	131	4591	2.80366	0.466507	0.518479	0.518479
GOTERM_BP_DIRECT	GO:0098542~defense response to other organism	8	6.15385	0.00899948	AT5G45510, AT1G80240, AT1G13020, AT3G29034, AT5G28830, AT1G52280, AT2G23120, AT2G46650	120	88	4420	3.34848	0.953749	0.680139	0.680139
GOTERM_BP_DIRECT	GO:0009755~hormone-mediated signaling pathway	5	3.84615	0.0100315	AT5G46210, AT1G27770, AT3G08680, AT5G01300, AT2G46650	120	32	4420	5.75521	0.967546	0.680139	0.680139
GOTERM_BP_DIRECT	GO:0036211~protein modification process	7	5.38462	0.012337	AT1G21080, AT1G20560, AT2G23120, AT2G43210, AT5G20400, AT2G07360, AT3G12400	120	72	4420	3.58102	0.985311	0.697041	0.697041
GOTERM_MF_DIRECT	GO:0030246~carbohydrate binding	6	4.61538	0.012537	AT5G07340, AT4G36360, AT3G16410, AT3G21380, AT2G33070, AT5G14950	100	57	4013	4.22421	0.878387	1	1
GOTERM_CC_DIRECT	GO:0000137~Golgi cis cisterna	4	3.07692	0.0179286	AT3G09090, AT3G28480, AT5G14950, AT5G18900	125	21	4591	6.99581	0.737829	0.518479	0.518479
GOTERM_CC_DIRECT	GO:0005783~endoplasmic reticulum	19	14.6154	0.0210194	AT1G64950, AT1G11890, AT2G32720, AT2G33070, AT1G56423, AT3G57010, AT1G65270, AT5G18900, AT2G37770, AT5G07340, AT3G09090, AT4G31080, AT1G27770, AT5G10780, AT1G71780, AT1G04220, AT3G01090, AT3G28480, AT4G35220	125	401	4591	1.74023	0.792374	0.518479	0.518479
GOTERM_BP_DIRECT	GO:0031347~regulation of defense response	6	4.61538	0.0352355	AT1G21080, AT5G45510, AT1G27770, AT3G29034, AT3G29250, AT2G23120	120	68	4420	3.25	0.999995	1	1
GOTERM_MF_DIRECT	GO:0008233~peptidase activity	4	3.07692	0.0465678	AT4G37660, AT4G29490, AT4G16800, AT5G27430	100	33	4013	4.86424	0.999652	1	1
GOTERM_MF_DIRECT	GO:0052725~inositol-1,3,4-trisphosphate 6-kinase activity	2	1.53846	0.048737	AT5G16760, AT2G43980	100	2	4013	40.13	0.999762	1	1
GOTERM_MF_DIRECT	GO:0052726~inositol-1,3,4-trisphosphate 5-kinase activity	2	1.53846	0.048737	AT5G16760, AT2G43980	100	2	4013	40.13	0.999762	1	1
GOTERM_MF_DIRECT	GO:0047325~inositol tetrakisphosphate 1-kinase activity	2	1.53846	0.048737	AT5G16760, AT2G43980	100	2	4013	40.13	0.999762	1	1
GOTERM_BP_DIRECT	GO:0010014~meristem initiation	2	1.53846	0.0531272	AT1G72560, AT4G36360	120	2	4420	36.8333	1	1	1
GOTERM_BP_DIRECT	GO:1990067~intrachromosomal DNA recombination	2	1.53846	0.0531272	AT2G41800, AT1G68310	120	2	4420	36.8333	1	1	1
GOTERM_BP_DIRECT	GO:0052746~inositol phosphorylation	2	1.53846	0.0531272	AT5G16760, AT2G43980	120	2	4420	36.8333	1	1	1
GOTERM_BP_DIRECT	GO:0035308~negative regulation of protein dephosphorylation	2	1.53846	0.0531272	AT1G69510, AT5G64130	120	2	4420	36.8333	1	1	1
GOTERM_BP_DIRECT	GO:0032957~inositol trisphosphate metabolic process	2	1.53846	0.0531272	AT5G16760, AT2G43980	120	2	4420	36.8333	1	1	1
GOTERM_MF_DIRECT	GO:0005506~iron ion binding	5	3.84615	0.0564985	AT1G64950, AT4G14716, AT3G28480, AT3G53280, AT5G18900	100	59	4013	3.40085	0.999939	1	1
GOTERM_BP_DIRECT	GO:0071396~cellular response to lipid	4	3.07692	0.0714361	AT1G21080, AT1G27770, AT5G28830, AT2G23120	120	36	4420	4.09259	1	1	1
GOTERM_BP_DIRECT	GO:0018193~peptidyl-amino acid modification	2	1.53846	0.0786315	AT1G53760, AT1G04780	120	3	4420	24.5556	1	1	1
GOTERM_BP_DIRECT	GO:0009640~photomorphogenesis	3	2.30769	0.0830972	AT5G46210, AT4G37470, AT2G41800	120	18	4420	6.13889	1	1	1

## Sheet: cluster_2
Category	Term	Count	%	PValue	Genes	List Total	Pop Hits	Pop Total	Fold Enrichment	Bonferroni	Benjamini	FDR
GOTERM_BP_DIRECT	GO:0015995~chlorophyll biosynthetic process	6	6.31579	0.00182091	AT3G59400, AT4G17560, AT5G19940, AT3G21200, AT1G58290, AT4G15560	89	45	4420	6.62172	0.431637	0.56266	0.56266
GOTERM_MF_DIRECT	GO:0003729~mRNA binding	20	21.0526	0.0150934	AT5G18570, AT1G06190, AT1G37130, AT1G36240, AT5G20250, AT4G01037, AT3G01500, AT3G18390, AT1G68010, AT5G46580, AT3G46630, AT1G54410, AT4G28080, AT3G15680, AT4G17560, AT5G38430, AT1G02150, AT1G41880, AT4G34620, AT4G37510	84	551	4013	1.73408	0.902401	1	1
GOTERM_BP_DIRECT	GO:0009416~response to light stimulus	13	13.6842	0.016337	AT5G18570, AT4G08920, AT3G05350, AT1G37130, AT4G35090, AT4G20130, AT5G42070, AT1G77760, AT2G01870, AT4G17560, AT4G18230, AT1G02150, AT1G58290	89	304	4420	2.12374	0.993942	1	1
GOTERM_CC_DIRECT	GO:0009507~chloroplast	47	49.4737	0.01933	AT3G55400, AT2G30170, AT1G06190, AT3G04650, AT5G16340, AT5G17230, AT1G63680, AT1G36240, AT3G08010, AT3G59400, AT4G01037, AT3G01500, AT3G21055, AT1G68010, AT4G20130, AT5G42070, AT5G41080, AT1G77760, AT1G53670, AT4G34830, AT2G04530, AT2G41560, AT1G58080, AT4G36530, AT2G24120, AT5G18570, AT5G16370, AT3G05350, AT5G20250, AT1G62180, AT3G18390, AT5G19940, AT3G21200, AT5G46580, AT3G11170, AT3G46630, AT5…	95	1747	4591	1.30014	0.73481	1	1
GOTERM_BP_DIRECT	GO:0009658~chloroplast organization	6	6.31579	0.022921	AT5G18570, AT3G46630, AT1G63680, AT5G17230, AT3G08010, AT4G20130	89	82	4420	3.63387	0.999245	1	1
GOTERM_MF_DIRECT	GO:0071949~FAD binding	4	4.21053	0.027491	AT4G08920, AT1G37130, AT1G77760, AT4G15760	84	32	4013	5.97173	0.985948	1	1
GOTERM_BP_DIRECT	GO:1901259~chloroplast rRNA processing	3	3.15789	0.0347828	AT1G06190, AT3G46630, AT5G46580	89	15	4420	9.93258	0.999983	1	1
GOTERM_BP_DIRECT	GO:0010027~thylakoid membrane organization	4	4.21053	0.0364144	AT5G18570, AT2G30170, AT5G12130, AT4G20130	89	37	4420	5.36896	0.99999	1	1
GOTERM_BP_DIRECT	GO:0006809~nitric oxide biosynthetic process	2	2.10526	0.039427	AT1G37130, AT1G77760	89	2	4420	49.6629	0.999996	1	1
GOTERM_MF_DIRECT	GO:0050464~nitrate reductase (NADPH) activity	2	2.10526	0.0409428	AT1G37130, AT1G77760	84	2	4013	47.7738	0.998332	1	1
GOTERM_MF_DIRECT	GO:0009703~nitrate reductase (NADH) activity	2	2.10526	0.0409428	AT1G37130, AT1G77760	84	2	4013	47.7738	0.998332	1	1
GOTERM_BP_DIRECT	GO:0009611~response to wounding	8	8.42105	0.0486885	AT2G05380, AT5G56870, AT5G16370, AT5G16340, AT5G59910, AT1G17840, AT4G30140, AT4G35770	89	168	4420	2.3649	1	1	1
GOTERM_MF_DIRECT	GO:0043546~molybdopterin cofactor binding	2	2.10526	0.0607887	AT1G37130, AT1G77760	84	3	4013	31.8492	0.999932	1	1
GOTERM_MF_DIRECT	GO:0008940~nitrate reductase activity	2	2.10526	0.0802287	AT1G37130, AT1G77760	84	4	4013	23.8869	0.999997	1	1
GOTERM_BP_DIRECT	GO:0006979~response to oxidative stress	7	7.36842	0.0871136	AT5G56870, AT5G16370, AT5G20250, AT1G53670, AT4G35090, AT4G36530, AT4G35770	89	155	4420	2.24284	1	1	1
GOTERM_BP_DIRECT	GO:0006949~syncytium formation	2	2.10526	0.0957034	AT1G69530, AT2G28950	89	5	4420	19.8652	1	1	1

## Sheet: cluster_3
Category	Term	Count	%	PValue	Genes	List Total	Pop Hits	Pop Total	Fold Enrichment	Bonferroni	Benjamini	FDR
GOTERM_BP_DIRECT	GO:0009415~response to water	3	5	0.013895	AT3G50970, AT2G21490, AT4G28300	55	15	4420	16.0727	0.896354	0.977586	0.977586
GOTERM_BP_DIRECT	GO:0006541~glutamine metabolic process	3	5	0.0241842	AT3G12670, AT5G60540, AT3G47340	55	20	4420	12.0545	0.981051	0.977586	0.977586
GOTERM_BP_DIRECT	GO:0009646~response to absence of light	3	5	0.0241842	AT3G06850, AT3G47340, AT4G24230	55	20	4420	12.0545	0.981051	0.977586	0.977586
GOTERM_BP_DIRECT	GO:0043617~cellular response to sucrose starvation	2	3.33333	0.0242879	AT3G06850, AT3G47340	55	2	4420	80.3636	0.981374	0.977586	0.977586

## Sheet: cluster_4
Category	Term	Count	%	PValue	Genes	List Total	Pop Hits	Pop Total	Fold Enrichment	Bonferroni	Benjamini	FDR
GOTERM_MF_DIRECT	GO:0016757~transferase activity, transferring glycosyl groups	10	6.99301	0.000602066	AT1G51630, AT3G02350, AT5G05170, AT3G21190, AT1G32900, AT4G02500, AT4G27570, AT1G30530, AT4G17770, AT3G43190	129	76	4013	4.09323	0.124092	0.133057	0.133057
GOTERM_BP_DIRECT	GO:0071555~cell wall organization	9	6.29371	0.000607122	AT3G02350, AT5G05170, AT4G30280, AT5G49720, AT5G25760, AT3G44990, AT1G75680, AT4G24260, AT3G23730	137	63	4420	4.60897	0.209451	0.234349	0.234349
GOTERM_CC_DIRECT	GO:0005802~trans-Golgi network	12	8.39161	0.00128301	AT4G39840, AT1G51630, AT2G22795, AT3G02350, AT5G05170, AT3G21190, AT5G49720, AT4G02500, AT4G12290, AT3G55920, AT4G19120, AT3G23820	139	126	4591	3.1456	0.104533	0.0668905	0.0661127
GOTERM_CC_DIRECT	GO:0005768~endosome	12	8.39161	0.00155559	AT4G39840, AT1G51630, AT2G22795, AT3G02350, AT5G05170, AT3G21190, AT5G49720, AT4G02500, AT4G12290, AT3G55920, AT4G19120, AT3G23820	139	129	4591	3.07244	0.12531	0.0668905	0.0661127
GOTERM_BP_DIRECT	GO:0010035~response to inorganic substance	9	6.29371	0.00427681	AT5G59540, AT1G32900, AT5G48430, AT5G48020, AT2G43620, AT3G48890, AT3G44190, AT2G16660, AT3G46280	137	85	4420	3.41606	0.809609	0.49337	0.49337
GOTERM_BP_DIRECT	GO:0050832~defense response to fungus	13	9.09091	0.00467449	AT4G22690, AT4G02330, AT1G13110, AT5G25940, AT5G48430, AT2G15890, AT3G23820, AT5G59540, AT1G02920, AT2G43620, AT4G16260, AT3G48890, AT3G46280	137	166	4420	2.5266	0.83688	0.49337	0.49337
GOTERM_BP_DIRECT	GO:0010411~xyloglucan metabolic process	4	2.7972	0.00511264	AT4G30280, AT4G02500, AT3G44990, AT3G23730	137	12	4420	10.7543	0.862436	0.49337	0.49337
GOTERM_MF_DIRECT	GO:0008810~cellulase activity	3	2.0979	0.0058073	AT5G49720, AT1G75680, AT4G24260	129	4	4013	23.3314	0.722332	0.641707	0.641707
GOTERM_CC_DIRECT	GO:0016021~integral component of membrane	39	27.2727	0.00656105	AT4G22690, AT1G12110, AT3G02350, AT3G08950, AT3G21190, AT2G29080, AT5G49720, AT4G02500, AT1G16410, AT2G16660, AT4G39840, AT1G51630, AT4G12320, AT4G13510, AT3G62310, AT1G20970, AT4G30210, AT1G75680, AT2G26260, AT2G26140, AT1G20510, AT3G46280, AT5G01500, AT1G15950, AT5G25940, AT1G13110, AT1G76090, AT1G51805, AT4G24260, AT1G51800, AT3G23820, AT5G05170, AT2G03510, AT4G12290, AT5G42720, AT3G48890, AT2…	139	860	4591	1.49782	0.43227	0.188083	0.185896
GOTERM_BP_DIRECT	GO:0030245~cellulose catabolic process	3	2.0979	0.00884253	AT5G49720, AT1G75680, AT4G24260	137	5	4420	19.3577	0.967848	0.682643	0.682643
GOTERM_MF_DIRECT	GO:0030247~polysaccharide binding	4	2.7972	0.00891673	AT4G30280, AT3G44990, AT3G23730, AT3G52180	129	14	4013	8.88815	0.86061	0.656866	0.656866
GOTERM_CC_DIRECT	GO:0005794~Golgi apparatus	22	15.3846	0.0114706	AT4G22690, AT3G02350, AT3G21190, AT2G34630, AT4G02500, AT5G49720, AT2G39795, AT2G38860, AT3G23820, AT4G39840, AT1G51630, AT2G22795, AT5G05170, AT4G30280, AT2G22125, AT2G03510, AT5G51570, AT4G12290, AT2G02040, AT3G44190, AT3G55920, AT4G19120	139	415	4591	1.75092	0.629231	0.246618	0.243751
GOTERM_BP_DIRECT	GO:0014070~response to organic cyclic compound	7	4.8951	0.0151991	AT2G25800, AT1G13110, AT1G64640, AT4G23820, AT1G27030, AT2G38860, AT3G46280	137	66	4420	3.42181	0.997334	0.960647	0.960647
GOTERM_BP_DIRECT	GO:0071456~cellular response to hypoxia	7	4.8951	0.0174211	AT1G43800, AT4G30280, AT2G41090, AT4G12720, AT1G67360, AT2G15890, AT3G43190	137	68	4420	3.32117	0.998888	0.960647	0.960647
GOTERM_BP_DIRECT	GO:0040007~growth	5	3.4965	0.0214438	AT4G39840, AT1G79720, AT1G28660, AT1G51805, AT4G23820	137	35	4420	4.60897	0.999773	1	1
GOTERM_CC_DIRECT	GO:0005576~extracellular region	29	20.2797	0.0226183	AT5G48430, AT3G58010, AT4G21960, AT2G17850, AT3G23730, AT5G14920, AT3G16530, AT1G79720, AT1G02920, AT1G28670, AT2G43620, AT4G11290, AT1G75680, AT4G16260, AT3G46280, AT4G02330, AT5G25760, AT1G51800, AT4G08770, AT4G30280, AT1G02930, AT1G28660, AT3G44990, AT1G78680, AT1G08970, AT4G12290, AT5G42720, AT5G21105, AT4G30020	139	638	4591	1.50131	0.860196	0.389035	0.384512
GOTERM_MF_DIRECT	GO:0020037~heme binding	8	5.59441	0.0237278	AT4G22690, AT1G13110, AT4G12320, AT4G21960, AT4G32320, AT4G11290, AT1G16410, AT4G08770	129	90	4013	2.7652	0.994923	1	1
GOTERM_BP_DIRECT	GO:0042546~cell wall biogenesis	5	3.4965	0.0281751	AT4G30280, AT1G64640, AT3G44990, AT1G52290, AT3G23730	137	38	4420	4.2451	0.999984	1	1
GOTERM_BP_DIRECT	GO:0019761~glucosinolate biosynthetic process	5	3.4965	0.0306683	AT3G19710, AT1G13110, AT5G23020, AT2G16660, AT1G16410	137	39	4420	4.13625	0.999994	1	1
GOTERM_MF_DIRECT	GO:0016762~xyloglucan:xyloglucosyl transferase activity	3	2.0979	0.0384164	AT4G30280, AT3G44990, AT3G23730	129	10	4013	9.33256	0.999819	1	1
GOTERM_MF_DIRECT	GO:0016740~transferase activity	6	4.1958	0.038689	AT1G51630, AT3G21190, AT2G34630, AT5G25760, AT2G38860, AT4G17770	129	59	4013	3.16358	0.99983	1	1
GOTERM_CC_DIRECT	GO:0005797~Golgi medial cisterna	4	2.7972	0.0417081	AT1G51630, AT2G22795, AT3G21190, AT3G55920	139	26	4591	5.08135	0.974366	0.512414	0.506456
GOTERM_CC_DIRECT	GO:0000138~Golgi trans cisterna	4	2.7972	0.0417081	AT3G02350, AT4G02500, AT4G19120, AT3G23820	139	26	4591	5.08135	0.974366	0.512414	0.506456
GOTERM_BP_DIRECT	GO:0030244~cellulose biosynthetic process	3	2.0979	0.0430955	AT5G05170, AT2G22125, AT5G49720	137	11	4420	8.79894	1	1	1
GOTERM_BP_DIRECT	GO:0006979~response to oxidative stress	10	6.99301	0.0480761	AT4G22690, AT1G02930, AT2G47060, AT4G12720, AT4G21960, AT2G37040, AT4G11290, AT3G48890, AT3G46280, AT4G08770	137	155	4420	2.08147	1	1	1
GOTERM_BP_DIRECT	GO:0031347~regulation of defense response	6	4.1958	0.0569818	AT4G22690, AT3G02350, AT5G59540, AT5G48430, AT2G43620, AT3G48890	137	68	4420	2.84672	1	1	1
GOTERM_BP_DIRECT	GO:0002239~response to oomycetes	3	2.0979	0.0587274	AT3G16530, AT3G11340, AT1G51800	137	13	4420	7.44526	1	1	1
GOTERM_BP_DIRECT	GO:0097502~mannosylation	2	1.3986	0.0605985	AT1G51630, AT3G21190	137	2	4420	32.2628	1	1	1
GOTERM_BP_DIRECT	GO:0052325~cell wall pectin biosynthetic process	2	1.3986	0.0605985	AT1G51630, AT3G21190	137	2	4420	32.2628	1	1	1
GOTERM_BP_DIRECT	GO:0010412~mannan metabolic process	2	1.3986	0.0605985	AT1G51630, AT3G21190	137	2	4420	32.2628	1	1	1
GOTERM_MF_DIRECT	GO:0016705~oxidoreductase activity, acting on paired donors, with incorporation or reduction of molecular oxygen	4	2.7972	0.0688388	AT4G22690, AT1G13110, AT4G12320, AT1G16410	129	30	4013	4.1478	1	1	1
GOTERM_BP_DIRECT	GO:0009617~response to bacterium	6	4.1958	0.0695035	AT5G01600, AT1G51805, AT3G48890, AT2G16660, AT1G20510, AT3G46280	137	72	4420	2.68856	1	1	1
GOTERM_MF_DIRECT	GO:0031418~L-ascorbic acid binding	3	2.0979	0.0715281	AT2G19590, AT1G77330, AT2G01490	129	14	4013	6.66611	1	1	1
GOTERM_BP_DIRECT	GO:0033993~response to lipid	8	5.59441	0.0778528	AT4G22690, AT2G25800, AT1G64640, AT4G23820, AT2G43620, AT3G48890, AT2G16660, AT3G23730	137	121	4420	2.13308	1	1	1
GOTERM_MF_DIRECT	GO:0004497~monooxygenase activity	4	2.7972	0.080374	AT4G22690, AT1G13110, AT4G12320, AT1G16410	129	32	4013	3.88857	1	1	1
GOTERM_BP_DIRECT	GO:0043436~oxoacid metabolic process	6	4.1958	0.0871264	AT4G22690, AT3G02350, AT5G59540, AT2G19590, AT5G25940, AT4G19120	137	77	4420	2.51398	1	1	1
GOTERM_CC_DIRECT	GO:0009569~chloroplast starch grain	2	1.3986	0.0875115	AT4G09020, AT1G32900	139	3	4591	22.0192	0.99962	0.940748	0.929809
GOTERM_BP_DIRECT	GO:0006857~oligopeptide transport	2	1.3986	0.0895162	AT1G12110, AT2G02040	137	3	4420	21.5085	1	1	1
GOTERM_BP_DIRECT	GO:0010200~response to chitin	2	1.3986	0.0895162	AT3G16530, AT1G51800	137	3	4420	21.5085	1	1	1
GOTERM_MF_DIRECT	GO:0051753~mannan synthase activity	2	1.3986	0.0926917	AT1G51630, AT3G21190	129	3	4013	20.739	1	1	1

## Sheet: cluster_5
Category	Term	Count	%	PValue	Genes	List Total	Pop Hits	Pop Total	Fold Enrichment	Bonferroni	Benjamini	FDR
GOTERM_MF_DIRECT	GO:0051015~actin filament binding	3	4.83871	0.0235909	AT5G59890, AT5G35700, AT5G43900	52	19	4013	12.1852	0.880537	1	1
GOTERM_BP_DIRECT	GO:0009626~plant-type hypersensitive response	3	4.83871	0.0418569	AT5G43470, AT3G46530, AT3G12500	59	25	4420	8.98983	0.999815	1	1
GOTERM_CC_DIRECT	GO:0000139~Golgi membrane	5	8.06452	0.0420846	AT3G25140, AT5G25100, AT5G35160, AT1G06890, AT4G18030	61	101	4591	3.72586	0.933379	0.941946	0.941946
GOTERM_CC_DIRECT	GO:0005797~Golgi medial cisterna	3	4.83871	0.0446586	AT5G25100, AT5G35160, AT4G18030	61	26	4591	8.68411	0.943767	0.941946	0.941946
GOTERM_CC_DIRECT	GO:0016021~integral component of membrane	18	29.0323	0.0448546	AT3G25140, AT1G66940, AT3G53470, AT1G63010, AT5G25100, AT1G23090, AT1G68650, AT1G30130, AT1G52600, AT3G62150, AT2G20230, AT2G26900, AT1G52200, AT5G64940, AT5G06320, AT5G35160, AT1G06890, AT4G18030	61	860	4591	1.57526	0.944489	0.941946	0.941946
GOTERM_CC_DIRECT	GO:0005802~trans-Golgi network	5	8.06452	0.0813724	AT3G25140, AT5G25100, AT5G35160, AT1G06890, AT4G18030	61	126	4591	2.9866	0.995238	1	1
GOTERM_MF_DIRECT	GO:0008061~chitin binding	2	3.22581	0.0857017	AT3G12500, AT3G04720	52	7	4013	22.0495	0.999656	1	1
GOTERM_CC_DIRECT	GO:0005768~endosome	5	8.06452	0.0870049	AT3G25140, AT5G25100, AT5G35160, AT1G06890, AT4G18030	61	129	4591	2.91714	0.996768	1	1

## Sheet: cluster_6
Category	Term	Count	%	PValue	Genes	List Total	Pop Hits	Pop Total	Fold Enrichment	Bonferroni	Benjamini	FDR
GOTERM_CC_DIRECT	GO:0009507~chloroplast	46	57.5	0.000450833	AT5G22640, AT3G53560, AT3G28460, AT3G53460, AT3G25110, AT1G06690, AT3G06770, AT5G20140, AT2G24090, AT5G14660, AT1G30120, AT4G28030, AT3G20680, AT4G09510, AT1G66270, AT2G28605, AT3G17440, AT4G27390, AT5G38520, AT4G36910, AT1G74070, AT5G39210, AT4G33520, AT3G16950, AT3G15840, AT4G32250, AT1G70070, AT4G13670, AT1G79260, AT3G03890, AT4G01940, AT3G04260, AT1G62780, AT4G01883, AT5G25980, AT2G35390, AT4…	80	1747	4591	1.51106	0.0310724	0.0315583	0.0315583
GOTERM_BP_DIRECT	GO:0018394~peptidyl-lysine acetylation	3	3.75	0.000888661	AT1G24040, AT1G26220, AT4G28030	78	3	4420	56.6667	0.184206	0.200325	0.200325
GOTERM_BP_DIRECT	GO:0006474~N-terminal protein amino acid acetylation	3	3.75	0.00175723	AT1G24040, AT1G26220, AT4G28030	78	4	4420	42.5	0.331528	0.200325	0.200325
GOTERM_MF_DIRECT	GO:0008080~N-acetyltransferase activity	3	3.75	0.00382977	AT1G24040, AT1G26220, AT4G28030	67	6	4013	29.9478	0.366578	0.459573	0.459573
GOTERM_BP_DIRECT	GO:1901259~chloroplast rRNA processing	3	3.75	0.0271633	AT3G28460, AT3G53460, AT1G70070	78	15	4420	11.3333	0.998175	1	1
GOTERM_MF_DIRECT	GO:0004392~heme oxygenase (decyclizing) activity	2	2.5	0.0326266	AT4G26740, AT2G26670	67	2	4013	59.8955	0.980694	1	1
GOTERM_BP_DIRECT	GO:0045892~negative regulation of transcription, DNA-templated	3	3.75	0.0508104	AT2G45640, AT4G26630, AT3G44750	78	21	4420	8.09524	0.999993	1	1
GOTERM_BP_DIRECT	GO:0006351~transcription, DNA-templated	4	5	0.0640289	AT3G04260, AT2G24090, AT1G62780, AT5G14660	78	53	4420	4.27673	1	1	1
GOTERM_BP_DIRECT	GO:0044238~primary metabolic process	2	2.5	0.0679059	AT3G04260, AT4G13670	78	4	4420	28.3333	1	1	1
GOTERM_BP_DIRECT	GO:0070370~cellular heat acclimation	2	2.5	0.0841584	AT5G21160, AT3G15840	78	5	4420	22.6667	1	1	1
GOTERM_CC_DIRECT	GO:0010598~NAD(P)H dehydrogenase complex (plastoquinone)	2	2.5	0.0989562	AT1G74880, AT5G39210	80	6	4591	19.1292	0.99932	1	1

## Sheet: cluster_7
Category	Term	Count	%	PValue	Genes	List Total	Pop Hits	Pop Total	Fold Enrichment	Bonferroni	Benjamini	FDR
GOTERM_CC_DIRECT	GO:0000139~Golgi membrane	11	11.4583	3.007e-05	AT5G47200, AT5G18480, AT5G11980, AT1G67930, AT1G14670, AT3G27530, AT2G01970, AT1G48760, AT1G10950, AT1G79990, AT4G22330	94	101	4591	5.31925	0.00243274	0.00243567	0.00243567
GOTERM_CC_DIRECT	GO:0005783~endoplasmic reticulum	21	21.875	0.00011	AT5G23575, AT2G35720, AT4G21180, AT3G27530, AT5G16550, AT3G07680, AT2G35690, AT4G02080, AT4G29520, AT4G22330, AT5G62930, AT1G49430, AT2G01720, AT3G22845, AT3G17520, AT4G00900, AT5G20520, AT1G44820, AT3G63080, AT2G04350, AT4G37640	94	401	4591	2.55773	0.00887088	0.00445498	0.00445498
GOTERM_CC_DIRECT	GO:0016021~integral component of membrane	33	34.375	0.000213993	AT5G23575, AT5G18480, AT2G35720, AT4G21180, AT2G36850, AT1G14670, AT3G28300, AT5G51740, AT3G07680, AT1G10950, AT5G23390, AT4G22330, AT2G01720, AT3G22845, AT3G17520, AT5G64740, AT1G52780, AT5G56730, AT4G00900, AT5G20520, AT2G04350, AT4G37640, AT3G26210, AT4G31830, AT5G16550, AT4G29330, AT1G11310, AT4G12310, AT5G06200, AT5G05570, AT2G01970, AT1G13080, AT5G54380	94	860	4591	1.87411	0.0171859	0.0057778	0.0057778
GOTERM_BP_DIRECT	GO:0006888~ER to Golgi vesicle-mediated transport	7	7.29167	0.000372817	AT3G22845, AT3G27530, AT3G07680, AT2G20930, AT4G02080, AT1G79990, AT2G27460	93	47	4420	7.07847	0.0934137	0.0743116	0.0743116
GOTERM_CC_DIRECT	GO:0005794~Golgi apparatus	20	20.8333	0.000510653	AT5G47200, AT5G18480, AT2G36850, AT1G14670, AT3G27530, AT3G07680, AT1G10950, AT2G20930, AT4G02080, AT1G11310, AT4G22330, AT5G07120, AT3G22845, AT5G11980, AT5G11580, AT5G64740, AT1G52780, AT2G01970, AT1G48760, AT2G04350	94	415	4591	2.35376	0.0405292	0.0103407	0.0103407
GOTERM_BP_DIRECT	GO:0006886~intracellular protein transport	10	10.4167	0.000567264	AT2G31680, AT3G06540, AT2G05170, AT3G22845, AT3G27530, AT3G07680, AT1G48760, AT4G02080, AT1G79990, AT2G27460	93	115	4420	4.13277	0.138631	0.0743116	0.0743116
GOTERM_BP_DIRECT	GO:0016192~vesicle-mediated transport	8	8.33333	0.00498553	AT5G07120, AT5G47200, AT3G06540, AT2G05170, AT5G05570, AT1G48760, AT4G02080, AT1G79990	93	102	4420	3.7276	0.731385	0.435403	0.435403
GOTERM_BP_DIRECT	GO:0009555~pollen development	6	6.25	0.0138067	AT5G18480, AT3G06540, AT2G36850, AT5G05570, AT2G35690, AT4G02080	93	69	4420	4.13277	0.974177	0.735095	0.735095
GOTERM_BP_DIRECT	GO:0072657~protein localization to membrane	3	3.125	0.0140285	AT1G14670, AT2G01970, AT1G10950	93	9	4420	15.8423	0.97566	0.735095	0.735095
GOTERM_MF_DIRECT	GO:0050660~flavin adenine dinucleotide binding	4	4.16667	0.0186889	AT5G06580, AT4G29720, AT2G35690, AT3G06810	75	31	4013	6.90409	0.907179	1	1
GOTERM_BP_DIRECT	GO:0009860~pollen tube growth	4	4.16667	0.0353441	AT5G47200, AT5G11980, AT3G06540, AT1G76850	93	35	4420	5.43164	0.999922	1	1
GOTERM_BP_DIRECT	GO:0048316~seed development	6	6.25	0.0369457	AT3G15670, AT3G17520, AT4G31830, AT1G47540, AT1G48090, AT1G14930	93	89	4420	3.20406	0.99995	1	1
GOTERM_CC_DIRECT	GO:0005768~endosome	7	7.29167	0.0457072	AT5G07120, AT5G18480, AT2G05170, AT1G14670, AT1G52780, AT2G01970, AT1G10950	94	129	4591	2.65026	0.977395	0.665785	0.665785
GOTERM_CC_DIRECT	GO:0010008~endosome membrane	4	4.16667	0.0493174	AT1G14670, AT2G01970, AT1G48760, AT1G10950	94	41	4591	4.76492	0.98337	0.665785	0.665785
GOTERM_BP_DIRECT	GO:0050832~defense response to fungus	8	8.33333	0.0563034	AT1G49430, AT4G27740, AT1G75830, AT3G26210, AT1G47540, AT1G11310, AT2G22240, AT5G54380	93	166	4420	2.29045	1	1	1
GOTERM_BP_DIRECT	GO:0002213~defense response to insect	3	3.125	0.0582654	AT1G69960, AT2G35690, AT2G38400	93	19	4420	7.50424	1	1	1
GOTERM_CC_DIRECT	GO:0016020~membrane	11	11.4583	0.0621412	AT5G07120, AT1G49430, AT5G23575, AT1G67930, AT1G14670, AT4G11850, AT2G01970, AT1G10950, AT5G20520, AT2G04350, AT4G37640	94	286	4591	1.87848	0.994465	0.719062	0.719062
GOTERM_BP_DIRECT	GO:0006891~intra-Golgi vesicle-mediated transport	3	3.125	0.0638841	AT5G11980, AT1G67930, AT1G79990	93	20	4420	7.12903	1	1	1
GOTERM_BP_DIRECT	GO:0007030~Golgi organization	3	3.125	0.0638841	AT5G11980, AT3G22845, AT3G07680	93	20	4420	7.12903	1	1	1
GOTERM_MF_DIRECT	GO:0046872~metal ion binding	16	16.6667	0.0664317	AT5G18480, AT4G27740, AT2G05170, AT5G47810, AT5G51740, AT3G02830, AT4G29220, AT4G22330, AT4G36880, AT4G32180, AT5G64740, AT1G69960, AT5G56730, AT4G00900, AT1G79380, AT4G37640	75	542	4013	1.57953	0.999827	1	1
GOTERM_BP_DIRECT	GO:0048638~regulation of developmental growth	2	2.08333	0.0807209	AT1G52780, AT1G48090	93	4	4420	23.7634	1	1	1
GOTERM_BP_DIRECT	GO:0007032~endosome organization	2	2.08333	0.0998725	AT2G05170, AT1G48760	93	5	4420	19.0108	1	1	1
GOTERM_BP_DIRECT	GO:0051239~regulation of multicellular organismal process	2	2.08333	0.0998725	AT1G48090, AT2G38400	93	5	4420	19.0108	1	1	1
