# Supplementary material for: Proteomics revealed novel functions and drought tolerance of Arabidopsis thaliana protein kinase ATG1
Source: BMC Biol. 2025 Feb 21;23:48. doi: 10.1186/s12915-025-02149-3 (PMC11846238; doi:10.1186/s12915-025-02149-3)
Supplement: Supplementary file 1 — Supplementary Material 1: Table S1. K-means cluster analysis and GO enrichment analysis of DEPs were performed; Table S2. Differentially abundant proteins; Table S3. Primer for qPCR analysis; Fig. S1. Most DEPs are located in the cytoplasm and nucleus; Fig. S2. Proteomics analysis of DEPs among the different groups; Fig. S3. Comprehensive analysis of the influence of atg1abct on the expression of hormone-related proteins. Fig. S4. Analysis of ABA content in Col-0 and atg1abct mutant. 14-day-old Col-0 and atg1abct were treated with 20% PEG6000 for 0 h and 4 h, respectively. The error bars represent mean ± SD (n = 3). Significant differences were determined using Student’s t-test: *p < 0.05. [file 12915_2025_2149_MOESM1_ESM.zip › Table S2 Differentially abundant proteins.xlsx]

## Sheet: Table
Table S1. Differentially abundant proteins																																		Table S2 Differentially abundant proteins
					Hormone-responsive proteins															MS_Col-0			MS_atg1abct			ND_Col-0			ND_atg1abct											MS_atg1abct_vs_MS_Col-0			ND_atg1abct_vs_MS_atg1abct			ND_atg1abct_vs_ND_Col-0			ND_Col-0_vs_MS_Col-0
Protein ID	TAIR	Protein.Name	Gene.Name	Function	Abscisic acid	Auxin	Brassinosteroid	Cytokinin	Ethylene	Jasmonic acid	Salicylic acid	ProteinGroup	FastaHeaders	Proteins	Peptides	RazorUniquePeptides	UniquePeptides	Coverage	MolWeight	MS_Col-0_1	MS_Col-0_2	MS_Col-0_3	MS_atg1abct_1	MS_atg1abct_2	MS_atg1abct_3	ND_Col-0_1	ND_Col-0_2	ND_Col-0_3	ND_atg1abct_1	ND_atg1abct_2	ND_atg1abct_3	Identified.or.Quantified	GO.annotations	KO.Name.	Pathways	Subcellular.localization	Domain	imputed	num_NAs	MS_atg1abct_vs_MS_Col-0_diff	MS_atg1_vs_MS_Col-0_p.adj	MS_atg1abct_vs_MS_Col-0_p.val	ND_atg1abct_vs_MS_atg1abct_diff	ND_atg1abct_vs_MS_atg1abct_p.adj	ND_atg1abct_vs_MS_atg1abct_p.val	ND_atg1abct_vs_ND_Col-0_diff	ND_atg1abct_vs_ND_Col-0_p.adj	ND_atg1abct_vs_ND_Col-0_p.val	ND_Col-0_vs_MS_Col-0_diff
A0A075M556	ATCG00490	Ribulose bisphosphate carboxylase large chain (Fragment)	rbcL									tr|A0A075M556|A0A075M556_ARATH	tr|A0A075M556|A0A075M556_ARATH Ribulose bisphosphate carboxylase large chain (Fragment) OS=Arabidopsis thaliana OX=3702 GN=rbcL PE=3 SV=1	1	35	1	1	64.1	51.381	11.1936	17.4333	17.2203	15.7114	16.7433	16.9501	17.2031	17.0087	17.5032	17.0863	16.5216	17.0391	Quantified	GO:0009853(BP:photorespiration);GO:0019253(BP:reductive pentose-phosphate cycle);GO:0009507(CC:chloroplast);GO:0000287(MF:magnesium ion binding);GO:0004497(MF:monooxygenase activity);GO:0016984(MF:ribulose-bisphosphate carboxylase activity)			Chloroplast	"PF00016(Ribulose bisphosphate carboxylase large chain, catalytic domain);PF02788(Ribulose bisphosphate carboxylase large chain, N-terminal domain)"	TRUE	1	1.18585	0.946423	0.409239	0.414041	0.938504	0.769519	-0.356037	0.950928	0.800953	1.95593
A0A076K006	AT2G21045	Arsenate reductase	ATQ1									tr|A0A076K006|A0A076K006_ARATH;tr|A0A076JV56|A0A076JV56_ARATH;sp|Q8RUD6|HARC1_ARATH;tr|A0A7G2EAL4|A0A7G2EAL4_ARATH;tr|A0A178W025|A0A178W025_ARATH;tr|A0A076K021|A0A076K021_ARATH;tr|A0A5S9X003|A0A5S9X003_ARATH;tr|A0A076JYS1|A0A076JYS1_ARATH;tr|A0A076JTT8|A0A076JTT8_ARATH;tr|A0A076JTS7|A0A076JTS7_ARATH	"tr|A0A076K006|A0A076K006_ARATH Arsenate reductase OS=Arabidopsis thaliana OX=3702 GN=ATQ1 PE=4 SV=1;tr|A0A076JV56|A0A076JV56_ARATH Arsenate reductase OS=Arabidopsis thaliana OX=3702 GN=ATQ1 PE=4 SV=1;sp|Q8RUD6|HARC1_ARATH Protein HIGH ARSENIC CONTENT 1, mi"	10	2	1	1	17.3	18.94	14.95	13.6612	13.7737	12.8293	15.7075	15.5276	15.3061	15.0939	14.1516	15.0753	14.8203	13.9678	Quantified	GO:0071722(BP:detoxification of arsenic-containing substance);GO:0007568(BP:aging);GO:0005739(CC:mitochondrion);GO:0030611(MF:arsenate reductase activity)			Cytoplasmic;Nuclear	PF00581(Rhodanese-like domain)	TRUE	1	0.559817	0.949964	0.46955	-0.0670034	0.94508	0.930017	-0.229385	0.949504	0.7642	0.722198
A0A077	AT4G00900	Endomembrane Ca2+ ATPase 2 (Fragment)	ECA2									tr|A0A077|A0A077_ARATH;sp|O23087|ECA2_ARATH;tr|A0A178UYB0|A0A178UYB0_ARATH;tr|A0A078|A0A078_ARATH;tr|A0A5S9XP12|A0A5S9XP12_ARATH;tr|A0A7G2EZ36|A0A7G2EZ36_ARATH;tr|A0A654FKQ8|A0A654FKQ8_ARATH	"tr|A0A077|A0A077_ARATH Endomembrane Ca2+ ATPase 2 (Fragment) OS=Arabidopsis thaliana OX=3702 GN=ECA2 PE=2 SV=1;sp|O23087|ECA2_ARATH Calcium-transporting ATPase 2, endoplasmic reticulum-type OS=Arabidopsis thaliana OX=3702 GN=ECA2 PE=1 SV=1;tr|A0A178UYB0|A0"	7	5	5	5	10.7	84.853	13.7778	15.0744	12.8888	14.9279	14.7811	13.8104	13.0854	13.566	14.7999	16.8435	15.3281	15.6689	Quantified	GO:0016021(CC:integral component of membrane);GO:0005524(MF:ATP binding)			PlasmaMembrane	"PF00122(E1-E2 ATPase);PF13246(Cation transport ATPase (P-type));PF00689(Cation transporting ATPase, C-terminus)"	FALSE	0	0.5928	0.945139	0.390139	1.44032	0.740046	0.0552342	2.1297	0.52802	0.00972385	-0.0965775
A0A090MHY5	AT4G24620	Glucose-6-phosphate isomerase	PGI1									tr|A0A090MHY5|A0A090MHY5_ARATH;tr|A0A178UUU3|A0A178UUU3_ARATH;sp|Q8H103|G6PIP_ARATH;tr|A0A7G2F587|A0A7G2F587_ARATH	tr|A0A090MHY5|A0A090MHY5_ARATH Glucose-6-phosphate isomerase OS=Arabidopsis thaliana OX=3702 GN=PGI1 (At4g24620) PE=2 SV=1;tr|A0A178UUU3|A0A178UUU3_ARATH Glucose-6-phosphate isomerase OS=Arabidopsis thaliana OX=3702 GN=AXX17_At4g28500 PE=3 SV=1;sp|Q8H103|G	4	19	19	19	39.1	66.806	20.4706	20.4436	20.463	19.9981	20.3117	20.2793	20.4795	20.3999	20.4709	20.4202	20.1798	20.2984	Quantified	GO:0006094(BP:gluconeogenesis);GO:0006096(BP:glycolytic process);GO:0004347(MF:glucose-6-phosphate isomerase activity)			Cytoplasmic;Chloroplast	PF00342(Phosphoglucose isomerase)	FALSE	0	-0.262666	0.824463	0.0397533	0.103117	0.907753	0.372135	-0.15061	0.891277	0.20296	-0.00893883
A0A097PKS4	AT5G52580	RabGAP/TBC domain-containing protein (Fragment)										tr|A0A097PKS4|A0A097PKS4_ARATH;tr|F4KG92|F4KG92_ARATH;tr|A0A178UBN8|A0A178UBN8_ARATH;tr|A0A5S9YEI9|A0A5S9YEI9_ARATH;tr|A0A1P8BE11|A0A1P8BE11_ARATH;tr|Q9LTF8|Q9LTF8_ARATH;tr|F4KG91|F4KG91_ARATH;tr|Q9LTF9|Q9LTF9_ARATH	tr|A0A097PKS4|A0A097PKS4_ARATH RabGAP/TBC domain-containing protein (Fragment) OS=Arabidopsis thaliana OX=3702 PE=2 SV=1;tr|F4KG92|F4KG92_ARATH RabGAP/TBC domain-containing protein OS=Arabidopsis thaliana OX=3702 GN=At5g52580 PE=1 SV=1;tr|A0A178UBN8|A0A178	8	3	3	3	6.9	72.451	14.5815	13.9668	14.4598	14.5213	15.7252	15.027	14.11	14.5659	14.1138	13.7753	14.4847	14.7345	Quantified	GO:0016021(CC:integral component of membrane)			Nuclear	PF12068(Domain of unknown function (DUF3548));PF00566(Rab-GTPase-TBC domain)	TRUE	1	0.755173	0.851497	0.0544364	-0.759674	0.734926	0.0532699	0.068262	0.95258	0.84674	-0.0727637
A0A097PL68	AT5G12040	Nitrilase/cyanide hydratase and apolipoprotein N-acyltransferase family protein (Fragment)										tr|A0A097PL68|A0A097PL68_ARATH;tr|A0A5S9Y3S9|A0A5S9Y3S9_ARATH;tr|A0A178U770|A0A178U770_ARATH;sp|Q8RUF8|NILP3_ARATH;tr|A0A178U773|A0A178U773_ARATH;tr|A0A178UA06|A0A178UA06_ARATH	tr|A0A097PL68|A0A097PL68_ARATH Nitrilase/cyanide hydratase and apolipoprotein N-acyltransferase family protein (Fragment) OS=Arabidopsis thaliana OX=3702 PE=2 SV=1;tr|A0A5S9Y3S9|A0A5S9Y3S9_ARATH (thale cress) hypothetical protein OS=Arabidopsis thaliana OX	6	9	9	9	34.8	33.048	19.0613	18.8971	19.0259	18.8606	18.9235	18.9519	19.3592	19.1656	19.335	19.1712	19.2556	19.2748	Quantified	"GO:0006807(BP:nitrogen compound metabolic process);GO:0016746(MF:transferase activity, transferring acyl groups)"			Cytoplasmic;Chloroplast	PF00795(Carbon-nitrogen hydrolase)	FALSE	0	-0.0827827	0.945943	0.401947	0.321849	0.358614	0.00730407	-0.0527134	0.941056	0.589241	0.29178
A0A097PND6	AT5G03900	Iron-sulfur cluster biosynthesis family protein (Fragment)										tr|A0A097PND6|A0A097PND6_ARATH;tr|A0A178UB65|A0A178UB65_ARATH;tr|A0A5S9Y1Q8|A0A5S9Y1Q8_ARATH;sp|Q8GW20|Y5390_ARATH;tr|B0LQ56|B0LQ56_ARATH	tr|A0A097PND6|A0A097PND6_ARATH Iron-sulfur cluster biosynthesis family protein (Fragment) OS=Arabidopsis thaliana OX=3702 PE=2 SV=1;tr|A0A178UB65|A0A178UB65_ARATH (thale cress) hypothetical protein OS=Arabidopsis thaliana OX=3702 GN=AXX17_At5g03240 PE=4 SV	5	3	3	3	9.7	50.694	14.0515	15.9178	17.0055	15.7652	16.5461	15.3688	13.2107	15.4109	16.9994	15.1801	16.5107	16.1045	Quantified	GO:0016021(CC:integral component of membrane)			Chloroplast		FALSE	0	0.235099	0.962357	0.81546	0.0383854	0.946472	0.969558	0.724749	0.933394	0.477444	-0.451264
A0A097PP44	AT1G14140	Uncoupling protein 3 (Fragment)										tr|A0A097PP44|A0A097PP44_ARATH;tr|A0A5S9UBL5|A0A5S9UBL5_ARATH;tr|A0A178WH45|A0A178WH45_ARATH;sp|Q9XI74|PUMP3_ARATH;tr|Q8GYF3|Q8GYF3_ARATH;tr|A0A178WFG1|A0A178WFG1_ARATH;tr|A0A178WF75|A0A178WF75_ARATH	tr|A0A097PP44|A0A097PP44_ARATH Uncoupling protein 3 (Fragment) OS=Arabidopsis thaliana OX=3702 PE=2 SV=1;tr|A0A5S9UBL5|A0A5S9UBL5_ARATH Uncharacterized protein OS=Arabidopsis thaliana OX=3702 GN=C24_LOCUS1445 PE=3 SV=1;tr|A0A178WH45|A0A178WH45_ARATH (thale	7	2	2	2	7.8	32.137	13.101	13.627	12.9332	13.915	13.2837	13.3387	12.3782	13.2119	13.2833	13.4669	13.4333	13.4365	Quantified	GO:0006839(BP:mitochondrial transport);GO:0016021(CC:integral component of membrane);GO:0031966(CC:mitochondrial membrane)			PlasmaMembrane	PF00153(Mitochondrial carrier protein)	TRUE	3	0.292058	0.939657	0.321693	-0.0668929	0.940576	0.81576	0.487784	0.847636	0.113245	-0.262618
A0A097PPA4	AT4G38890	tRNA-dihydrouridine(47) synthase [NAD(P)(+)] (Fragment)	ATC3H50									tr|A0A097PPA4|A0A097PPA4_ARATH;tr|A0A654FXB1|A0A654FXB1_ARATH;tr|A0A178V095|A0A178V095_ARATH;sp|Q9T0J6|DUS3L_ARATH;tr|A0A7G2F6Y0|A0A7G2F6Y0_ARATH	tr|A0A097PPA4|A0A097PPA4_ARATH tRNA-dihydrouridine(47) synthase [NAD(P)(+)] (Fragment) OS=Arabidopsis thaliana OX=3702 PE=2 SV=1;tr|A0A654FXB1|A0A654FXB1_ARATH tRNA-dihydrouridine(47) synthase [NAD(P)(+)] OS=Arabidopsis thaliana OX=3702 GN=AN1_LOCUS20751 P	5	1	1	1	3.3	59.515	14.1792	11.9124	11.7775	11.3656	11.8265	11.7499	13.4583	12.8132	11.9385	11.443	10.9855	11.4114	Quantified	GO:0050660(MF:flavin adenine dinucleotide binding);GO:0046872(MF:metal ion binding);GO:0017150(MF:tRNA dihydrouridine synthase activity)			Nuclear	PF01207(Dihydrouridine synthase (Dus))	TRUE	2	-0.975699	0.90892	0.140376	-0.367354	0.926206	0.558557	-1.45669	0.714991	0.03861	0.113639
A0A097PQG1	AT1G79600	ABC1-like kinase (Fragment)										tr|A0A097PQG1|A0A097PQG1_ARATH;tr|A0A178WNJ7|A0A178WNJ7_ARATH;sp|Q9MA15|AB1K3_ARATH	tr|A0A097PQG1|A0A097PQG1_ARATH ABC1-like kinase (Fragment) OS=Arabidopsis thaliana OX=3702 PE=2 SV=1;tr|A0A178WNJ7|A0A178WNJ7_ARATH (thale cress) hypothetical protein OS=Arabidopsis thaliana OX=3702 GN=AXX17_At1g74400 PE=4 SV=1;sp|Q9MA15|AB1K3_ARATH Protei	3	2	2	2	5.4	69.092	12.8717	11.3444	13.8552	15.0674	14.3338	13.2541	14.3602	13.9858	12.3315	12.8461	14.6885	12.974	Quantified	GO:0005524(MF:ATP binding);GO:0004672(MF:protein kinase activity)			Cytoplasmic	PF03109(ABC1 family)	TRUE	3	1.52798	0.888144	0.0937326	-0.715531	0.911811	0.404155	-0.0563079	0.95579	0.94663	0.868758
A0A097PQU4	AT4G23820	Pectin lyase-like superfamily protein (Fragment)										tr|A0A097PQU4|A0A097PQU4_ARATH;tr|Q9SUP5|Q9SUP5_ARATH;tr|A0A654FS51|A0A654FS51_ARATH;tr|A0A178UTM2|A0A178UTM2_ARATH;tr|A0A7G2F1X8|A0A7G2F1X8_ARATH	tr|A0A097PQU4|A0A097PQU4_ARATH Pectin lyase-like superfamily protein (Fragment) OS=Arabidopsis thaliana OX=3702 PE=2 SV=1;tr|Q9SUP5|Q9SUP5_ARATH Pectin lyase-like superfamily protein OS=Arabidopsis thaliana OX=3702 GN=F9D16.290 PE=1 SV=1;tr|A0A654FS51|A0A6	5	3	3	3	12.8	44.542	12.5634	14.205	14.5283	13.1154	13.9841	13.956	15.2867	16.4356	15.4782	15.139	15.0758	15.0863	Quantified	GO:0005975(BP:carbohydrate metabolic process);GO:0071555(BP:cell wall organization);GO:0005576(CC:extracellular region);GO:0016829(MF:lyase activity);GO:0004650(MF:polygalacturonase activity)			Extracellular	PF00295(Glycosyl hydrolases family 28)	TRUE	1	-0.0804274	0.963811	0.876394	1.4152	0.556574	0.0195901	-0.633152	0.900953	0.238773	1.96792
A0A097PSQ3	AT4G29520	AT4G29520-like protein (Fragment)	SES1									tr|A0A097PSQ3|A0A097PSQ3_ARATH;tr|Q8LER2|Q8LER2_ARATH;tr|Q9SU93|Q9SU93_ARATH;tr|A0A5S9XX06|A0A5S9XX06_ARATH;tr|A0A178V108|A0A178V108_ARATH	tr|A0A097PSQ3|A0A097PSQ3_ARATH AT4G29520-like protein (Fragment) OS=Arabidopsis thaliana OX=3702 PE=2 SV=1;tr|Q8LER2|Q8LER2_ARATH Saposin B-type domain-containing protein OS=Arabidopsis thaliana OX=3702 GN=At4g29520 PE=2 SV=1;tr|Q9SU93|Q9SU93_ARATH Nucleop	5	3	3	3	28	19.021	11.7127	13.2701	12.928	15.6447	13.0467	13.9614	10.4228	12.7457	12.6949	14.324	15.0672	17.5241	Quantified	GO:0005886(CC:plasma membrane);GO:0005783(CC:endoplasmic reticulum)			Cytoplasmic;Nuclear		FALSE	0	1.58068	0.911137	0.147424	1.42086	0.86648	0.188136	3.68399	0.455991	0.0047562	-0.682447
A0A097PSZ6	AT2G26590	Regulatory particle non-ATPase 13 (Fragment)										tr|A0A097PSZ6|A0A097PSZ6_ARATH;tr|A0A1P8B2X5|A0A1P8B2X5_ARATH;tr|A0A7G2EBB2|A0A7G2EBB2_ARATH;tr|A0A178VY31|A0A178VY31_ARATH;sp|O48726|RPN13_ARATH;tr|A0A178VZ35|A0A178VZ35_ARATH;tr|Q0WRE8|Q0WRE8_ARATH;tr|A0A178VY44|A0A178VY44_ARATH	tr|A0A097PSZ6|A0A097PSZ6_ARATH Regulatory particle non-ATPase 13 (Fragment) OS=Arabidopsis thaliana OX=3702 PE=2 SV=1;tr|A0A1P8B2X5|A0A1P8B2X5_ARATH Regulatory particle non-ATPase 13 OS=Arabidopsis thaliana OX=3702 GN=RPN13 PE=1 SV=1;tr|A0A7G2EBB2|A0A7G2EB	8	4	4	4	16.7	32.738	16.6834	17.0808	16.9663	17.4598	17.3824	17.7248	16.1432	17.3449	16.8945	16.895	17.3426	15.5356	Quantified	GO:0005737(CC:cytoplasm);GO:0005634(CC:nucleus)			Cytoplasmic;Nuclear	PF16550(UCH-binding domain);PF04683(Proteasome complex subunit Rpn13 ubiquitin receptor)	FALSE	0	0.612158	0.923324	0.19808	-0.93128	0.758298	0.0631986	-0.203143	0.944676	0.656178	-0.115979
A0A0B4ULM9	AT1G19800	TGD1 (Fragment)	TGD1									tr|A0A0B4ULM9|A0A0B4ULM9_ARATH;tr|C0Z3H9|C0Z3H9_ARATH;tr|A0A178WKD3|A0A178WKD3_ARATH;sp|Q8L4R0|TGD1_ARATH	tr|A0A0B4ULM9|A0A0B4ULM9_ARATH TGD1 (Fragment) OS=Arabidopsis thaliana OX=3702 GN=TGD1 PE=4 SV=1;tr|C0Z3H9|C0Z3H9_ARATH AT1G19800 protein OS=Arabidopsis thaliana OX=3702 GN=At1g19800 PE=2 SV=1;tr|A0A178WKD3|A0A178WKD3_ARATH (thale cress) hypothetical prote	4	2	2	2	21.1	14.024	15.383	15.0716	15.2541	15.159	15.3083	13.9297	14.7195	14.7894	14.9171	15.1591	14.6213	14.9134	Quantified	GO:0043190(CC:ATP-binding cassette (ABC) transporter complex)			PlasmaMembrane	PF02405(Permease MlaE)	FALSE	0	-0.437214	0.924454	0.204097	0.0988997	0.938255	0.764196	0.0892743	0.950378	0.786463	-0.427588
A0A142I795	ATCG00490	Ribulose bisphosphate carboxylase large chain (Fragment)	rbcL									tr|A0A142I795|A0A142I795_ARATH;tr|A0A0F7C956|A0A0F7C956_ARATH	tr|A0A142I795|A0A142I795_ARATH Ribulose bisphosphate carboxylase large chain (Fragment) OS=Arabidopsis thaliana OX=3702 GN=rbcL PE=3 SV=1;tr|A0A0F7C956|A0A0F7C956_ARATH Ribulose bisphosphate carboxylase large chain (Fragment) OS=Arabidopsis thaliana OX=370	2	36	1	1	64.2	51.865	19.1172	19.1455	18.8555	17.8094	18.1463	18.56	18.8385	18.3793	18.5941	18.082	18.3222	18.1535	Quantified	GO:0009853(BP:photorespiration);GO:0019253(BP:reductive pentose-phosphate cycle);GO:0009507(CC:chloroplast);GO:0000287(MF:magnesium ion binding);GO:0004497(MF:monooxygenase activity);GO:0016984(MF:ribulose-bisphosphate carboxylase activity)			Chloroplast	"PF00016(Ribulose bisphosphate carboxylase large chain, catalytic domain);PF02788(Ribulose bisphosphate carboxylase large chain, N-terminal domain)"	FALSE	0	-0.867486	0.494606	0.00159788	0.0139815	0.945619	0.94508	-0.41809	0.784125	0.062364	-0.435414
A0A178U5J6	None	Alpha-L-rhamnosidase	AXX17_ATUG03430									tr|A0A178U5J6|A0A178U5J6_ARATH	tr|A0A178U5J6|A0A178U5J6_ARATH Alpha-L-rhamnosidase OS=Arabidopsis thaliana OX=3702 GN=AXX17_ATUG03430 PE=4 SV=1	1	2	2	2	0.3	789.81	18.2902	17.2892	15.2998	11.9695	18.186	16.9507	17.4105	17.1093	17.253	17.4671	17.2683	17.6648	Quantified	GO:0016052(BP:carbohydrate catabolic process);GO:0055085(BP:transmembrane transport);GO:0009341(CC:beta-galactosidase complex);GO:0016021(CC:integral component of membrane);GO:0004565(MF:beta-galactosidase activity);GO:0030246(MF:carbohydrate binding);GO:0003700(MF:DNA-binding transcription factor activity);GO:0003755(MF:peptidyl-prolyl cis-trans isomerase activity);GO:0043565(MF:sequence-specifi…			PlasmaMembrane;Nuclear	PF07971(Glycosyl hydrolase family 92);PF08531(Alpha-L-rhamnosidase N-terminal domain);PF06452(Carbohydrate family 9 binding domain-like);PF17390(Bacterial alpha-L-rhamnosidase C-terminal domain);PF05592(Bacterial alpha-L-rhamnosidase concanavalin-like domain);PF00528(Binding-protein-dependent transport system inner membrane component);PF12833(Helix-turn-helix domain);PF08532(Beta-galactosidase tr…	TRUE	1	-1.25766	0.944677	0.383578	1.76467	0.880389	0.230477	0.209181	0.953781	0.88237	0.297829
A0A178U5S5	AT2G30200	[Acyl-carrier-protein] S-malonyltransferase	AXX17_ATUG03410									tr|A0A178U5S5|A0A178U5S5_ARATH	tr|A0A178U5S5|A0A178U5S5_ARATH [Acyl-carrier-protein] S-malonyltransferase OS=Arabidopsis thaliana OX=3702 GN=AXX17_ATUG03410 PE=4 SV=1	1	2	2	2	0.2	913.41	14.6519	16.9972	16.2589	16.9146	16.075	17.1222	15.9161	17.1565	16.9039	15.655	16.3553	16.4415	Quantified	"GO:0016999(BP:antibiotic metabolic process);GO:0015833(BP:peptide transport);GO:0016021(CC:integral component of membrane);GO:0004314(MF:[acyl-carrier-protein] S-malonyltransferase activity);GO:0005524(MF:ATP binding);GO:0016887(MF:ATPase activity);GO:0042626(MF:ATPase activity, coupled to transmembrane movement of substances);GO:0008897(MF:holo-[acyl-carrier-protein] synthase activity);GO:00515…			PlasmaMembrane;Cytoplasmic;Nuclear	"PF02801(Beta-ketoacyl synthase, C-terminal domain);PF04055(Radical SAM superfamily);PF00881(Nitroreductase family);PF00201(UDP-glucoronosyl and UDP-glucosyl transferase);PF16197(Ketoacyl-synthetase C-terminal extension);PF00698(Acyl transferase domain);PF00550(Phosphopantetheine attachment site);PF00005(ABC transporter);PF14399(Butirosin biosynthesis protein H, N-terminal);PF08659(KR domain);PF0…	FALSE	0	0.734614	0.930286	0.240057	-0.553337	0.907245	0.368399	-0.508227	0.927002	0.407101	0.689504
A0A178U606	None	RT_RNaseH domain-containing protein	AXX17_ATUG04670									tr|A0A178U606|A0A178U606_ARATH	tr|A0A178U606|A0A178U606_ARATH RT_RNaseH domain-containing protein OS=Arabidopsis thaliana OX=3702 GN=AXX17_ATUG04670 PE=4 SV=1	1	2	2	2	9.5	34.848	14.8207	15.268	16.7176	16.5096	15.4555	17.1296	15.5657	16.6199	15.4616	14.881	12.358	12.2235	Quantified				Cytoplasmic;Mitochondrial	PF08284(Retroviral aspartyl protease)	FALSE	0	0.762802	0.942889	0.359666	-3.21071	0.179821	0.0026558	-2.72822	0.490504	0.00693982	0.280312
A0A178U620	AT5G25600	Uncharacterized protein	AXX17_ATUG01340									tr|A0A178U620|A0A178U620_ARATH	tr|A0A178U620|A0A178U620_ARATH Uncharacterized protein OS=Arabidopsis thaliana OX=3702 GN=AXX17_ATUG01340 PE=4 SV=1	1	1	1	1	0.5	180.92	17.5853	17.7637	17.4946	16.2587	16.6487	17.3466	17.3934	17.2954	17.3496	16.6923	16.907	16.7576	Quantified				PlasmaMembrane	PF14392(Zinc knuckle);PF14111(Domain of unknown function (DUF4283));PF00078(Reverse transcriptase (RNA-dependent DNA polymerase))	FALSE	0	-0.863196	0.551843	0.00442478	0.0343184	0.943412	0.885346	-0.560518	0.710976	0.0376693	-0.26836
A0A178U6K3	AT5G16760	Inositol-tetrakisphosphate 1-kinase	ITPK1	"FUNCTION: Kinase that can phosphorylate various inositol polyphosphate such as Ins(3,4,5,6)P4 or Ins(1,3,4)P3. {ECO:0000256|PIRNR:PIRNR038186}."		√				√	√	tr|A0A178U6K3|A0A178U6K3_ARATH;sp|Q9SBA5|ITPK1_ARATH	tr|A0A178U6K3|A0A178U6K3_ARATH Inositol-tetrakisphosphate 1-kinase OS=Arabidopsis thaliana OX=3702 GN=AXX17_At5g16400 PE=3 SV=1;sp|Q9SBA5|ITPK1_ARATH Inositol-tetrakisphosphate 1-kinase 1 OS=Arabidopsis thaliana OX=3702 GN=ITPK1 PE=1 SV=1	2	9	9	9	34.2	36.219	14.1809	16.8312	17.0508	17.4904	17.7349	17.9233	15.644	16.3795	16.6	16.9427	17.5943	17.1795	Quantified	"GO:0032957(BP:inositol trisphosphate metabolic process);GO:0005524(MF:ATP binding);GO:0047325(MF:inositol tetrakisphosphate 1-kinase activity);GO:0052726(MF:inositol-1,3,4-trisphosphate 5-kinase activity);GO:0052725(MF:inositol-1,3,4-trisphosphate 6-kinase activity);GO:0000287(MF:magnesium ion binding)"	ath:AT5G16760(ITPK1)	ath00562(Inositol phosphate metabolism );ath04070(Phosphatidylinositol signaling system )	Cytoplasmic	"PF05770(Inositol 1, 3, 4-trisphosphate 5/6-kinase)"	FALSE	0	1.69525	0.789415	0.0283331	-0.477405	0.92006	0.483454	1.031	0.869706	0.148279	0.186845
A0A178U7C4	AT5G48760	Uncharacterized protein	AXX17_At5g47430									tr|A0A178U7C4|A0A178U7C4_ARATH;sp|Q9FKC0|R13A4_ARATH;tr|A0A654G9U0|A0A654G9U0_ARATH;tr|Q0WMH3|Q0WMH3_ARATH	tr|A0A178U7C4|A0A178U7C4_ARATH Uncharacterized protein OS=Arabidopsis thaliana OX=3702 GN=AXX17_At5g47430 PE=3 SV=1;sp|Q9FKC0|R13A4_ARATH 60S ribosomal protein L13a-4 OS=Arabidopsis thaliana OX=3702 GN=RPL13AD PE=2 SV=1;tr|A0A654G9U0|A0A654G9U0_ARATH Uncha	4	8	3	3	35.9	23.59	17.7678	17.4581	17.4893	17.0905	17.6532	17.6086	17.6821	17.3106	17.4376	17.4853	17.1764	17.5914	Quantified	GO:0006412(BP:translation);GO:0015934(CC:large ribosomal subunit);GO:0003735(MF:structural constituent of ribosome)	ath:AT5G48760()	ath03010(Ribosome )	Mitochondrial	PF00572(Ribosomal protein L13)	FALSE	0	-0.120949	0.953157	0.535479	-0.0330836	0.942577	0.86407	-0.059048	0.949349	0.760361	-0.0949851
A0A178U7F8	AT5G58410	E3 ubiquitin-protein ligase listerin	AXX17_At5g57770									tr|A0A178U7F8|A0A178U7F8_ARATH;tr|A0A5S9YFB5|A0A5S9YFB5_ARATH;tr|A0A1P8BEG9|A0A1P8BEG9_ARATH;tr|A0A178U9A2|A0A178U9A2_ARATH;tr|A0A654GCL2|A0A654GCL2_ARATH;sp|Q9FGI1|LTN1_ARATH	tr|A0A178U7F8|A0A178U7F8_ARATH E3 ubiquitin-protein ligase listerin OS=Arabidopsis thaliana OX=3702 GN=AXX17_At5g57770 PE=3 SV=1;tr|A0A5S9YFB5|A0A5S9YFB5_ARATH E3 ubiquitin-protein ligase listerin OS=Arabidopsis thaliana OX=3702 GN=AT9943_LOCUS22509 PE=3 S	6	2	2	2	1.3	191.79	11.4448	11.9241	12.791	13.2638	13.9131	11.9902	11.6409	13.3716	13.9958	13.8632	13.7238	13.9595	Quantified	GO:1990116(BP:ribosome-associated ubiquitin-dependent protein catabolic process);GO:1990112(CC:RQC complex);GO:0061630(MF:ubiquitin protein ligase activity);GO:0008270(MF:zinc ion binding)			PlasmaMembrane	PF13639(Ring finger domain)	TRUE	3	1.00244	0.913772	0.156535	0.79311	0.88621	0.252717	0.846059	0.897424	0.224623	0.949492
A0A178U7I3	AT5G47520	(thale cress) hypothetical protein	AXX17_At5g46010									tr|A0A178U7I3|A0A178U7I3_ARATH;sp|Q9FGK5|RAA5A_ARATH;tr|A0A5S9XAK9|A0A5S9XAK9_ARATH;tr|A0A178VPD1|A0A178VPD1_ARATH;sp|Q9SRS5|RAA5B_ARATH;tr|A0A178W475|A0A178W475_ARATH;tr|A0A654E7W8|A0A654E7W8_ARATH;tr|A0A178W3F7|A0A178W3F7_ARATH;sp|Q9LNK1|RABA3_ARATH	tr|A0A178U7I3|A0A178U7I3_ARATH (thale cress) hypothetical protein OS=Arabidopsis thaliana OX=3702 GN=AXX17_At5g46010 PE=4 SV=1;sp|Q9FGK5|RAA5A_ARATH Ras-related protein RABA5a OS=Arabidopsis thaliana OX=3702 GN=RABA5A PE=1 SV=1;tr|A0A5S9XAK9|A0A5S9XAK9_ARA	9	3	2	2	14.5	24.384	16.5711	15.2711	15.8768	15.3413	16.9831	15.5348	16.1248	15.859	16.1437	16.3418	15.5906	15.9937	Quantified	GO:0005525(MF:GTP binding);GO:0003924(MF:GTPase activity)			Cytoplasmic	PF00071(Ras family)	FALSE	0	0.0467296	0.964775	0.919925	0.0222784	0.946204	0.961766	-0.0671612	0.953873	0.885154	0.136169
A0A178U7K9	AT2G07715	Ribosomal_L2 domain-containing protein	AXX17_ATUG03070									tr|A0A178U7K9|A0A178U7K9_ARATH;tr|G1C2X5|G1C2X5_ARATH;tr|A0A2P2CLG6|A0A2P2CLG6_ARATH;sp|P93311|RM02_ARATH;tr|F4IMC7|F4IMC7_ARATH;tr|A0A654GF58|A0A654GF58_ARATH;tr|A7KNJ3|A7KNJ3_ARATH	tr|A0A178U7K9|A0A178U7K9_ARATH Ribosomal_L2 domain-containing protein OS=Arabidopsis thaliana OX=3702 GN=AXX17_ATUG03070 PE=3 SV=1;tr|G1C2X5|G1C2X5_ARATH Rpl2 OS=Arabidopsis thaliana OX=3702 GN=rpl2 PE=3 SV=1;tr|A0A2P2CLG6|A0A2P2CLG6_ARATH Ribosomal protei	7	2	2	2	10.1	33.22	12.0068	10.184	13.3719	9.05889	13.8117	13.9441	12.9193	13.414	13.3817	13.7029	13.7791	12.8448	Quantified	GO:0006412(BP:translation);GO:0005739(CC:mitochondrion);GO:0005840(CC:ribosome);GO:0003735(MF:structural constituent of ribosome)			Mitochondrial	"PF00181(Ribosomal Proteins L2, RNA binding domain)"	TRUE	2	0.417355	0.960434	0.742991	1.1707	0.907088	0.367254	0.203962	0.953452	0.872401	1.38409
A0A178U7L1	AT5G01590	TIC56	AXX17_At5g00650									tr|A0A178U7L1|A0A178U7L1_ARATH;sp|Q7Y1W1|TIC56_ARATH;tr|A0A7G2F9M3|A0A7G2F9M3_ARATH;tr|A0A654FXD5|A0A654FXD5_ARATH	"tr|A0A178U7L1|A0A178U7L1_ARATH TIC56 OS=Arabidopsis thaliana OX=3702 GN=AXX17_At5g00650 PE=4 SV=1;sp|Q7Y1W1|TIC56_ARATH Protein TIC 56, chloroplastic OS=Arabidopsis thaliana OX=3702 GN=TIC56 PE=1 SV=1;tr|A0A7G2F9M3|A0A7G2F9M3_ARATH (thale cress) hypothetic"	4	3	3	3	7.4	61.624	14.9735	12.1162	14.9376	13.3086	16.1865	13.3508	13.3965	14.2553	15.2748	14.3777	15.0544	12.2986	Quantified	GO:0045037(BP:protein import into chloroplast stroma);GO:0005634(CC:nucleus);GO:0009706(CC:chloroplast inner membrane);GO:0005515(MF:protein binding);GO:0008565(MF:protein transporter activity)			Cytoplasmic	PF14237(Domain of unknown function (DUF4339))	TRUE	3	0.272862	0.962184	0.8086	-0.371696	0.937176	0.741769	-0.398592	0.947827	0.723942	0.299758
A0A178U7L7	AT5G26000	TGG1	AXX17_At5g25990									tr|A0A178U7L7|A0A178U7L7_ARATH;sp|P37702|BGL38_ARATH;tr|A0A5S9Y7N4|A0A5S9Y7N4_ARATH;tr|A0A654G4R0|A0A654G4R0_ARATH;tr|A0A7G2FA67|A0A7G2FA67_ARATH;tr|Q43281|Q43281_ARATH	tr|A0A178U7L7|A0A178U7L7_ARATH TGG1 OS=Arabidopsis thaliana OX=3702 GN=AXX17_At5g25990 PE=3 SV=1;sp|P37702|BGL38_ARATH Myrosinase 1 OS=Arabidopsis thaliana OX=3702 GN=TGG1 PE=1 SV=1;tr|A0A5S9Y7N4|A0A5S9Y7N4_ARATH Uncharacterized protein OS=Arabidopsis thal	6	14	14	12	33.8	61.132	21.6767	21.598	21.4272	21.4089	21.8463	22.0309	21.531	21.5789	21.4966	21.462	21.3764	21.4669	Quantified	"GO:0005975(BP:carbohydrate metabolic process);GO:0004553(MF:hydrolase activity, hydrolyzing O-glycosyl compounds)"	ath:AT5G26000(TGG1)	ath00380(Tryptophan metabolism )	Vacuole	PF00232(Glycosyl hydrolase family 1)	FALSE	0	0.194702	0.928818	0.230148	-0.326905	0.747817	0.0584295	-0.100409	0.936879	0.523924	-0.0317938
A0A178U7S0	AT5G28830	Uncharacterized protein	AXX17_At5g29310									tr|A0A178U7S0|A0A178U7S0_ARATH;tr|F4KA19|F4KA19_ARATH;tr|A0A654G4X0|A0A654G4X0_ARATH;tr|A0A5S9Y881|A0A5S9Y881_ARATH	tr|A0A178U7S0|A0A178U7S0_ARATH Uncharacterized protein OS=Arabidopsis thaliana OX=3702 GN=AXX17_At5g29310 PE=4 SV=1;tr|F4KA19|F4KA19_ARATH Calcium-binding EF hand family protein OS=Arabidopsis thaliana OX=3702 GN=At5g28830 PE=1 SV=1;tr|A0A654G4X0|A0A654G4X	4	2	2	2	15.9	19.425	12.5586	10.8171	12.1335	13.1287	13.6846	13.133	13.1485	13.8876	12.8547	13.623	13.7831	13.4194	Quantified	GO:0009507(CC:chloroplast);GO:0005509(MF:calcium ion binding)			Extracellular;Cytoplasmic		TRUE	1	1.47905	0.597571	0.00681122	0.293055	0.922385	0.510009	0.311574	0.933942	0.484322	1.46053
A0A178U829	AT5G48900	Pectate lyase	At5g48900									tr|A0A178U829|A0A178U829_ARATH;tr|A0A654G988|A0A654G988_ARATH;tr|A0A5S9YEK7|A0A5S9YEK7_ARATH;sp|Q93WF1|PLY20_ARATH	tr|A0A178U829|A0A178U829_ARATH Pectate lyase OS=Arabidopsis thaliana OX=3702 GN=At5g48900 PE=3 SV=1;tr|A0A654G988|A0A654G988_ARATH Pectate lyase OS=Arabidopsis thaliana OX=3702 GN=AN1_LOCUS25134 PE=3 SV=1;tr|A0A5S9YEK7|A0A5S9YEK7_ARATH Pectate lyase OS=Ara	4	5	3	3	14.2	41.796	14.1835	14.057	14.1217	14.8984	13.7513	14.0758	12.4404	14.1798	13.7956	13.2577	13.9876	11.7614	Quantified	GO:0045490(BP:pectin catabolic process);GO:0046872(MF:metal ion binding);GO:0030570(MF:pectate lyase activity)			Extracellular;PlasmaMembrane	PF00544(Pectate lyase)	TRUE	4	0.1211	0.963059	0.844211	-1.23959	0.766685	0.0674521	-0.469706	0.931315	0.452645	-0.648787
A0A178U834	AT5G08300	"Succinate--CoA ligase [ADP-forming] subunit alpha, mitochondrial"	AXX17_At5g08090	"FUNCTION: Succinyl-CoA synthetase functions in the citric acid cycle (TCA), coupling the hydrolysis of succinyl-CoA to the synthesis of ATP and thus represents the only step of substrate-level phosphorylation in the TCA. The alpha subunit of the enzyme binds the substrates coenzyme A and phosphate, while succinate binding and nucleotide specificity is provided by the beta subunit. {ECO:0000256|H…								tr|A0A178U834|A0A178U834_ARATH;sp|P68209|SUCA1_ARATH	"tr|A0A178U834|A0A178U834_ARATH Succinate--CoA ligase [ADP-forming] subunit alpha, mitochondrial OS=Arabidopsis thaliana OX=3702 GN=AXX17_At5g08090 PE=3 SV=1;sp|P68209|SUCA1_ARATH Succinate--CoA ligase [ADP-forming] subunit alpha-1, mitochondrial OS=Arabido"	2	10	10	5	36	36.151	19.5685	19.2047	19.1263	19.8546	19.675	19.6687	19.5795	19.1378	19.2708	19.671	19.9086	19.4091	Quantified	GO:0006099(BP:tricarboxylic acid cycle);GO:0005739(CC:mitochondrion);GO:0048037(MF:cofactor binding);GO:0000166(MF:nucleotide binding);GO:0004775(MF:succinate-CoA ligase (ADP-forming) activity)	ath:AT5G08300()	ath00020(Citrate cycle (TCA cycle) );ath00640(Propanoate metabolism )	Mitochondrial;Chloroplast	PF00549(CoA-ligase);PF02629(CoA binding domain)	FALSE	0	0.432959	0.814821	0.0359787	-0.0699115	0.935122	0.70152	0.333528	0.826663	0.0907813	0.029519
A0A178U865	AT5G57300	"2-methoxy-6-polyprenyl-1,4-benzoquinol methylase, mitochondrial"	COQ5	"FUNCTION: Methyltransferase required for the conversion of 2-polyprenyl-6-methoxy-1,4-benzoquinol (DDMQH2) to 2-polyprenyl-3-methyl-6-methoxy-1,4-benzoquinol (DMQH2). {ECO:0000256|HAMAP-Rule:MF_03191}."								tr|A0A178U865|A0A178U865_ARATH;sp|Q9LVC8|COQ5_ARATH	"tr|A0A178U865|A0A178U865_ARATH 2-methoxy-6-polyprenyl-1,4-benzoquinol methylase, mitochondrial OS=Arabidopsis thaliana OX=3702 GN=COQ5 PE=3 SV=1;sp|Q9LVC8|COQ5_ARATH 2-methoxy-6-polyprenyl-1,4-benzoquinol methylase, mitochondrial OS=Arabidopsis thaliana OX"	2	1	1	1	3.8	32.289	13.3164	12.5111	13.9228	13.5409	13.9267	13.9192	12.1323	11.2643	13.1872	13.8691	14.6028	10.7664	Quantified	"GO:0032259(BP:methylation);GO:0006744(BP:ubiquinone biosynthetic process);GO:0031314(CC:extrinsic component of mitochondrial inner membrane);GO:0043429(MF:2-nonaprenyl-6-methoxy-1,4-benzoquinone methyltransferase activity);GO:0043333(MF:2-octaprenyl-6-methoxy-1,4-benzoquinone methylase activity)"	ath:AT5G57300()	ath00130(Ubiquinone and other terpenoid-quinone biosynthesis );ath01240(Biosynthesis of cofactors )	Chloroplast	PF01209(ubiE/COQ5 methyltransferase family)	TRUE	5	0.545491	0.954148	0.558622	-0.716149	0.916401	0.445643	0.884836	0.920406	0.350001	-1.05549
A0A178U884	AT5G49650	Xylulose kinase	AXX17_At5g48490									tr|A0A178U884|A0A178U884_ARATH;sp|Q949W8|XK2_ARATH;tr|A0A7G2FFM0|A0A7G2FFM0_ARATH;tr|A0A5S9YD14|A0A5S9YD14_ARATH;tr|F4K670|F4K670_ARATH	tr|A0A178U884|A0A178U884_ARATH Xylulose kinase OS=Arabidopsis thaliana OX=3702 GN=AXX17_At5g48490 PE=3 SV=1;sp|Q949W8|XK2_ARATH Xylulose kinase 2 OS=Arabidopsis thaliana OX=3702 GN=XK2 PE=1 SV=1;tr|A0A7G2FFM0|A0A7G2FFM0_ARATH Xylulose kinase OS=Arabidopsis	5	18	18	18	41	61.294	19.5008	19.3765	19.5423	19.6636	19.6861	19.8605	19.7792	19.5309	19.5059	19.6372	19.7541	19.7253	Quantified	GO:0042732(BP:D-xylose metabolic process);GO:0004856(MF:xylulokinase activity)	ath:AT5G49650(XK-2)	ath00040(Pentose and glucuronate interconversions )	Cytoplasmic	"PF00370(FGGY family of carbohydrate kinases, N-terminal domain);PF02782(FGGY family of carbohydrate kinases, C-terminal domain)"	FALSE	0	0.263542	0.821655	0.0385923	-0.0312568	0.939063	0.781618	0.100127	0.924484	0.3837	0.132158
A0A178U8E1	AT5G35590	Proteasome subunit alpha type	AXX17_At5g32760	"FUNCTION: The proteasome is a multicatalytic proteinase complex which is characterized by its ability to cleave peptides with Arg, Phe, Tyr, Leu, and Glu adjacent to the leaving group at neutral or slightly basic pH. {ECO:0000256|RuleBase:RU000551}."								tr|A0A178U8E1|A0A178U8E1_ARATH;sp|O81146|PSA6A_ARATH;tr|A0A7G2FDQ8|A0A7G2FDQ8_ARATH;tr|Q42238|Q42238_ARATH	tr|A0A178U8E1|A0A178U8E1_ARATH Proteasome subunit alpha type OS=Arabidopsis thaliana OX=3702 GN=AXX17_At5g32760 PE=3 SV=1;sp|O81146|PSA6A_ARATH Proteasome subunit alpha type-6-A OS=Arabidopsis thaliana OX=3702 GN=PAA1 PE=1 SV=2;tr|A0A7G2FDQ8|A0A7G2FDQ8_ARA	4	12	12	6	50.8	27.294	20.5271	20.4264	20.4556	20.3806	20.3721	20.535	20.4911	20.3515	20.4823	20.5606	20.5237	20.5304	Quantified	"GO:0006511(BP:ubiquitin-dependent protein catabolic process);GO:0005737(CC:cytoplasm);GO:0005634(CC:nucleus);GO:0019773(CC:proteasome core complex, alpha-subunit complex);GO:0004298(MF:threonine-type endopeptidase activity)"	ath:AT5G35590(PAA1)	ath03050(Proteasome )	Cytoplasmic	PF00227(Proteasome subunit);PF10584(Proteasome subunit A N-terminal signature)	FALSE	0	-0.0404673	0.957944	0.66128	0.109024	0.886223	0.252772	0.0965928	0.914257	0.307273	-0.0280362
A0A178U8E7	AT5G57490	(thale cress) hypothetical protein	AXX17_At5g56740									tr|A0A178U8E7|A0A178U8E7_ARATH;sp|Q9FKM2|VDAC4_ARATH	tr|A0A178U8E7|A0A178U8E7_ARATH (thale cress) hypothetical protein OS=Arabidopsis thaliana OX=3702 GN=AXX17_At5g56740 PE=3 SV=1;sp|Q9FKM2|VDAC4_ARATH Mitochondrial outer membrane protein porin 4 OS=Arabidopsis thaliana OX=3702 GN=VDAC4 PE=1 SV=1	2	11	11	11	56.6	29.505	16.8571	17.7734	17.8469	17.9789	17.6946	17.9922	17.8209	17.3366	17.8798	18.1015	17.6766	17.9756	Quantified	GO:0005741(CC:mitochondrial outer membrane);GO:0008308(MF:voltage-gated anion channel activity)			Mitochondrial	PF01459(Eukaryotic porin)	FALSE	0	0.396084	0.918221	0.174031	0.0293669	0.944547	0.915428	0.238832	0.925963	0.397189	0.186619
A0A178U8I7	AT5G66470	Era-type G domain-containing protein	AXX17_At5g66420									tr|A0A178U8I7|A0A178U8I7_ARATH;sp|Q8VZ74|ERA_ARATH;tr|A0A654GF49|A0A654GF49_ARATH;tr|A0A5S9YIP2|A0A5S9YIP2_ARATH;tr|A0A7G2FKE7|A0A7G2FKE7_ARATH	"tr|A0A178U8I7|A0A178U8I7_ARATH Era-type G domain-containing protein OS=Arabidopsis thaliana OX=3702 GN=AXX17_At5g66420 PE=3 SV=1;sp|Q8VZ74|ERA_ARATH GTPase ERA-like, chloroplastic OS=Arabidopsis thaliana OX=3702 GN=At5g66470 PE=2 SV=1;tr|A0A654GF49|A0A654G"	5	4	4	4	8.7	48.931	13.7377	16.4654	14.7183	15.2627	15.1227	15.0029	14.5307	14.6429	14.4523	14.0681	13.2237	14.4243	Quantified	GO:0005525(MF:GTP binding);GO:0003723(MF:RNA binding)			Cytoplasmic;Mitochondrial	PF01926(50S ribosome-binding GTPase);PF07650(KH domain)	FALSE	0	0.155648	0.961816	0.794196	-1.22407	0.757603	0.0628647	-0.636604	0.913033	0.299742	-0.431815
A0A178U8V9	AT5G60960	(thale cress) hypothetical protein	AXX17_At5g60430									tr|A0A178U8V9|A0A178U8V9_ARATH;sp|Q9FME4|PP438_ARATH	"tr|A0A178U8V9|A0A178U8V9_ARATH (thale cress) hypothetical protein OS=Arabidopsis thaliana OX=3702 GN=AXX17_At5g60430 PE=4 SV=1;sp|Q9FME4|PP438_ARATH Pentatricopeptide repeat-containing protein PNM1, mitochondrial OS=Arabidopsis thaliana OX=3702 GN=PNM1 PE="	2	1	1	1	3.1	59.143	12.169	12.7338	12.8688	14.1234	12.8782	12.7896	12.746	13.2322	13.503	12.7658	12.8229	13.2589	Quantified	"GO:0009451(BP:RNA modification);GO:0006417(BP:regulation of translation);GO:0006355(BP:regulation of transcription, DNA-templated);GO:0005759(CC:mitochondrial matrix);GO:0005634(CC:nucleus);GO:0003729(MF:mRNA binding);GO:0004519(MF:endonuclease activity);GO:0005515(MF:protein binding)"			Mitochondrial;Nuclear	PF13812(Pentatricopeptide repeat domain);PF13041(PPR repeat family);PF01535(PPR repeat)	TRUE	6	0.673168	0.891836	0.100068	-0.314488	0.913096	0.415167	-0.211184	0.940534	0.58044	0.569865
A0A178U907	AT5G58800	NAD(P)H dehydrogenase (quinone)	At5g58800									tr|A0A178U907|A0A178U907_ARATH;tr|A0A178UAQ1|A0A178UAQ1_ARATH;sp|Q9LUX9|FQRL3_ARATH	tr|A0A178U907|A0A178U907_ARATH NAD(P)H dehydrogenase (quinone) OS=Arabidopsis thaliana OX=3702 GN=At5g58800 PE=3 SV=1;tr|A0A178UAQ1|A0A178UAQ1_ARATH NAD(P)H dehydrogenase (quinone) OS=Arabidopsis thaliana OX=3702 GN=AXX17_At5g58220 PE=3 SV=1;sp|Q9LUX9|FQRL	3	2	2	2	13.3	20.516	14.8832	14.8488	15.3173	15.0547	15.0092	14.9289	15.6588	15.2654	15.4996	15.296	15.4316	15.2978	Quantified	GO:0010181(MF:FMN binding);GO:0003955(MF:NAD(P)H dehydrogenase (quinone) activity)			Cytoplasmic	PF03358(NADPH-dependent FMN reductase)	FALSE	0	-0.0188471	0.964389	0.902161	0.344176	0.711557	0.0455011	-0.13282	0.925807	0.395731	0.458149
A0A178U954	AT5G54600	SVR8	AXX17_At5g53700									tr|A0A178U954|A0A178U954_ARATH;sp|P92959|RK24_ARATH;tr|A0A7G2FKL9|A0A7G2FKL9_ARATH;tr|F4K1S8|F4K1S8_ARATH;tr|A0A654GB77|A0A654GB77_ARATH	"tr|A0A178U954|A0A178U954_ARATH SVR8 OS=Arabidopsis thaliana OX=3702 GN=AXX17_At5g53700 PE=3 SV=1;sp|P92959|RK24_ARATH 50S ribosomal protein L24, chloroplastic OS=Arabidopsis thaliana OX=3702 GN=RPL24 PE=2 SV=2;tr|A0A7G2FKL9|A0A7G2FKL9_ARATH (thale cress) h"	5	6	6	6	30.8	21.976	20.3841	20.2151	20.04	19.9134	19.8183	20.0797	20.0961	19.7231	19.7406	19.1797	19.5086	19.6711	Quantified	GO:0006412(BP:translation);GO:0005840(CC:ribosome);GO:0003735(MF:structural constituent of ribosome)	ath:AT5G54600(RPL24)	ath03010(Ribosome )	Chloroplast	PF00467(KOW motif);PF17136(Ribosomal proteins 50S L24/mitochondrial 39S L24)	FALSE	0	-0.275938	0.905035	0.129225	-0.484	0.518507	0.0164303	-0.40012	0.71293	0.0381267	-0.359818
A0A178U9A5	AT5G43900	XI-6	AXX17_At5g41990									tr|A0A178U9A5|A0A178U9A5_ARATH;sp|Q9LKB9|MYO6_ARATH;tr|F4K7C4|F4K7C4_ARATH;tr|F4K7C5|F4K7C5_ARATH;tr|A0A7G2FE91|A0A7G2FE91_ARATH;tr|A0A5S9SHL0|A0A5S9SHL0_ARATH;tr|A0A178W2E5|A0A178W2E5_ARATH;sp|F4I460|MYO8_ARATH;tr|A0A654E820|A0A654E820_ARATH	tr|A0A178U9A5|A0A178U9A5_ARATH XI-6 OS=Arabidopsis thaliana OX=3702 GN=AXX17_At5g41990 PE=3 SV=1;sp|Q9LKB9|MYO6_ARATH Myosin-6 OS=Arabidopsis thaliana OX=3702 GN=XI-2 PE=1 SV=1;tr|F4K7C4|F4K7C4_ARATH Myosin 2 OS=Arabidopsis thaliana OX=3702 GN=MYA2 PE=1 SV	9	4	3	3	2.8	169.93	13.4033	13.6591	13.2458	11.3203	13.8845	11.3601	13.2906	12.4788	13.86	13.6698	13.4074	13.8855	Quantified	GO:0007015(BP:actin filament organization);GO:0016459(CC:myosin complex);GO:0003779(MF:actin binding);GO:0005524(MF:ATP binding);GO:0003774(MF:motor activity)			Nuclear	PF02736(Myosin N-terminal SH3-like domain);PF00063(Myosin head (motor domain));PF00612(IQ calmodulin-binding motif);PF01843(DIL domain)	TRUE	2	-1.24778	0.876888	0.0778575	1.46594	0.706403	0.0440138	0.444403	0.934982	0.497813	-0.226234
A0A178U9E3	AT5G54430	(thale cress) hypothetical protein	AXX17_At5g53510									tr|A0A178U9E3|A0A178U9E3_ARATH;sp|Q8VYN9|PHO32_ARATH;tr|A0A654GB57|A0A654GB57_ARATH;tr|A0A1P8BH73|A0A1P8BH73_ARATH;tr|A0A1P8BH78|A0A1P8BH78_ARATH	tr|A0A178U9E3|A0A178U9E3_ARATH (thale cress) hypothetical protein OS=Arabidopsis thaliana OX=3702 GN=AXX17_At5g53510 PE=4 SV=1;sp|Q8VYN9|PHO32_ARATH Universal stress protein PHOS32 OS=Arabidopsis thaliana OX=3702 GN=PHOS32 PE=1 SV=1;tr|A0A654GB57|A0A654GB5	5	6	6	6	29.8	26.202	17.5102	17.534	17.4494	17.4862	17.5118	18.0016	17.7512	17.7348	17.5927	18.0046	17.8717	18.1211	Quantified	GO:0006950(BP:response to stress);GO:0002238(BP:response to molecule of fungal origin);GO:0005886(CC:plasma membrane);GO:0009507(CC:chloroplast);GO:0005634(CC:nucleus);GO:0005829(CC:cytosol);GO:0005524(MF:ATP binding)			Cytoplasmic;Chloroplast;Nuclear	PF00582(Universal stress protein family)	FALSE	0	0.1687	0.934753	0.274537	0.332583	0.716174	0.0468969	0.306235	0.78594	0.0632722	0.195048
A0A178U9E8	AT5G26210	(thale cress) hypothetical protein	AXX17_At5g26200									tr|A0A178U9E8|A0A178U9E8_ARATH;sp|O81488|ALFL4_ARATH;tr|A0A654G4T0|A0A654G4T0_ARATH;tr|A0A178UBM5|A0A178UBM5_ARATH;tr|A0A178UAA1|A0A178UAA1_ARATH	tr|A0A178U9E8|A0A178U9E8_ARATH (thale cress) hypothetical protein OS=Arabidopsis thaliana OX=3702 GN=AXX17_At5g26200 PE=3 SV=1;sp|O81488|ALFL4_ARATH PHD finger protein ALFIN-LIKE 4 OS=Arabidopsis thaliana OX=3702 GN=AL4 PE=1 SV=2;tr|A0A654G4T0|A0A654G4T0_A	5	3	3	3	16.1	28.779	16.5973	13.8512	15.7849	15.9014	15.9434	15.8583	16.486	16.2968	16.1885	15.6195	15.6012	16.1254	Quantified	"GO:0006355(BP:regulation of transcription, DNA-templated);GO:0016021(CC:integral component of membrane);GO:0042393(MF:histone binding);GO:0046872(MF:metal ion binding)"			Nuclear	PF00628(PHD-finger);PF12165(Alfin)	FALSE	0	0.489906	0.945676	0.397969	-0.118987	0.941362	0.834285	-0.541708	0.920671	0.352052	0.912627
A0A178U9L9	AT5G56950	NFA3	At5g56950									tr|A0A178U9L9|A0A178U9L9_ARATH;tr|A0A178UBI0|A0A178UBI0_ARATH;tr|A0A654GBS2|A0A654GBS2_ARATH;sp|Q94K07|NAP1C_ARATH;tr|A0A7G2FIR8|A0A7G2FIR8_ARATH	tr|A0A178U9L9|A0A178U9L9_ARATH NFA3 OS=Arabidopsis thaliana OX=3702 GN=At5g56950 PE=3 SV=1;tr|A0A178UBI0|A0A178UBI0_ARATH NFA3 OS=Arabidopsis thaliana OX=3702 GN=At5g56950 PE=3 SV=1;tr|A0A654GBS2|A0A654GBS2_ARATH Uncharacterized protein OS=Arabidopsis thal	5	7	4	4	26.6	41.858	16.5893	16.162	16.3108	16.1858	16.3582	16.8101	16.6531	16.6062	16.1303	16.2607	16.1823	16.3272	Quantified	GO:0006334(BP:nucleosome assembly);GO:0005634(CC:nucleus)			Nuclear	PF00956(Nucleosome assembly protein (NAP))	FALSE	0	0.0972954	0.957117	0.636834	-0.194649	0.905151	0.353577	-0.206497	0.917174	0.326455	0.109144
A0A178U9M2	AT5G35360	Biotin carboxylase	AXX17_At5g32460	"FUNCTION: This protein is a component of the acetyl coenzyme A carboxylase complex; first, biotin carboxylase catalyzes the carboxylation of the carrier protein and then the transcarboxylase transfers the carboxyl group to form malonyl-CoA. {ECO:0000256|RuleBase:RU365063}."								tr|A0A178U9M2|A0A178U9M2_ARATH;sp|O04983|ACCC_ARATH;tr|A0A178UBV9|A0A178UBV9_ARATH;tr|A0A654G590|A0A654G590_ARATH;tr|F4JYE0|F4JYE0_ARATH;tr|A0A7G2FID7|A0A7G2FID7_ARATH;tr|A0A5S9Y8M3|A0A5S9Y8M3_ARATH;tr|F4JYE1|F4JYE1_ARATH	"tr|A0A178U9M2|A0A178U9M2_ARATH Biotin carboxylase OS=Arabidopsis thaliana OX=3702 GN=AXX17_At5g32460 PE=4 SV=1;sp|O04983|ACCC_ARATH Biotin carboxylase, chloroplastic OS=Arabidopsis thaliana OX=3702 GN=CAC2 PE=1 SV=1;tr|A0A178UBV9|A0A178UBV9_ARATH Biotin ca"	8	21	21	21	57.9	58.386	21.858	21.7244	21.6322	21.3737	21.5407	21.5253	21.4853	21.2879	21.3417	21.2684	21.2681	21.099	Quantified	GO:0006633(BP:fatty acid biosynthetic process);GO:2001295(BP:malonyl-CoA biosynthetic process);GO:0003989(MF:acetyl-CoA carboxylase activity);GO:0005524(MF:ATP binding);GO:0004075(MF:biotin carboxylase activity);GO:0046872(MF:metal ion binding)	ath:AT5G35360(CAC2)	ath00620(Pyruvate metabolism );ath00061(Fatty acid biosynthesis );ath00640(Propanoate metabolism )	Cytoplasmic;Mitochondrial;Chloroplast	"PF00289(Biotin carboxylase, N-terminal domain);PF02786(Carbamoyl-phosphate synthase L chain, ATP binding domain);PF02785(Biotin carboxylase C-terminal domain)"	FALSE	0	-0.258276	0.819509	0.0377401	-0.268093	0.655009	0.0323812	-0.159819	0.878534	0.167419	-0.366549
A0A178U9N0	AT5G43780	Sulfate adenylyltransferase	AXX17_At5g41860									tr|A0A178U9N0|A0A178U9N0_ARATH;sp|Q9S7D8|APS4_ARATH;tr|A0A7G2FGH5|A0A7G2FGH5_ARATH;tr|B2CT48|B2CT48_ARATH	"tr|A0A178U9N0|A0A178U9N0_ARATH Sulfate adenylyltransferase OS=Arabidopsis thaliana OX=3702 GN=AXX17_At5g41860 PE=4 SV=1;sp|Q9S7D8|APS4_ARATH ATP sulfurylase 4, chloroplastic OS=Arabidopsis thaliana OX=3702 GN=APS4 PE=2 SV=1;tr|A0A7G2FGH5|A0A7G2FGH5_ARATH S"	4	14	5	5	31.8	52.153	16.6514	16.8275	16.9989	17.2908	16.7866	16.578	17.1045	17.1211	17.0646	17.1055	16.9166	16.3773	Quantified	GO:0000103(BP:sulfate assimilation);GO:0004781(MF:sulfate adenylyltransferase (ATP) activity)			Mitochondrial;Chloroplast	PF01747(ATP-sulfurylase);PF14306(PUA-like domain)	FALSE	0	0.0591893	0.961862	0.79598	-0.0853122	0.935566	0.709954	-0.29693	0.894424	0.213612	0.270807
A0A178U9R8	AT5G25090	(thale cress) hypothetical protein	AXX17_At5g24950									tr|A0A178U9R8|A0A178U9R8_ARATH;sp|Q8LC95|ENL3_ARATH	tr|A0A178U9R8|A0A178U9R8_ARATH (thale cress) hypothetical protein OS=Arabidopsis thaliana OX=3702 GN=AXX17_At5g24950 PE=4 SV=1;sp|Q8LC95|ENL3_ARATH Early nodulin-like protein 3 OS=Arabidopsis thaliana OX=3702 GN=At5g25090 PE=2 SV=2	2	4	4	4	23.1	19.767	16.6199	16.4715	16.554	16.4353	16.1347	16.2517	16.4067	16.4106	16.2982	16.2102	16.0032	15.8657	Quantified	GO:0009055(MF:electron transfer activity)			PlasmaMembrane	PF02298(Plastocyanin-like domain)	FALSE	0	-0.274623	0.839645	0.0470974	-0.247515	0.76833	0.0683372	-0.345451	0.616887	0.0176583	-0.176686
A0A178U9W2	AT5G17020	(thale cress) hypothetical protein	AXX17_At5g16660									tr|A0A178U9W2|A0A178U9W2_ARATH;sp|Q9SMV6|XPO1A_ARATH	tr|A0A178U9W2|A0A178U9W2_ARATH (thale cress) hypothetical protein OS=Arabidopsis thaliana OX=3702 GN=AXX17_At5g16660 PE=3 SV=1;sp|Q9SMV6|XPO1A_ARATH Protein EXPORTIN 1A OS=Arabidopsis thaliana OX=3702 GN=XPO1 PE=1 SV=1	2	21	21	13	25.8	123.24	18.6215	18.6725	18.9114	19.0883	18.8887	18.9698	18.7888	18.8749	18.8787	19.1132	19.0786	18.9773	Quantified	GO:0006886(BP:intracellular protein transport);GO:0005634(CC:nucleus);GO:0005049(MF:nuclear export signal receptor activity);GO:0008536(MF:Ran GTPase binding)	ath:AT5G17020(XPO1A)	ath03008(Ribosome biogenesis in eukaryotes );ath03013(Nucleocytoplasmic transport );ath03250(Viral life cycle - HIV-1 )	PlasmaMembrane	PF08767(CRM1 C terminal);PF08389(Exportin 1-like protein);PF03810(Importin-beta N-terminal domain)	FALSE	0	0.247172	0.835904	0.045101	0.0740827	0.921978	0.505205	0.208889	0.815107	0.0812905	0.112366
A0A178U9X1	AT5G18280	ATP-diphosphatase	AXX17_At5g18060									tr|A0A178U9X1|A0A178U9X1_ARATH;sp|Q9SPM5|APY2_ARATH;tr|A0A654G238|A0A654G238_ARATH;tr|A0A5S9Y5K3|A0A5S9Y5K3_ARATH;tr|A0A7G2FAL3|A0A7G2FAL3_ARATH;tr|A0A178VED1|A0A178VED1_ARATH;sp|Q9SQG2|APY1_ARATH	tr|A0A178U9X1|A0A178U9X1_ARATH ATP-diphosphatase OS=Arabidopsis thaliana OX=3702 GN=AXX17_At5g18060 PE=3 SV=1;sp|Q9SPM5|APY2_ARATH Apyrase 2 OS=Arabidopsis thaliana OX=3702 GN=APY2 PE=1 SV=1;tr|A0A654G238|A0A654G238_ARATH ATP-diphosphatase OS=Arabidopsis t	7	5	5	4	15.9	51.575	12.7104	15.5341	15.1706	14.9243	14.8526	15.0331	15.7794	15.9523	15.6548	15.451	15.621	15.4747	Quantified	GO:0016021(CC:integral component of membrane);GO:0005524(MF:ATP binding);GO:0016787(MF:hydrolase activity)			Cytoplasmic;Chloroplast	PF01150(GDA1/CD39 (nucleoside phosphatase) family)	TRUE	1	0.464933	0.948904	0.450231	0.578913	0.904807	0.351235	-0.279968	0.944163	0.646033	1.32381
A0A178U9Y3	AT5G08080	SYP132	AXX17_At5g07850									tr|A0A178U9Y3|A0A178U9Y3_ARATH;sp|Q8VZU2|SY132_ARATH;tr|F4K9K2|F4K9K2_ARATH;tr|F4K9K4|F4K9K4_ARATH;tr|A0A7G2F960|A0A7G2F960_ARATH	tr|A0A178U9Y3|A0A178U9Y3_ARATH SYP132 OS=Arabidopsis thaliana OX=3702 GN=AXX17_At5g07850 PE=3 SV=1;sp|Q8VZU2|SY132_ARATH Syntaxin-132 OS=Arabidopsis thaliana OX=3702 GN=SYP132 PE=1 SV=1;tr|F4K9K2|F4K9K2_ARATH Syntaxin of plants 132 OS=Arabidopsis thaliana	5	8	8	8	26.6	34.225	17.9621	18.1895	18.2592	17.2411	18.078	16.9382	17.7967	17.6293	17.2319	15.3384	17.6907	17.6303	Quantified	GO:0006886(BP:intracellular protein transport);GO:0016192(BP:vesicle-mediated transport);GO:0016021(CC:integral component of membrane);GO:0005484(MF:SNAP receptor activity)	ath:AT5G08080(SYP132)	ath04130(SNARE interactions in vesicular transport )	Nuclear	PF00804(Syntaxin);PF05739(SNARE domain)	FALSE	0	-0.717837	0.930317	0.240276	-0.532614	0.908207	0.375522	-0.666154	0.908331	0.273361	-0.584297
A0A178U9Z9	AT5G20990	Molybdopterin molybdenumtransferase	AXX17_At5g20950	"FUNCTION: Catalyzes two steps in the biosynthesis of the molybdenum cofactor. In the first step, molybdopterin is adenylated. Subsequently, molybdate is inserted into adenylated molybdopterin and AMP is released. {ECO:0000256|RuleBase:RU365090}."								tr|A0A178U9Z9|A0A178U9Z9_ARATH;sp|Q39054|CNX1_ARATH;tr|A0A384LMK6|A0A384LMK6_ARATH;tr|A0A1P8BGU1|A0A1P8BGU1_ARATH;tr|Q0WR87|Q0WR87_ARATH;tr|A0A178U950|A0A178U950_ARATH	tr|A0A178U9Z9|A0A178U9Z9_ARATH Molybdopterin molybdenumtransferase OS=Arabidopsis thaliana OX=3702 GN=AXX17_At5g20950 PE=3 SV=1;sp|Q39054|CNX1_ARATH Molybdopterin biosynthesis protein CNX1 OS=Arabidopsis thaliana OX=3702 GN=CNX1 PE=1 SV=2;tr|A0A384LMK6|A0A	6	11	11	11	24.3	71.278	17.733	18.1958	18.1239	17.4547	18.0404	18.1213	17.9158	17.6519	17.7664	17.9908	17.6905	17.9132	Quantified	GO:0006777(BP:Mo-molybdopterin cofactor biosynthetic process);GO:0032324(BP:molybdopterin cofactor biosynthetic process);GO:0005524(MF:ATP binding);GO:0046872(MF:metal ion binding);GO:0061598(MF:molybdopterin adenylyltransferase activity);GO:0061599(MF:molybdopterin molybdotransferase activity)	ath:AT5G20990(B73)	ath00790(Folate biosynthesis );ath01240(Biosynthesis of cofactors )	Cytoplasmic	PF00994(Probable molybdopterin binding domain);PF03454(MoeA C-terminal region (domain IV));PF03453(MoeA N-terminal region (domain I and II))	FALSE	0	-0.145405	0.950555	0.480849	-0.0073093	0.946533	0.971335	0.0867846	0.945414	0.671194	-0.239499
A0A178UA36	AT5G08590	SRK2G	AXX17_At5g08510									tr|A0A178UA36|A0A178UA36_ARATH;sp|P43292|SRK2G_ARATH;tr|A0A7G2FDC2|A0A7G2FDC2_ARATH;tr|A0A1P8BD58|A0A1P8BD58_ARATH;tr|C0Z2L2|C0Z2L2_ARATH;tr|A0A178UJ35|A0A178UJ35_ARATH;tr|A0A5S9YHE3|A0A5S9YHE3_ARATH;tr|A0A654GDP2|A0A654GDP2_ARATH;sp|Q9FFP9|SRK2H_ARATH;tr|A0A178W6S8|A0A178W6S8_ARATH;sp|Q9M9E9|SRK2C_ARATH;tr|A0A178UU78|A0A178UU78_ARATH;sp|Q9SMQ4|SRK2F_ARATH;tr|A0A7G2F6A4|A0A7G2F6A4_ARATH	tr|A0A178UA36|A0A178UA36_ARATH SRK2G OS=Arabidopsis thaliana OX=3702 GN=AXX17_At5g08510 PE=3 SV=1;sp|P43292|SRK2G_ARATH Serine/threonine-protein kinase SRK2G OS=Arabidopsis thaliana OX=3702 GN=SRK2G PE=1 SV=2;tr|A0A7G2FDC2|A0A7G2FDC2_ARATH (thale cress) hy	14	8	8	5	25.8	40.197	18.4548	18.4208	18.3444	18.1175	18.2943	18.5366	18.3577	17.9206	17.9995	18.3495	18.2878	18.3056	Quantified	GO:0005524(MF:ATP binding);GO:0004674(MF:protein serine/threonine kinase activity)	ath:AT5G08590(SNRK2.1)	ath04075(Plant hormone signal transduction );ath04016(MAPK signaling pathway - plant )	Nuclear	PF00069(Protein kinase domain)	FALSE	0	-0.0905062	0.953318	0.539157	-0.00183835	0.947162	0.989942	0.221714	0.871376	0.151623	-0.314059
A0A178UA38	AT5G65110	Acyl-coenzyme A oxidase	AXX17_At5g64850									tr|A0A178UA38|A0A178UA38_ARATH;sp|O65201|ACOX2_ARATH;tr|F4KGI8|F4KGI8_ARATH;tr|B9DG77|B9DG77_ARATH	"tr|A0A178UA38|A0A178UA38_ARATH Acyl-coenzyme A oxidase OS=Arabidopsis thaliana OX=3702 GN=AXX17_At5g64850 PE=3 SV=1;sp|O65201|ACOX2_ARATH Acyl-coenzyme A oxidase 2, peroxisomal OS=Arabidopsis thaliana OX=3702 GN=ACX2 PE=1 SV=2;tr|F4KGI8|F4KGI8_ARATH Acyl-c"	4	8	8	8	15.2	77.479	14.5563	15.9884	16.611	16.4615	15.9998	16.199	14.7583	16.2107	16.4674	16.8893	16.5449	16.3844	Quantified	GO:0006635(BP:fatty acid beta-oxidation);GO:0005777(CC:peroxisome);GO:0003997(MF:acyl-CoA oxidase activity);GO:0071949(MF:FAD binding)	ath:AT5G65110(ACX2)	ath04146(Peroxisome );ath00071(Fatty acid degradation );ath00410(beta-Alanine metabolism );ath01040(Biosynthesis of unsaturated fatty acids );ath00640(Propanoate metabolism );ath00592(alpha-Linolenic acid metabolism )	Mitochondrial;Peroxisomal	"PF00441(Acyl-CoA dehydrogenase, C-terminal domain);PF01756(Acyl-CoA oxidase);PF02770(Acyl-CoA dehydrogenase, middle domain)"	FALSE	0	0.501579	0.94476	0.384744	0.386087	0.921516	0.49983	0.794077	0.884066	0.181519	0.0935884
A0A178UA42	AT5G38480	(thale cress) hypothetical protein	AXX17_At5g35800									tr|A0A178UA42|A0A178UA42_ARATH;sp|P42644|14333_ARATH;tr|A0A5S9Y9F6|A0A5S9Y9F6_ARATH;tr|Q42053|Q42053_ARATH	tr|A0A178UA42|A0A178UA42_ARATH (thale cress) hypothetical protein OS=Arabidopsis thaliana OX=3702 GN=AXX17_At5g35800 PE=3 SV=1;sp|P42644|14333_ARATH 14-3-3-like protein GF14 psi OS=Arabidopsis thaliana OX=3702 GN=GRF3 PE=1 SV=2;tr|A0A5S9Y9F6|A0A5S9Y9F6_ARA	4	19	14	11	72.5	28.606	21.8412	21.5718	21.0986	21.1556	21.3921	21.8179	21.7088	21.3899	21.0181	20.99	21.0286	21.5063	Quantified	"GO:0048364(BP:root development);GO:0016036(BP:cellular response to phosphate starvation);GO:0009631(BP:cold acclimation);GO:0050826(BP:response to freezing);GO:0006995(BP:cellular response to nitrogen starvation);GO:0009624(BP:response to nematode);GO:0008285(BP:negative regulation of cell proliferation);GO:0006355(BP:regulation of transcription, DNA-templated);GO:0061062(BP:regulation of nemato…			Cytoplasmic	PF00244(14-3-3 protein)	FALSE	0	-0.0486476	0.963402	0.85869	-0.280204	0.899582	0.318304	-0.197248	0.9333	0.476277	-0.131603
A0A178UA44	None	Uncharacterized protein	AXX17_At5g09390									tr|A0A178UA44|A0A178UA44_ARATH;tr|A0A7G2F6R1|A0A7G2F6R1_ARATH;tr|A0A178UCW4|A0A178UCW4_ARATH;sp|Q9FIC3|BOLA2_ARATH	tr|A0A178UA44|A0A178UA44_ARATH Uncharacterized protein OS=Arabidopsis thaliana OX=3702 GN=AXX17_At5g09390 PE=4 SV=1;tr|A0A7G2F6R1|A0A7G2F6R1_ARATH (thale cress) hypothetical protein OS=Arabidopsis thaliana OX=3702 GN=AT9943_LOCUS18743 PE=3 SV=1;tr|A0A178UC	4	1	1	1	29.4	3.9406	15.6899	13.3483	15.5867	12.9391	15.3631	15.5212	15.8151	15.068	15.4043	15.2833	14.7946	15.1067	Quantified				Mitochondrial;Nuclear		TRUE	2	-0.267205	0.960185	0.734241	0.453729	0.926794	0.566624	-0.367615	0.943925	0.641408	0.554139
A0A178UA73	AT5G40420	(thale cress) hypothetical protein	AXX17_At5g38150									tr|A0A178UA73|A0A178UA73_ARATH;sp|Q39165|OLEO2_ARATH	tr|A0A178UA73|A0A178UA73_ARATH (thale cress) hypothetical protein OS=Arabidopsis thaliana OX=3702 GN=AXX17_At5g38150 PE=3 SV=1;sp|Q39165|OLEO2_ARATH Oleosin 21.2 kDa OS=Arabidopsis thaliana OX=3702 GN=At5g40420 PE=2 SV=1	2	2	2	2	11.6	21.279	17.6048	17.2724	17.4173	16.5166	17.5093	16.7895	16.6071	16.9698	17.2524	17.4166	17.1348	17.4446	Quantified	GO:0016021(CC:integral component of membrane);GO:0012511(CC:monolayer-surrounded lipid storage body)			PlasmaMembrane	PF01277(Oleosin)	FALSE	0	-0.493051	0.883295	0.0863228	0.393551	0.853786	0.159153	0.388883	0.876924	0.163644	-0.488382
A0A178UA91	AT5G64140	(thale cress) hypothetical protein	AXX17_At5g63740									tr|A0A178UA91|A0A178UA91_ARATH;sp|P34789|RS282_ARATH	tr|A0A178UA91|A0A178UA91_ARATH (thale cress) hypothetical protein OS=Arabidopsis thaliana OX=3702 GN=AXX17_At5g63740 PE=3 SV=1;sp|P34789|RS282_ARATH 40S ribosomal protein S28-2 OS=Arabidopsis thaliana OX=3702 GN=RPS28C PE=3 SV=1	2	1	1	1	18.8	7.3404	19.1884	19.1168	19.1305	18.6288	19.0111	18.853	19.1125	19.0497	18.7973	18.661	18.6337	18.9673	Quantified	GO:0006412(BP:translation);GO:0005840(CC:ribosome);GO:0003735(MF:structural constituent of ribosome)	ath:AT5G64140(RPS28)	ath03010(Ribosome )	Cytoplasmic;Mitochondrial;Nuclear	PF01200(Ribosomal protein S28e)	FALSE	0	-0.314262	0.847174	0.0515632	-0.0769841	0.928936	0.597485	-0.232505	0.860602	0.131967	-0.158741
A0A178UAE0	AT5G51830	(thale cress) hypothetical protein	AXX17_At5g50690									tr|A0A178UAE0|A0A178UAE0_ARATH;sp|Q9FLH8|SCRK7_ARATH	tr|A0A178UAE0|A0A178UAE0_ARATH (thale cress) hypothetical protein OS=Arabidopsis thaliana OX=3702 GN=AXX17_At5g50690 PE=3 SV=1;sp|Q9FLH8|SCRK7_ARATH Probable fructokinase-7 OS=Arabidopsis thaliana OX=3702 GN=At5g51830 PE=1 SV=1	2	6	6	6	19	37.028	15.4188	10.8186	16.1447	15.7846	15.691	15.8467	16.1183	16.0443	16.0353	16.1354	16.4446	16.1818	Quantified	"GO:0016301(MF:kinase activity);GO:0016773(MF:phosphotransferase activity, alcohol group as acceptor)"	ath:AT5G51830()	ath01250(Biosynthesis of nucleotide sugars );ath00520(Amino sugar and nucleotide sugar metabolism );ath00500(Starch and sucrose metabolism );ath00051(Fructose and mannose metabolism )	Cytoplasmic	PF00294(pfkB family carbohydrate kinase)	TRUE	1	1.64672	0.916314	0.166182	0.479876	0.933483	0.671585	0.187975	0.95329	0.867539	1.93863
A0A178UAF8	AT5G10470	KCA1	AXX17_At5g10130									tr|A0A178UAF8|A0A178UAF8_ARATH;tr|A0A7G2F9P4|A0A7G2F9P4_ARATH;tr|A0A178U8T2|A0A178U8T2_ARATH;sp|Q9LX99|KN14A_ARATH;tr|A0A7G2F9N7|A0A7G2F9N7_ARATH;tr|A0A5S9Y3B2|A0A5S9Y3B2_ARATH;tr|A0A654G047|A0A654G047_ARATH	tr|A0A178UAF8|A0A178UAF8_ARATH KCA1 OS=Arabidopsis thaliana OX=3702 GN=AXX17_At5g10130 PE=3 SV=1;tr|A0A7G2F9P4|A0A7G2F9P4_ARATH (thale cress) hypothetical protein OS=Arabidopsis thaliana OX=3702 GN=AT9943_LOCUS18804 PE=3 SV=1;tr|A0A178U8T2|A0A178U8T2_ARATH	7	14	14	11	13.6	140.96	17.57	17.1514	17.7468	17.4744	17.4719	17.2399	16.7905	17.3701	17.2018	16.7107	17.0908	17.1208	Quantified	GO:0009904(BP:chloroplast accumulation movement);GO:0007018(BP:microtubule-based movement);GO:0005623(CC:cell);GO:0005524(MF:ATP binding);GO:0008017(MF:microtubule binding);GO:0003777(MF:microtubule motor activity)			Nuclear	PF00225(Kinesin motor domain)	FALSE	0	-0.0939689	0.957753	0.655506	-0.421301	0.767181	0.0677168	-0.14669	0.934352	0.489574	-0.368579
A0A178UAH2	AT5G58290	RPT3	AXX17_At5g57630									tr|A0A178UAH2|A0A178UAH2_ARATH;sp|Q9SEI4|PRS6B_ARATH;tr|A0A7G2FH31|A0A7G2FH31_ARATH;tr|Q42235|Q42235_ARATH	tr|A0A178UAH2|A0A178UAH2_ARATH RPT3 OS=Arabidopsis thaliana OX=3702 GN=AXX17_At5g57630 PE=3 SV=1;sp|Q9SEI4|PRS6B_ARATH 26S proteasome regulatory subunit 6B homolog OS=Arabidopsis thaliana OX=3702 GN=RPT3 PE=1 SV=1;tr|A0A7G2FH31|A0A7G2FH31_ARATH (thale cres	4	19	18	18	55.9	45.751	20.2881	20.2993	20.1156	20.1542	20.3882	20.4039	20.5184	20.2592	20.2915	20.4219	20.3977	20.4421	Quantified	GO:0030163(BP:protein catabolic process);GO:0005737(CC:cytoplasm);GO:0005524(MF:ATP binding);GO:0036402(MF:proteasome-activating ATPase activity)	ath:AT5G58290(RPT3)	ath03050(Proteasome )	Cytoplasmic	PF00004(ATPase family associated with various cellular activities (AAA))	FALSE	0	0.081094	0.951002	0.489658	0.105105	0.908107	0.374774	0.0641748	0.94067	0.582714	0.122024
A0A178UAH5	AT5G66120	DHQ_synthase domain-containing protein	AXX17_At5g66050									tr|A0A178UAH5|A0A178UAH5_ARATH;sp|Q8VYV7|DHQS_ARATH;tr|A0A7G2FJ55|A0A7G2FJ55_ARATH;tr|A0A5S9YHQ1|A0A5S9YHQ1_ARATH	"tr|A0A178UAH5|A0A178UAH5_ARATH DHQ_synthase domain-containing protein OS=Arabidopsis thaliana OX=3702 GN=AXX17_At5g66050 PE=3 SV=1;sp|Q8VYV7|DHQS_ARATH 3-dehydroquinate synthase, chloroplastic OS=Arabidopsis thaliana OX=3702 GN=DHQS PE=1 SV=1;tr|A0A7G2FJ55"	4	16	16	16	40.3	48.064	19.3414	19.4023	19.206	19.0248	18.9408	19.0441	19.2845	19.3732	19.3379	19.2165	19.164	19.231	Quantified	GO:0009073(BP:aromatic amino acid family biosynthetic process);GO:0009423(BP:chorismate biosynthetic process);GO:0005737(CC:cytoplasm);GO:0003856(MF:3-dehydroquinate synthase activity)	ath:AT5G66120()	"ath00400(Phenylalanine, tyrosine and tryptophan biosynthesis )"	Chloroplast	PF01761(3-dehydroquinate synthase)	FALSE	0	-0.313299	0.576873	0.00593412	0.200583	0.72123	0.0484991	-0.128045	0.88364	0.180366	0.0153279
A0A178UAM7	AT5G63400	ATP:AMP phosphotransferase	AXX17_At5g62960									tr|A0A178UAM7|A0A178UAM7_ARATH;sp|O82514|KAD4_ARATH;tr|C0Z2D0|C0Z2D0_ARATH;tr|F4KAP2|F4KAP2_ARATH	tr|A0A178UAM7|A0A178UAM7_ARATH ATP:AMP phosphotransferase OS=Arabidopsis thaliana OX=3702 GN=AXX17_At5g62960 PE=3 SV=1;sp|O82514|KAD4_ARATH Adenylate kinase 4 OS=Arabidopsis thaliana OX=3702 GN=ADK1 PE=1 SV=2;tr|C0Z2D0|C0Z2D0_ARATH ATP:AMP phosphotransfera	4	13	13	3	67.1	26.932	20.2722	19.9727	19.6223	19.8599	20.0857	20.4571	20.4678	20.3281	19.9923	19.9917	19.9531	20.2646	Quantified	GO:0004017(MF:adenylate kinase activity);GO:0005524(MF:ATP binding)	ath:AT5G63400(ADK1)	ath01240(Biosynthesis of cofactors );ath00230(Purine metabolism );ath01232(Nucleotide metabolism );ath00730(Thiamine metabolism )	Cytoplasmic	"PF05191(Adenylate kinase, active site lid);PF00406(Adenylate kinase)"	FALSE	0	0.178501	0.947551	0.427169	-0.0644254	0.938574	0.771029	-0.192941	0.925415	0.392106	0.307017
A0A178UAN3	AT5G66760	"Succinate dehydrogenase [ubiquinone] flavoprotein subunit, mitochondrial"	AXX17_At5g66760	FUNCTION: Flavoprotein (FP) subunit of succinate dehydrogenase (SDH) that is involved in complex II of the mitochondrial electron transport chain and is responsible for transferring electrons from succinate to ubiquinone (coenzyme Q). {ECO:0000256|RuleBase:RU362051}.								tr|A0A178UAN3|A0A178UAN3_ARATH;sp|O82663|SDHA1_ARATH;tr|A0A5S9WZ12|A0A5S9WZ12_ARATH;tr|A0A178VRF6|A0A178VRF6_ARATH;sp|Q9ZPX5|SDHA2_ARATH	"tr|A0A178UAN3|A0A178UAN3_ARATH Succinate dehydrogenase [ubiquinone] flavoprotein subunit, mitochondrial OS=Arabidopsis thaliana OX=3702 GN=AXX17_At5g66760 PE=3 SV=1;sp|O82663|SDHA1_ARATH Succinate dehydrogenase [ubiquinone] flavoprotein subunit 1, mitochon"	5	17	17	10	36.6	69.656	20.2098	20.1679	20.1847	20.4368	20.378	20.3323	20.4193	20.3171	20.3746	20.5533	20.6269	20.443	Quantified	GO:0022900(BP:electron transport chain);GO:0006099(BP:tricarboxylic acid cycle);GO:0005743(CC:mitochondrial inner membrane);GO:0050660(MF:flavin adenine dinucleotide binding);GO:0008177(MF:succinate dehydrogenase (ubiquinone) activity)	ath:AT5G66760(SDH1-1)	ath00020(Citrate cycle (TCA cycle) );ath00190(Oxidative phosphorylation )	Mitochondrial	PF02910(Fumarate reductase flavoprotein C-term);PF00890(FAD binding domain)	FALSE	0	0.194945	0.845317	0.0504014	0.158691	0.811388	0.0997022	0.170765	0.812875	0.079639	0.182871
A0A178UAR1	AT5G02940	Castor_Poll_mid domain-containing protein	AXX17_At5g02110									tr|A0A178UAR1|A0A178UAR1_ARATH;tr|A0A178U917|A0A178U917_ARATH;tr|A0A654FY08|A0A654FY08_ARATH;tr|A0A5S9Y0W5|A0A5S9Y0W5_ARATH;sp|Q8VZM7|POLL1_ARATH;tr|A0A1P8BF77|A0A1P8BF77_ARATH;tr|A0A178U957|A0A178U957_ARATH;tr|Q570E0|Q570E0_ARATH;tr|A0A178UJ68|A0A178UJ68_ARATH;tr|Q56W42|Q56W42_ARATH;tr|A0A178UJI7|A0A178UJI7_ARATH;tr|A0A7G2FDE7|A0A7G2FDE7_ARATH;tr|A0A654G880|A0A654G880_ARATH;sp|Q940Y9|POLL2_ARATH	tr|A0A178UAR1|A0A178UAR1_ARATH Castor_Poll_mid domain-containing protein OS=Arabidopsis thaliana OX=3702 GN=AXX17_At5g02110 PE=3 SV=1;tr|A0A178U917|A0A178U917_ARATH Castor_Poll_mid domain-containing protein OS=Arabidopsis thaliana OX=3702 GN=AXX17_At5g0211	14	3	3	3	4.3	89.179	15.7219	15.3852	16.0433	15.8072	14.4397	14.6734	13.8241	15.1899	12.6542	11.123	12.3094	15.945	Quantified	GO:0006813(BP:potassium ion transport);GO:0016021(CC:integral component of membrane)			Cytoplasmic;Mitochondrial;Nuclear	"PF06241(Castor and Pollux, part of voltage-gated ion channel)"	TRUE	3	-0.74338	0.952402	0.518761	-1.84762	0.835908	0.128739	-0.763568	0.935721	0.50774	-1.82743
A0A178UAV0	AT5G60670	(thale cress) hypothetical protein	AXX17_At5g60130									tr|A0A178UAV0|A0A178UAV0_ARATH;sp|Q9FF52|RL123_ARATH	tr|A0A178UAV0|A0A178UAV0_ARATH (thale cress) hypothetical protein OS=Arabidopsis thaliana OX=3702 GN=AXX17_At5g60130 PE=3 SV=1;sp|Q9FF52|RL123_ARATH 60S ribosomal protein L12-3 OS=Arabidopsis thaliana OX=3702 GN=RPL12C PE=2 SV=1	2	8	2	2	56.6	17.843	13.1215	15.6107	11.8082	16.4469	11.6502	15.214	13.0492	16.7881	14.432	13.8546	15.9399	14.3816	Quantified	GO:0006412(BP:translation);GO:0005840(CC:ribosome);GO:0003735(MF:structural constituent of ribosome)	ath:AT5G60670()	ath03010(Ribosome )	Cytoplasmic;Mitochondrial	"PF00298(Ribosomal protein L11, RNA binding domain);PF03946(Ribosomal protein L11, N-terminal domain)"	TRUE	1	0.923605	0.953332	0.539482	0.288292	0.941875	0.846677	-0.0310736	0.956857	0.983355	1.24297
A0A178UAW4	AT5G46750	AGD9	AXX17_At5g45220									tr|A0A178UAW4|A0A178UAW4_ARATH;sp|Q9FIQ0|AGD9_ARATH;tr|A0A5S9YDY9|A0A5S9YDY9_ARATH;tr|A0A7G2FI28|A0A7G2FI28_ARATH	tr|A0A178UAW4|A0A178UAW4_ARATH AGD9 OS=Arabidopsis thaliana OX=3702 GN=AXX17_At5g45220 PE=4 SV=1;sp|Q9FIQ0|AGD9_ARATH Probable ADP-ribosylation factor GTPase-activating protein AGD9 OS=Arabidopsis thaliana OX=3702 GN=AGD9 PE=1 SV=1;tr|A0A5S9YDY9|A0A5S9YDY9	4	6	6	4	19.4	43.55	18.1199	16.7306	17.1887	17.5612	17.4636	17.8852	17.2471	17.871	16.7157	16.9537	17.1008	16.6045	Quantified	GO:0005096(MF:GTPase activator activity);GO:0046872(MF:metal ion binding)	ath:AT5G46750(AGD9)	ath04144(Endocytosis )	Nuclear	PF01412(Putative GTPase activating protein for Arf)	FALSE	0	0.29024	0.949382	0.458791	-0.750335	0.780857	0.0756975	-0.391591	0.916725	0.323387	-0.0685038
A0A178UAW8	AT5G64350	Peptidylprolyl isomerase	AXX17_At5g63950									tr|A0A178UAW8|A0A178UAW8_ARATH;sp|Q8LGG0|FKB12_ARATH	tr|A0A178UAW8|A0A178UAW8_ARATH Peptidylprolyl isomerase OS=Arabidopsis thaliana OX=3702 GN=AXX17_At5g63950 PE=4 SV=1;sp|Q8LGG0|FKB12_ARATH Peptidyl-prolyl cis-trans isomerase FKBP12 OS=Arabidopsis thaliana OX=3702 GN=FKBP12 PE=1 SV=2	2	3	3	3	34.8	11.987	17.6317	17.5129	17.3268	17.4812	17.6192	17.7146	17.4464	17.4273	17.5216	17.0057	17.1867	16.7109	Quantified	GO:0003755(MF:peptidyl-prolyl cis-trans isomerase activity)			Cytoplasmic	PF00254(FKBP-type peptidyl-prolyl cis-trans isomerase)	FALSE	0	0.114569	0.947811	0.431476	-0.637282	0.0892843	0.00121968	-0.497334	0.473865	0.00569117	-0.0253781
A0A178UB21	AT5G65620	Peptidase_M3 domain-containing protein	At5g65620									tr|A0A178UB21|A0A178UB21_ARATH;sp|Q94AM1|OOPDA_ARATH;tr|A0A5S9YJE1|A0A5S9YJE1_ARATH;tr|A0A1R7T3A4|A0A1R7T3A4_ARATH;tr|A0A654GEE4|A0A654GEE4_ARATH	"tr|A0A178UB21|A0A178UB21_ARATH Peptidase_M3 domain-containing protein OS=Arabidopsis thaliana OX=3702 GN=At5g65620 PE=3 SV=1;sp|Q94AM1|OOPDA_ARATH Organellar oligopeptidase A, chloroplastic/mitochondrial OS=Arabidopsis thaliana OX=3702 GN=OOP PE=1 SV=1;tr|"	5	22	22	12	39.6	80.203	20.607	20.3301	20.3899	20.168	20.2899	20.3792	20.49	20.1678	20.3105	20.3419	20.1894	20.274	Quantified	GO:0046872(MF:metal ion binding);GO:0004222(MF:metalloendopeptidase activity)			Cytoplasmic	PF01432(Peptidase family M3)	FALSE	0	-0.163345	0.925418	0.209452	-0.010545	0.945169	0.932491	-0.0543203	0.945072	0.664174	-0.11957
A0A178UB23	AT5G20520	(thale cress) hypothetical protein	WAV2									tr|A0A178UB23|A0A178UB23_ARATH;sp|Q8RXP6|WAV2_ARATH;tr|A0A654G2S8|A0A654G2S8_ARATH;tr|Q67XW1|Q67XW1_ARATH	tr|A0A178UB23|A0A178UB23_ARATH (thale cress) hypothetical protein OS=Arabidopsis thaliana OX=3702 GN=AXX17_At5g20470 PE=4 SV=1;sp|Q8RXP6|WAV2_ARATH Alpha/beta hydrolase domain-containing protein WAV2 OS=Arabidopsis thaliana OX=3702 GN=WAV2 PE=2 SV=1;tr|A0A	4	4	4	4	15.6	34.341	12.8506	12.2589	14.3506	15.3883	13.9657	13.5335	11.8503	12.3693	12.9356	15.1581	15.3395	14.5085	Quantified	GO:0016021(CC:integral component of membrane);GO:0008236(MF:serine-type peptidase activity)			PlasmaMembrane	PF00326(Prolyl oligopeptidase family)	TRUE	1	1.1425	0.888258	0.0939197	0.706205	0.891881	0.277735	2.61696	0.318497	0.00191065	-0.76825
A0A178UB52	AT5G03290	"Isocitrate dehydrogenase [NAD] subunit, mitochondrial"	AXX17_At5g02510									tr|A0A178UB52|A0A178UB52_ARATH;sp|Q945K7|IDH5_ARATH	"tr|A0A178UB52|A0A178UB52_ARATH Isocitrate dehydrogenase [NAD] subunit, mitochondrial OS=Arabidopsis thaliana OX=3702 GN=AXX17_At5g02510 PE=3 SV=1;sp|Q945K7|IDH5_ARATH Isocitrate dehydrogenase [NAD] catalytic subunit 5, mitochondrial OS=Arabidopsis thaliana"	2	11	1	1	38.2	40.638	17.7605	17.5837	17.5629	17.3137	17.4745	17.507	17.9152	17.5294	17.6616	17.8144	11.3178	17.8018	Quantified	GO:0006099(BP:tricarboxylic acid cycle);GO:0005739(CC:mitochondrion);GO:0004449(MF:isocitrate dehydrogenase (NAD+) activity);GO:0000287(MF:magnesium ion binding);GO:0051287(MF:NAD binding)			Chloroplast	PF00180(Isocitrate/isopropylmalate dehydrogenase)	FALSE	0	-0.20394	0.964095	0.888944	-1.78707	0.882753	0.239129	-2.0574	0.883667	0.18044	0.0663889
A0A178UB81	AT5G51970	(thale cress) hypothetical protein	AXX17_At5g50840									tr|A0A178UB81|A0A178UB81_ARATH;sp|Q9FJ95|DHSO_ARATH	tr|A0A178UB81|A0A178UB81_ARATH (thale cress) hypothetical protein OS=Arabidopsis thaliana OX=3702 GN=AXX17_At5g50840 PE=3 SV=1;sp|Q9FJ95|DHSO_ARATH Sorbitol dehydrogenase OS=Arabidopsis thaliana OX=3702 GN=SDH PE=1 SV=1	2	17	17	17	56.9	39.255	20.4974	20.4122	20.4639	20.3938	20.3694	20.54	19.7965	19.6909	19.8736	19.9976	19.7811	19.8132	Quantified	GO:0016491(MF:oxidoreductase activity);GO:0008270(MF:zinc ion binding)	ath:AT5G51970()	ath00051(Fructose and mannose metabolism );ath00040(Pentose and glucuronate interconversions )	Cytoplasmic	PF00107(Zinc-binding dehydrogenase);PF08240(Alcohol dehydrogenase GroES-like domain)	FALSE	0	-0.0234066	0.962494	0.820998	-0.570457	0.0140452	0.000266396	0.0769843	0.932198	0.462929	-0.670848
A0A178UBC0	AT5G07460	Protein-methionine-S-oxide reductase	AXX17_At5g07140									tr|A0A178UBC0|A0A178UBC0_ARATH;sp|Q9LY15|MSRA2_ARATH	tr|A0A178UBC0|A0A178UBC0_ARATH Protein-methionine-S-oxide reductase OS=Arabidopsis thaliana OX=3702 GN=AXX17_At5g07140 PE=3 SV=1;sp|Q9LY15|MSRA2_ARATH Peptide methionine sulfoxide reductase A2 OS=Arabidopsis thaliana OX=3702 GN=MRSA2 PE=1 SV=1	2	4	4	3	18.8	24.434	17.7047	17.4393	17.6235	17.7479	17.8685	18.1216	18.5616	18.1835	18.333	18.1743	18.4802	18.3084	Quantified	GO:0008113(MF:peptide-methionine (S)-S-oxide reductase activity)			Extracellular	PF01625(Peptide methionine sulfoxide reductase)	FALSE	0	0.323516	0.852817	0.0553639	0.408283	0.574459	0.0213374	-0.0383758	0.950924	0.80083	0.770175
A0A178UBD6	AT5G23900	60S ribosomal protein L13	AXX17_At5g23490									tr|A0A178UBD6|A0A178UBD6_ARATH;sp|Q9FF90|RL133_ARATH;tr|A0A5S9Y905|A0A5S9Y905_ARATH;tr|A0A7G2FDC0|A0A7G2FDC0_ARATH	tr|A0A178UBD6|A0A178UBD6_ARATH 60S ribosomal protein L13 OS=Arabidopsis thaliana OX=3702 GN=AXX17_At5g23490 PE=3 SV=1;sp|Q9FF90|RL133_ARATH 60S ribosomal protein L13-3 OS=Arabidopsis thaliana OX=3702 GN=RPL13D PE=1 SV=1;tr|A0A5S9Y905|A0A5S9Y905_ARATH 60S r	4	6	3	3	35	23.485	18.2423	18.0461	17.9487	18.2783	18.0664	18.2897	17.7803	17.5942	17.3856	17.6251	17.9901	17.8818	Quantified	GO:0006412(BP:translation);GO:0005840(CC:ribosome);GO:0003735(MF:structural constituent of ribosome)	ath:AT5G23900()	ath03010(Ribosome )	Cytoplasmic;Mitochondrial	PF01294(Ribosomal protein L13e)	FALSE	0	0.132414	0.945097	0.389528	-0.379137	0.632849	0.0286872	0.245627	0.857624	0.127249	-0.49235
A0A178UBF2	AT5G11770	(thale cress) hypothetical protein	AXX17_At5g11500									tr|A0A178UBF2|A0A178UBF2_ARATH;sp|Q42577|NDUS7_ARATH	"tr|A0A178UBF2|A0A178UBF2_ARATH (thale cress) hypothetical protein OS=Arabidopsis thaliana OX=3702 GN=AXX17_At5g11500 PE=3 SV=1;sp|Q42577|NDUS7_ARATH NADH dehydrogenase [ubiquinone] iron-sulfur protein 7, mitochondrial OS=Arabidopsis thaliana OX=3702 GN=At5"	2	6	6	6	29.8	24.044	18.1453	18.1566	18.2425	18.2106	18.2476	18.1075	18.3002	17.8524	18.33	18.6043	18.4264	18.4672	Quantified	"GO:0051539(MF:4 iron, 4 sulfur cluster binding);GO:0046872(MF:metal ion binding);GO:0008137(MF:NADH dehydrogenase (ubiquinone) activity);GO:0048038(MF:quinone binding)"	ath:AT5G11770()	ath00190(Oxidative phosphorylation )	PlasmaMembrane;Mitochondrial;Chloroplast	"PF01058(NADH ubiquinone oxidoreductase, 20 Kd subunit)"	FALSE	0	0.00706438	0.965599	0.959237	0.310758	0.710863	0.0452964	0.338424	0.685969	0.0321737	-0.0206021
A0A178UBF4	AT5G58710	Peptidyl-prolyl cis-trans isomerase	AXX17_At5g58100	FUNCTION: PPIases accelerate the folding of proteins. It catalyzes the cis-trans isomerization of proline imidic peptide bonds in oligopeptides. {ECO:0000256|RuleBase:RU363019}.								tr|A0A178UBF4|A0A178UBF4_ARATH;sp|Q9SP02|CP20A_ARATH	tr|A0A178UBF4|A0A178UBF4_ARATH Peptidyl-prolyl cis-trans isomerase OS=Arabidopsis thaliana OX=3702 GN=AXX17_At5g58100 PE=3 SV=1;sp|Q9SP02|CP20A_ARATH Peptidyl-prolyl cis-trans isomerase CYP20-1 OS=Arabidopsis thaliana OX=3702 GN=CYP20-1 PE=1 SV=1	2	6	6	5	36.8	21.961	19.3026	19.0636	19.2705	19.0414	19.1459	19.1722	19.6333	19.2361	19.3812	19.4641	19.2189	19.4707	Quantified	GO:0006457(BP:protein folding);GO:0003755(MF:peptidyl-prolyl cis-trans isomerase activity)			Extracellular;Cytoplasmic;Mitochondrial	PF00160(Cyclophilin type peptidyl-prolyl cis-trans isomerase/CLD)	FALSE	0	-0.0924103	0.951478	0.499293	0.264747	0.777739	0.0737561	-0.0323064	0.95131	0.811217	0.204643
A0A178UBG1	AT5G48930	HCT	AXX17_At5g47610									tr|A0A178UBG1|A0A178UBG1_ARATH;sp|Q9FI78|HST_ARATH;tr|A0A7G2FEW3|A0A7G2FEW3_ARATH;tr|A0A5S9YCB3|A0A5S9YCB3_ARATH;tr|C0Z3D0|C0Z3D0_ARATH	tr|A0A178UBG1|A0A178UBG1_ARATH HCT OS=Arabidopsis thaliana OX=3702 GN=AXX17_At5g47610 PE=3 SV=1;sp|Q9FI78|HST_ARATH Shikimate O-hydroxycinnamoyltransferase OS=Arabidopsis thaliana OX=3702 GN=HST PE=1 SV=1;tr|A0A7G2FEW3|A0A7G2FEW3_ARATH (thale cress) hypoth	5	7	7	6	22.9	48.004	18.1605	18.0853	17.9705	17.4596	17.7685	17.8504	18.2051	18.1766	18.1914	18.0115	17.5041	17.4999	Quantified	"GO:0016747(MF:transferase activity, transferring acyl groups other than amino-acyl groups)"			Chloroplast	PF02458(Transferase family)	FALSE	0	-0.379241	0.824658	0.0398357	-0.020995	0.943883	0.897685	-0.519164	0.522281	0.00926422	0.118928
A0A178UBK9	AT5G50960	Cytosolic Fe-S cluster assembly factor NBP35	NBP35	"FUNCTION: Component of the cytosolic iron-sulfur (Fe-S) protein assembly (CIA) machinery. Required for maturation of extramitochondrial Fe-S proteins. Functions as Fe-S scaffold, mediating the de novo assembly of an Fe-S cluster and its transfer to target apoproteins. Essential for embryo development. {ECO:0000256|HAMAP-Rule:MF_03038}."								tr|A0A178UBK9|A0A178UBK9_ARATH;sp|Q8H1Q2|NBP35_ARATH	tr|A0A178UBK9|A0A178UBK9_ARATH Cytosolic Fe-S cluster assembly factor NBP35 OS=Arabidopsis thaliana OX=3702 GN=NBP35 PE=3 SV=1;sp|Q8H1Q2|NBP35_ARATH Cytosolic Fe-S cluster assembly factor NBP35 OS=Arabidopsis thaliana OX=3702 GN=NBP35 PE=1 SV=1	2	4	4	4	13.7	37.306	15.3462	16.1777	15.4091	16.1471	16.5013	16.5861	16.0427	16.5818	16.7627	15.6187	13.4991	16.7559	Quantified	"GO:0016226(BP:iron-sulfur cluster assembly);GO:0005737(CC:cytoplasm);GO:0051539(MF:4 iron, 4 sulfur cluster binding);GO:0005524(MF:ATP binding);GO:0046872(MF:metal ion binding)"			Cytoplasmic	PF10609(NUBPL iron-transfer P-loop NTPase)	FALSE	0	0.767188	0.935756	0.283302	-1.1203	0.836484	0.129573	-1.17116	0.84901	0.115021	0.818052
A0A178UBS2	AT5G14320	EMB3137	AXX17_At5g13790									tr|A0A178UBS2|A0A178UBS2_ARATH;sp|P42732|RR13_ARATH;tr|B3H631|B3H631_ARATH;tr|A0A0B4ULY4|A0A0B4ULY4_ARATH	"tr|A0A178UBS2|A0A178UBS2_ARATH EMB3137 OS=Arabidopsis thaliana OX=3702 GN=AXX17_At5g13790 PE=3 SV=1;sp|P42732|RR13_ARATH 30S ribosomal protein S13, chloroplastic OS=Arabidopsis thaliana OX=3702 GN=RPS13 PE=2 SV=1;tr|B3H631|B3H631_ARATH Ribosomal protein S1"	4	7	7	7	34.9	19.096	19.5167	19.2291	19.1805	18.6027	18.8165	19.4854	19.4756	18.8673	18.6493	18.3755	18.3195	18.626	Quantified	GO:0006412(BP:translation);GO:0005840(CC:ribosome);GO:0003723(MF:RNA binding);GO:0003735(MF:structural constituent of ribosome)	ath:AT5G14320(EMB3137)	ath03010(Ribosome )	Chloroplast	PF00416(Ribosomal protein S13/S18)	FALSE	0	-0.340556	0.928877	0.230532	-0.527875	0.782695	0.0768786	-0.557037	0.78781	0.0642296	-0.311394
A0A178UBS9	AT5G27700	40S ribosomal protein S21	AXX17_At5g27660									tr|A0A178UBS9|A0A178UBS9_ARATH;sp|Q3E902|RS212_ARATH;tr|A0A178VHY5|A0A178VHY5_ARATH;tr|A0A178VGK4|A0A178VGK4_ARATH;tr|Q8LCB7|Q8LCB7_ARATH;tr|A0A7G2ENW2|A0A7G2ENW2_ARATH;tr|A0A7G2ER74|A0A7G2ER74_ARATH;tr|A0A7G2EQ46|A0A7G2EQ46_ARATH	tr|A0A178UBS9|A0A178UBS9_ARATH 40S ribosomal protein S21 OS=Arabidopsis thaliana OX=3702 GN=AXX17_At5g27660 PE=3 SV=1;sp|Q3E902|RS212_ARATH 40S ribosomal protein S21-2 OS=Arabidopsis thaliana OX=3702 GN=RPS21C PE=1 SV=2;tr|A0A178VHY5|A0A178VHY5_ARATH Uncha	8	2	1	1	31.7	9.1131	19.8793	19.5985	19.3797	20.027	19.688	19.7464	18.5688	19.0967	18.9868	19.4664	19.6241	19.2229	Quantified	GO:0006412(BP:translation);GO:0005840(CC:ribosome);GO:0003735(MF:structural constituent of ribosome)	ath:AT5G27700()	ath03010(Ribosome )	Mitochondrial;Nuclear	PF01249(Ribosomal protein S21e)	FALSE	0	0.201286	0.9391	0.315752	-0.382688	0.77737	0.0735318	0.5537	0.608243	0.0165067	-0.735102
A0A178UBZ3	AT5G23060	CaS	AXX17_At5g22580									tr|A0A178UBZ3|A0A178UBZ3_ARATH;tr|A0A7G2FBQ0|A0A7G2FBQ0_ARATH;tr|A0A654G3C2|A0A654G3C2_ARATH;sp|Q9FN48|CAS_ARATH;tr|A0A1P8BCX7|A0A1P8BCX7_ARATH	tr|A0A178UBZ3|A0A178UBZ3_ARATH CaS OS=Arabidopsis thaliana OX=3702 GN=AXX17_At5g22580 PE=4 SV=1;tr|A0A7G2FBQ0|A0A7G2FBQ0_ARATH (thale cress) hypothetical protein OS=Arabidopsis thaliana OX=3702 GN=AT9943_LOCUS19838 PE=4 SV=1;tr|A0A654G3C2|A0A654G3C2_ARATH	5	16	16	16	47.7	41.23	22.5514	22.379	22.3021	21.9142	22.2875	21.9491	22.343	22.1555	22.1836	22.055	21.9425	22.041	Quantified	GO:0016021(CC:integral component of membrane)			Chloroplast		FALSE	0	-0.360575	0.731862	0.0180955	-0.0374468	0.938661	0.772897	-0.214514	0.853933	0.121767	-0.183508
A0A178UBZ4	AT5G43850	"1,2-dihydroxy-3-keto-5-methylthiopentene dioxygenase"	AXX17_At5g41930	"FUNCTION: Catalyzes the formation of formate and 2-keto-4-methylthiobutyrate (KMTB) from 1,2-dihydroxy-3-keto-5-methylthiopentene (DHK-MTPene). {ECO:0000256|HAMAP-Rule:MF_03154, ECO:0000256|SAAS:SAAS00003715}."								tr|A0A178UBZ4|A0A178UBZ4_ARATH;sp|Q8H185|MTND4_ARATH	"tr|A0A178UBZ4|A0A178UBZ4_ARATH 1,2-dihydroxy-3-keto-5-methylthiopentene dioxygenase OS=Arabidopsis thaliana OX=3702 GN=AXX17_At5g41930 PE=3 SV=1;sp|Q8H185|MTND4_ARATH 1,2-dihydroxy-3-keto-5-methylthiopentene dioxygenase 4 OS=Arabidopsis thaliana OX=3702 GN"	2	1	1	1	7.5	22.492	11.1213	15.1025	11.8141	15.1986	14.3209	14.6152	12.6923	15.2544	13.2571	9.40773	13.322	12.6406	Quantified	GO:0019509(BP:L-methionine salvage from methylthioadenosine);GO:0005737(CC:cytoplasm);GO:0005634(CC:nucleus);GO:0010309(MF:acireductone dioxygenase [iron(II)-requiring] activity);GO:0005506(MF:iron ion binding)			Cytoplasmic	PF03079(ARD/ARD' family)	TRUE	5	2.03227	0.90791	0.137336	-2.92146	0.703885	0.0433127	-1.94449	0.872116	0.153142	1.0553
A0A178UC18	AT5G20010	GTP-binding nuclear protein	AXX17_At5g19960	FUNCTION: GTP-binding protein involved in nucleocytoplasmic transport. Required for the import of protein into the nucleus and also for RNA export. Involved in chromatin condensation and control of cell cycle. {ECO:0000256|RuleBase:RU363057}.								tr|A0A178UC18|A0A178UC18_ARATH;sp|P41916|RAN1_ARATH;tr|A0A178UQ77|A0A178UQ77_ARATH;tr|A0A178UD71|A0A178UD71_ARATH;sp|Q8H156|RAN3_ARATH;sp|P41917|RAN2_ARATH;tr|A0A654GBD5|A0A654GBD5_ARATH	tr|A0A178UC18|A0A178UC18_ARATH GTP-binding nuclear protein OS=Arabidopsis thaliana OX=3702 GN=AXX17_At5g19960 PE=3 SV=1;sp|P41916|RAN1_ARATH GTP-binding nuclear protein Ran-1 OS=Arabidopsis thaliana OX=3702 GN=RAN1 PE=1 SV=1;tr|A0A178UQ77|A0A178UQ77_ARATH	7	11	1	1	59.3	25.276	20.3358	20.2261	19.9726	19.6023	19.9241	19.7944	20.2864	19.6692	20.0658	20.1961	9.89929	20.0161	Quantified	GO:0006913(BP:nucleocytoplasmic transport);GO:0015031(BP:protein transport);GO:0005634(CC:nucleus);GO:0005525(MF:GTP binding);GO:0003924(MF:GTPase activity)	ath:AT5G20010(RAN-1)	ath03250(Viral life cycle - HIV-1 );ath03008(Ribosome biogenesis in eukaryotes );ath03013(Nucleocytoplasmic transport )	Cytoplasmic;Nuclear	PF00071(Ras family)	FALSE	0	-0.404613	0.963436	0.860128	-3.06974	0.871336	0.20144	-3.30329	0.880455	0.17211	-0.171059
A0A178UCC5	AT5G59090	SBT4.12	AXX17_At5g58480									tr|A0A178UCC5|A0A178UCC5_ARATH;sp|Q8L7D2|SBT4C_ARATH;tr|A0A7G2FJ96|A0A7G2FJ96_ARATH;tr|F4KHS1|F4KHS1_ARATH;tr|A0A654GCD7|A0A654GCD7_ARATH;tr|F4KHS2|F4KHS2_ARATH;tr|A0A5S9YFC0|A0A5S9YFC0_ARATH;tr|A0A178UR72|A0A178UR72_ARATH;tr|A0A5S9YFE3|A0A5S9YFE3_ARATH;sp|Q9FIG2|SBT4D_ARATH;tr|A0A654GCE5|A0A654GCE5_ARATH;tr|A0A178UFS7|A0A178UFS7_ARATH;tr|A0A654GCZ0|A0A654GCZ0_ARATH;tr|A0A5S9YFF4|A0A5S9YFF4_ARATH…	tr|A0A178UCC5|A0A178UCC5_ARATH SBT4.12 OS=Arabidopsis thaliana OX=3702 GN=AXX17_At5g58480 PE=3 SV=1;sp|Q8L7D2|SBT4C_ARATH Subtilisin-like protease SBT4.12 OS=Arabidopsis thaliana OX=3702 GN=SBT4.12 PE=2 SV=1;tr|A0A7G2FJ96|A0A7G2FJ96_ARATH (thale cress) hyp	36	5	5	4	8.6	78.068	18.3092	18.5061	18.6087	17.9102	18.1504	18.1369	18.6461	18.4648	18.7203	18.1455	18.0952	17.5908	Quantified	GO:0004252(MF:serine-type endopeptidase activity)			Extracellular;PlasmaMembrane	PF05922(Peptidase inhibitor I9);PF00082(Subtilase family)	FALSE	0	-0.408851	0.810416	0.0344378	-0.122004	0.919602	0.478467	-0.666609	0.381612	0.00274188	0.135753
A0A178UCD3	AT5G20290	40S ribosomal protein S8	AXX17_At5g20270									tr|A0A178UCD3|A0A178UCD3_ARATH;sp|Q93VG5|RS81_ARATH;tr|Q56ZZ8|Q56ZZ8_ARATH;tr|Q0WSK1|Q0WSK1_ARATH;tr|A0A384LK73|A0A384LK73_ARATH;sp|Q9FIF3|RS82_ARATH	tr|A0A178UCD3|A0A178UCD3_ARATH 40S ribosomal protein S8 OS=Arabidopsis thaliana OX=3702 GN=AXX17_At5g20270 PE=3 SV=1;sp|Q93VG5|RS81_ARATH 40S ribosomal protein S8-1 OS=Arabidopsis thaliana OX=3702 GN=RPS8A PE=1 SV=1	6	12	12	12	47.3	24.993	22.5356	22.3522	22.2181	22.3353	22.2581	22.2006	21.9561	21.7708	21.9157	22.0729	21.9002	22.0195	Quantified	GO:0006412(BP:translation);GO:0005840(CC:ribosome);GO:0003735(MF:structural constituent of ribosome)	ath:AT5G20290()	ath03010(Ribosome )	Nuclear	PF01201(Ribosomal protein S8e)	FALSE	0	-0.103963	0.943759	0.371014	-0.267146	0.682722	0.0380144	0.116638	0.915959	0.318247	-0.487747
A0A178UCE0	AT5G24490	(thale cress) hypothetical protein	At5g24490									tr|A0A178UCE0|A0A178UCE0_ARATH;tr|Q94K97|Q94K97_ARATH;tr|Q9FLV3|Q9FLV3_ARATH	tr|A0A178UCE0|A0A178UCE0_ARATH (thale cress) hypothetical protein OS=Arabidopsis thaliana OX=3702 GN=At5g24490 PE=1 SV=1;tr|Q94K97|Q94K97_ARATH 30S ribosomal protein OS=Arabidopsis thaliana OX=3702 GN=At5g24490 PE=1 SV=1;tr|Q9FLV3|Q9FLV3_ARATH Similarity t	3	6	6	6	23.7	34.856	19.88	19.7324	19.386	18.9772	19.278	19.204	19.1098	18.6738	19.0606	18.8688	18.5956	18.9123	Quantified	GO:0045900(BP:negative regulation of translational elongation);GO:0044238(BP:primary metabolic process);GO:0009507(CC:chloroplast);GO:0009570(CC:chloroplast stroma);GO:0009534(CC:chloroplast thylakoid);GO:0022627(CC:cytosolic small ribosomal subunit);GO:0009536(CC:plastid);GO:0043024(MF:ribosomal small subunit binding);GO:0043022(MF:ribosome binding)			Cytoplasmic;Chloroplast;Nuclear	PF02482(Sigma 54 modulation protein / S30EA ribosomal protein);PF16321(Sigma 54 modulation/S30EA ribosomal protein C terminus)	FALSE	0	-0.513082	0.713269	0.0159659	-0.360827	0.767365	0.0678157	-0.155868	0.925707	0.394799	-0.71804
A0A178UCE6	AT5G12140	Cysteine proteinase inhibitor	AXX17_At5g11870									tr|A0A178UCE6|A0A178UCE6_ARATH;sp|Q945Q1|CYT1_ARATH;tr|A0A7G2F987|A0A7G2F987_ARATH;tr|A0A5S9Y3G5|A0A5S9Y3G5_ARATH	tr|A0A178UCE6|A0A178UCE6_ARATH Cysteine proteinase inhibitor OS=Arabidopsis thaliana OX=3702 GN=AXX17_At5g11870 PE=3 SV=1;sp|Q945Q1|CYT1_ARATH Cysteine proteinase inhibitor 1 OS=Arabidopsis thaliana OX=3702 GN=CYS1 PE=1 SV=2;tr|A0A7G2F987|A0A7G2F987_ARATH	4	5	5	5	56.4	11.255	19.6698	19.4435	19.1439	19.0952	19.4428	19.6441	19.8324	19.3255	19.2167	19.0921	18.9057	19.3461	Quantified	GO:0004869(MF:cysteine-type endopeptidase inhibitor activity)			Cytoplasmic	PF16845(Aspartic acid proteinase inhibitor)	FALSE	0	-0.025068	0.964606	0.91209	-0.279358	0.882143	0.236851	-0.34354	0.872181	0.153278	0.0391142
A0A178UCH6	AT5G47980	Uncharacterized protein	THAA1									tr|A0A178UCH6|A0A178UCH6_ARATH;sp|Q9FI40|BAHD1_ARATH	tr|A0A178UCH6|A0A178UCH6_ARATH Uncharacterized protein OS=Arabidopsis thaliana OX=3702 GN=AXX17_At5g46490 PE=3 SV=1;sp|Q9FI40|BAHD1_ARATH BAHD acyltransferase At5g47980 OS=Arabidopsis thaliana OX=3702 GN=BAHD1 PE=2 SV=1	2	1	1	1	2.3	48.478	12.4892	12.6673	11.6542	11.6457	11.3408	11.2946	12.8674	13.5069	13.4779	12.0875	12.4117	12.1889	Quantified	"GO:0016747(MF:transferase activity, transferring acyl groups other than amino-acyl groups)"			PlasmaMembrane;Cytoplasmic;Chloroplast	PF02458(Transferase family)	TRUE	5	-0.843146	0.675339	0.0126305	0.802314	0.514788	0.0161562	-1.05468	0.423944	0.00364594	1.01385
A0A178UCJ4	AT5G36880	Acetyl-coenzyme A synthetase	AXX17_At5g33780									tr|A0A178UCJ4|A0A178UCJ4_ARATH;tr|A0A654G619|A0A654G619_ARATH;tr|A0A5S9YAV2|A0A5S9YAV2_ARATH;tr|A0A178UC31|A0A178UC31_ARATH;sp|B9DGD6|ACS_ARATH;tr|A0A1P8BCV2|A0A1P8BCV2_ARATH;tr|A0A7G2FDW6|A0A7G2FDW6_ARATH	tr|A0A178UCJ4|A0A178UCJ4_ARATH Acetyl-coenzyme A synthetase OS=Arabidopsis thaliana OX=3702 GN=AXX17_At5g33780 PE=3 SV=1;tr|A0A654G619|A0A654G619_ARATH Acetyl-coenzyme A synthetase OS=Arabidopsis thaliana OX=3702 GN=AN1_LOCUS23823 PE=3 SV=1;tr|A0A5S9YAV2|A	7	13	13	13	22.9	76.716	18.951	19.1685	18.8362	18.9766	18.6908	18.8939	18.9319	18.848	18.8525	19.0244	19.1973	18.9852	Quantified	GO:0019427(BP:acetyl-CoA biosynthetic process from acetate);GO:0003987(MF:acetate-CoA ligase activity);GO:0016208(MF:AMP binding);GO:0005524(MF:ATP binding)			Cytoplasmic	PF13193(AMP-binding enzyme C-terminal domain);PF00501(AMP-binding enzyme);PF16177(Acetyl-coenzyme A synthetase N-terminus)	FALSE	0	-0.131501	0.938205	0.306543	0.215196	0.820587	0.109281	0.191504	0.869789	0.148442	-0.10781
A0A178UCJ7	AT5G26667	UMP-CMP kinase	AXX17_At5g26420	FUNCTION: Catalyzes the phosphorylation of pyrimidine nucleoside monophosphates at the expense of ATP. Plays an important role in de novo pyrimidine nucleotide biosynthesis. Has preference for UMP and CMP as phosphate acceptors. {ECO:0000256|HAMAP-Rule:MF_03172}.								tr|A0A178UCJ7|A0A178UCJ7_ARATH;sp|O04905|KCY3_ARATH;tr|A0A654G4G7|A0A654G4G7_ARATH;tr|A0A178UDQ9|A0A178UDQ9_ARATH;tr|A0A7G2FGP6|A0A7G2FGP6_ARATH;tr|B3H4S0|B3H4S0_ARATH	tr|A0A178UCJ7|A0A178UCJ7_ARATH UMP-CMP kinase OS=Arabidopsis thaliana OX=3702 GN=AXX17_At5g26420 PE=3 SV=1;sp|O04905|KCY3_ARATH UMP-CMP kinase 3 OS=Arabidopsis thaliana OX=3702 GN=UMK3 PE=1 SV=1;tr|A0A654G4G7|A0A654G4G7_ARATH UMP-CMP kinase OS=Arabidopsis	6	8	7	7	40.1	22.481	18.9525	18.6564	18.8268	18.5869	18.784	19.1944	19.2857	19.3121	19.1711	18.9468	19.1903	19.2805	Quantified	GO:0006207(BP:'de novo' pyrimidine nucleobase biosynthetic process);GO:0006221(BP:pyrimidine nucleotide biosynthetic process);GO:0005737(CC:cytoplasm);GO:0005634(CC:nucleus);GO:0005524(MF:ATP binding);GO:0004127(MF:cytidylate kinase activity);GO:0009041(MF:uridylate kinase activity)	ath:AT5G26667(PYR6)	ath00240(Pyrimidine metabolism );ath01240(Biosynthesis of cofactors );ath01232(Nucleotide metabolism )	Cytoplasmic	PF00406(Adenylate kinase)	FALSE	0	0.0431981	0.961961	0.799841	0.284124	0.828803	0.119099	-0.117064	0.934908	0.496837	0.444386
A0A178UCM7	AT5G17560	(thale cress) hypothetical protein	AXX17_At5g17270									tr|A0A178UCM7|A0A178UCM7_ARATH;sp|Q9LF68|BOLA4_ARATH;tr|A0A1P8BBD0|A0A1P8BBD0_ARATH;tr|A0A1P8BBE1|A0A1P8BBE1_ARATH	"tr|A0A178UCM7|A0A178UCM7_ARATH (thale cress) hypothetical protein OS=Arabidopsis thaliana OX=3702 GN=AXX17_At5g17270 PE=3 SV=1;sp|Q9LF68|BOLA4_ARATH Protein BOLA4, chloroplastic/mitochondrial OS=Arabidopsis thaliana OX=3702 GN=BOLA4 PE=1 SV=1;tr|A0A1P8BBD0"	4	4	4	4	33.9	19.538	13.1927	16.1443	15.6779	16.4085	15.8098	15.7716	14.7217	15.1826	15.4333	15.1043	16.4307	15.6521	Quantified	GO:0005739(CC:mitochondrion);GO:0009507(CC:chloroplast);GO:0005515(MF:protein binding)			Mitochondrial;Chloroplast	PF01722(BolA-like protein)	TRUE	1	0.991691	0.919317	0.178803	-0.267604	0.935235	0.703658	0.616512	0.925059	0.388859	0.107575
A0A178UCU2	AT5G19620	(thale cress) hypothetical protein	AXX17_At5g19540									tr|A0A178UCU2|A0A178UCU2_ARATH;sp|Q9C5J8|OEP80_ARATH;tr|A0A7G2F8T3|A0A7G2F8T3_ARATH;tr|A0A178UDD0|A0A178UDD0_ARATH;tr|A0A178UDA0|A0A178UDA0_ARATH	"tr|A0A178UCU2|A0A178UCU2_ARATH (thale cress) hypothetical protein OS=Arabidopsis thaliana OX=3702 GN=AXX17_At5g19540 PE=4 SV=1;sp|Q9C5J8|OEP80_ARATH Outer envelope protein 80, chloroplastic OS=Arabidopsis thaliana OX=3702 GN=OEP80 PE=2 SV=1;tr|A0A7G2F8T3|A"	5	9	9	9	16.3	79.935	16.7143	16.5856	16.5624	16.8442	17.0464	15.9701	16.5509	16.4852	16.6592	16.5958	16.3482	16.3544	Quantified	GO:0019867(CC:outer membrane)			Chloroplast;Nuclear	PF01103(Surface antigen)	FALSE	0	-0.000547974	0.966377	0.998219	-0.187424	0.917088	0.452398	-0.132301	0.94127	0.592918	-0.0556704
A0A178UCY8	AT5G60620	(thale cress) hypothetical protein	AXX17_At5g60080									tr|A0A178UCY8|A0A178UCY8_ARATH;sp|Q8GWG0|GPAT9_ARATH	tr|A0A178UCY8|A0A178UCY8_ARATH (thale cress) hypothetical protein OS=Arabidopsis thaliana OX=3702 GN=AXX17_At5g60080 PE=1 SV=1;sp|Q8GWG0|GPAT9_ARATH Glycerol-3-phosphate acyltransferase 9 OS=Arabidopsis thaliana OX=3702 GN=GPAT9 PE=1 SV=1	2	1	1	1	4	43.02	11.3024	12.1005	10.2711	9.14071	11.6375	11.2512	9.96913	12.2499	13.2798	12.7438	14.3219	10.9645	Quantified	"GO:0016021(CC:integral component of membrane);GO:0016746(MF:transferase activity, transferring acyl groups)"	ath:AT5G60620(GPAT9)	ath00564(Glycerophospholipid metabolism );ath00561(Glycerolipid metabolism )	PlasmaMembrane	PF01553(Acyltransferase)	TRUE	5	-0.548156	0.956804	0.627897	2.00023	0.811215	0.0995341	0.843766	0.931914	0.459579	0.608312
A0A178UD81	AT5G13050	5-FCL	AXX17_At5g12460									tr|A0A178UD81|A0A178UD81_ARATH;tr|A0A178UBC3|A0A178UBC3_ARATH;sp|Q8L539|5FCL_ARATH;tr|A0A654G0R0|A0A654G0R0_ARATH;tr|A0A5S9Y5V9|A0A5S9Y5V9_ARATH	tr|A0A178UD81|A0A178UD81_ARATH 5-FCL OS=Arabidopsis thaliana OX=3702 GN=AXX17_At5g12460 PE=4 SV=1;tr|A0A178UBC3|A0A178UBC3_ARATH 5-formyltetrahydrofolate cyclo-ligase OS=Arabidopsis thaliana OX=3702 GN=AXX17_At5g12460 PE=3 SV=1;sp|Q8L539|5FCL_ARATH 5-formy	5	2	2	2	9	23.676	15.8362	12.2957	15.0672	14.6877	14.5097	15.2053	12.8157	14.6533	13.9342	11.5038	14.5346	12.1888	Quantified	GO:0005524(MF:ATP binding)			Nuclear	PF01812(5-formyltetrahydrofolate cyclo-ligase family)	TRUE	2	0.401172	0.959102	0.697716	-2.05849	0.769282	0.0688576	-1.05868	0.915771	0.317002	-0.598641
A0A178UDA7	AT5G54080	"Homogentisate 1,2-dioxygenase"	At5g54080									tr|A0A178UDA7|A0A178UDA7_ARATH;tr|A0A5S9YG53|A0A5S9YG53_ARATH;sp|Q9ZRA2|HGD_ARATH	"tr|A0A178UDA7|A0A178UDA7_ARATH Homogentisate 1,2-dioxygenase OS=Arabidopsis thaliana OX=3702 GN=At5g54080 PE=3 SV=1;tr|A0A5S9YG53|A0A5S9YG53_ARATH Homogentisate 1,2-dioxygenase OS=Arabidopsis thaliana OX=3702 GN=AT9943_LOCUS22121 PE=3 SV=1;sp|Q9ZRA2|HGD_AR"	3	5	5	5	13.9	51.255	16.5372	16.4696	16.6725	16.9276	16.9561	17.1837	15.8041	16.0961	16.3102	17.0823	17.0075	16.7693	Quantified	"GO:0006559(BP:L-phenylalanine catabolic process);GO:0006570(BP:tyrosine metabolic process);GO:0004411(MF:homogentisate 1,2-dioxygenase activity)"			Cytoplasmic	"PF04209(homogentisate 1,2-dioxygenase)"	FALSE	0	0.462739	0.680215	0.0129989	-0.069453	0.932615	0.656465	0.882894	0.0276996	0.0002143	-0.489607
A0A178UDB2	AT5G45750	RABA1c	AXX17_At5g44140									tr|A0A178UDB2|A0A178UDB2_ARATH;sp|Q9FK68|RAA1C_ARATH;tr|A0A7G2FIG7|A0A7G2FIG7_ARATH;tr|A0A178U7P8|A0A178U7P8_ARATH;sp|Q9FJH0|RAA1F_ARATH;tr|A0A178VIU7|A0A178VIU7_ARATH;sp|Q9LK99|RAA1G_ARATH;tr|A0A178UDE6|A0A178UDE6_ARATH;tr|A0A7G2FLV4|A0A7G2FLV4_ARATH	tr|A0A178UDB2|A0A178UDB2_ARATH RABA1c OS=Arabidopsis thaliana OX=3702 GN=AXX17_At5g44140 PE=4 SV=1;sp|Q9FK68|RAA1C_ARATH Ras-related protein RABA1c OS=Arabidopsis thaliana OX=3702 GN=RABA1C PE=1 SV=1;tr|A0A7G2FIG7|A0A7G2FIG7_ARATH (thale cress) hypothetica	9	11	11	4	53.7	23.87	21.2441	21.1503	21.0903	20.6538	20.9695	20.8984	21.4266	20.8111	20.8527	21.2566	20.8974	21.3096	Quantified	GO:0005525(MF:GTP binding);GO:0003924(MF:GTPase activity)	ath:AT5G45750(RABA1c)	ath04144(Endocytosis )	Cytoplasmic	PF00071(Ras family)	FALSE	0	-0.321049	0.899708	0.116035	0.313985	0.831964	0.123244	0.124378	0.936489	0.518385	-0.131442
A0A178UDB6	AT5G54660	Uncharacterized protein	AXX17_At5g53760									tr|A0A178UDB6|A0A178UDB6_ARATH;tr|A0A5S9YEQ5|A0A5S9YEQ5_ARATH;tr|A0A178UEK2|A0A178UEK2_ARATH;sp|Q9FIT9|HS217_ARATH	tr|A0A178UDB6|A0A178UDB6_ARATH Uncharacterized protein OS=Arabidopsis thaliana OX=3702 GN=AXX17_At5g53760 PE=4 SV=1;tr|A0A5S9YEQ5|A0A5S9YEQ5_ARATH SHSP domain-containing protein OS=Arabidopsis thaliana OX=3702 GN=C24_LOCUS25566 PE=3 SV=1;tr|A0A178UEK2|A0A1	4	1	1	1	9.9	14.632	11.1491	12.6328	12.0105	13.7941	13.5178	12.8091	10.9478	10.7389	11.1646	12.4616	12.7457	12.4415	Quantified	GO:0005737(CC:cytoplasm)			Extracellular		TRUE	6	1.44289	0.537093	0.00303792	-0.824094	0.721757	0.0486707	1.59915	0.283643	0.00158144	-0.980354
A0A178UDM9	AT5G11980	Conserved oligomeric Golgi complex subunit 8	COG8									tr|A0A178UDM9|A0A178UDM9_ARATH;sp|Q84K25|COG8_ARATH;tr|A0A7G2F768|A0A7G2F768_ARATH;tr|A0A1P8BAA7|A0A1P8BAA7_ARATH	tr|A0A178UDM9|A0A178UDM9_ARATH Conserved oligomeric Golgi complex subunit 8 OS=Arabidopsis thaliana OX=3702 GN=AXX17_At5g11710 PE=3 SV=1;sp|Q84K25|COG8_ARATH Conserved oligomeric Golgi complex subunit 8 OS=Arabidopsis thaliana OX=3702 GN=COG8 PE=1 SV=1;tr|	4	5	5	5	11.1	63.052	14.5726	15.0323	15.4901	15.4107	15.0511	15.4625	13.8704	14.9696	15.1734	15.8698	16.0826	15.5614	Quantified	GO:0006891(BP:intra-Golgi vesicle-mediated transport);GO:0015031(BP:protein transport);GO:0000139(CC:Golgi membrane);GO:0017119(CC:Golgi transport complex)			Cytoplasmic	PF04124(Dor1-like family)	FALSE	0	0.276427	0.948869	0.449608	0.529803	0.855912	0.163504	1.16676	0.509324	0.00835425	-0.360534
A0A178UDN0	AT5G40200	DegP9	AXX17_At5g37840									tr|A0A178UDN0|A0A178UDN0_ARATH;tr|A0A654G6M5|A0A654G6M5_ARATH;sp|Q9FL12|DEGP9_ARATH	tr|A0A178UDN0|A0A178UDN0_ARATH DegP9 OS=Arabidopsis thaliana OX=3702 GN=AXX17_At5g37840 PE=3 SV=1;tr|A0A654G6M5|A0A654G6M5_ARATH PDZ_3 domain-containing protein OS=Arabidopsis thaliana OX=3702 GN=AN1_LOCUS24189 PE=3 SV=1;sp|Q9FL12|DEGP9_ARATH Protease Do-l	3	1	1	1	1.9	64.881	12.4697	13.1353	14.0249	13.7907	13.0095	12.5502	12.0834	13.2946	11.5845	11.8322	12.3066	12.507	Quantified	GO:0004252(MF:serine-type endopeptidase activity)			Chloroplast;Nuclear	PF13180(PDZ domain);PF13365(Trypsin-like peptidase domain)	TRUE	7	-0.0932055	0.963503	0.863032	-0.901511	0.828904	0.119228	-0.105579	0.952523	0.845102	-0.889138
A0A178UDN1	AT5G51140	PseudoU_synth_2 domain-containing protein	AXX17_At5g49930									tr|A0A178UDN1|A0A178UDN1_ARATH;tr|A0A097PJY0|A0A097PJY0_ARATH;tr|A0A7G2FFZ8|A0A7G2FFZ8_ARATH;tr|A0A654GAD9|A0A654GAD9_ARATH;tr|A0A178UGD1|A0A178UGD1_ARATH;sp|Q9LU60|PUS7_ARATH;tr|F4KBV6|F4KBV6_ARATH	tr|A0A178UDN1|A0A178UDN1_ARATH PseudoU_synth_2 domain-containing protein OS=Arabidopsis thaliana OX=3702 GN=AXX17_At5g49930 PE=4 SV=1;tr|A0A097PJY0|A0A097PJY0_ARATH Pseudouridine synthase (Fragment) OS=Arabidopsis thaliana OX=3702 PE=2 SV=1;tr|A0A7G2FFZ8|A	7	1	1	1	4.7	26.296	13.1661	13.3662	13.8425	13.4362	11.9022	13.6188	13.188	13.2079	13.518	13.7807	13.2489	13.5392	Quantified	GO:0001522(BP:pseudouridine synthesis);GO:0009982(MF:pseudouridine synthase activity);GO:0003723(MF:RNA binding)			Cytoplasmic;Nuclear	PF00849(RNA pseudouridylate synthase)	TRUE	3	-0.472507	0.934599	0.273227	0.537202	0.87646	0.217127	0.218335	0.941859	0.603194	-0.153639
A0A178UDQ8	AT5G20920	(thale cress) hypothetical protein	AXX17_At5g20870									tr|A0A178UDQ8|A0A178UDQ8_ARATH;sp|Q41969|IF2B_ARATH	tr|A0A178UDQ8|A0A178UDQ8_ARATH (thale cress) hypothetical protein OS=Arabidopsis thaliana OX=3702 GN=AXX17_At5g20870 PE=3 SV=1;sp|Q41969|IF2B_ARATH Eukaryotic translation initiation factor 2 subunit beta OS=Arabidopsis thaliana OX=3702 GN=EIF2B PE=1 SV=3	2	11	11	11	49.6	30.632	19.7129	19.7269	20.0294	19.6517	19.8085	19.9041	20.0581	19.7805	19.9662	19.9565	19.8167	19.9141	Quantified	GO:0003743(MF:translation initiation factor activity)			Nuclear	PF01873(Domain found in IF2B/IF5)	FALSE	0	-0.0349916	0.961652	0.787874	0.107711	0.913113	0.415315	-0.0391229	0.949482	0.763652	0.111842
A0A178UDR3	AT5G59290	UDP-glucuronate decarboxylase	AXX17_At5g58680									tr|A0A178UDR3|A0A178UDR3_ARATH;sp|Q9FIE8|UXS3_ARATH;tr|F4KHU8|F4KHU8_ARATH;tr|A0A1P8BFI1|A0A1P8BFI1_ARATH;tr|A0A1P8BFL8|A0A1P8BFL8_ARATH	tr|A0A178UDR3|A0A178UDR3_ARATH UDP-glucuronate decarboxylase OS=Arabidopsis thaliana OX=3702 GN=AXX17_At5g58680 PE=3 SV=1;sp|Q9FIE8|UXS3_ARATH UDP-glucuronic acid decarboxylase 3 OS=Arabidopsis thaliana OX=3702 GN=UXS3 PE=1 SV=1;tr|F4KHU8|F4KHU8_ARATH UDP-	5	15	15	5	45.6	38.569	19.8744	19.766	19.771	19.7434	20.0927	20.1399	20.1307	20.0011	20.1471	20.1807	20.2963	20.3508	Quantified	GO:0042732(BP:D-xylose metabolic process);GO:0033320(BP:UDP-D-xylose biosynthetic process);GO:0005886(CC:plasma membrane);GO:0005829(CC:cytosol);GO:0048040(MF:UDP-glucuronate decarboxylase activity)	ath:AT5G59290(UXS3)	ath01250(Biosynthesis of nucleotide sugars );ath00520(Amino sugar and nucleotide sugar metabolism )	Cytoplasmic	"PF16363(GDP-mannose 4,6 dehydratase)"	FALSE	0	0.18823	0.91304	0.153917	0.283939	0.702718	0.0429933	0.183004	0.877271	0.164445	0.289165
A0A178UDT6	AT5G46860	VAM3	AXX17_At5g45330									tr|A0A178UDT6|A0A178UDT6_ARATH;sp|P93654|SYP22_ARATH;tr|A0A7G2FI37|A0A7G2FI37_ARATH;sp|O04378|SYP23_ARATH;tr|A8MS65|A8MS65_ARATH;tr|A0A178V056|A0A178V056_ARATH;tr|A0A654FQB3|A0A654FQB3_ARATH;tr|A0A7G2F3E6|A0A7G2F3E6_ARATH;tr|A0A5S9XU99|A0A5S9XU99_ARATH	tr|A0A178UDT6|A0A178UDT6_ARATH VAM3 OS=Arabidopsis thaliana OX=3702 GN=AXX17_At5g45330 PE=3 SV=1;sp|P93654|SYP22_ARATH Syntaxin-22 OS=Arabidopsis thaliana OX=3702 GN=SYP22 PE=1 SV=1;tr|A0A7G2FI37|A0A7G2FI37_ARATH (thale cress) hypothetical protein OS=Arabi	9	7	7	7	39.9	29.481	17.441	17.9131	17.9373	17.6427	17.7336	17.6082	17.5377	17.4682	17.5149	16.8768	17.5553	17.4489	Quantified	GO:0006886(BP:intracellular protein transport);GO:0016192(BP:vesicle-mediated transport);GO:0016021(CC:integral component of membrane);GO:0005484(MF:SNAP receptor activity)			Cytoplasmic;Nuclear	PF14523(Syntaxin-like protein);PF05739(SNARE domain)	FALSE	0	-0.102309	0.955961	0.604687	-0.367815	0.794346	0.0850675	-0.213231	0.911742	0.292114	-0.256893
A0A178UDV5	AT5G22440	Ribosomal protein	AXX17_At5g21770									tr|A0A178UDV5|A0A178UDV5_ARATH;sp|P59231|R10A3_ARATH	tr|A0A178UDV5|A0A178UDV5_ARATH Ribosomal protein OS=Arabidopsis thaliana OX=3702 GN=AXX17_At5g21770 PE=3 SV=1;sp|P59231|R10A3_ARATH 60S ribosomal protein L10a-3 OS=Arabidopsis thaliana OX=3702 GN=RPL10AC PE=1 SV=1	2	6	6	2	33.2	24.532	19.818	19.9556	19.4753	19.9408	19.7723	20.0268	19.7471	19.7823	19.4234	19.3935	19.755	19.765	Quantified	GO:0006412(BP:translation);GO:0015934(CC:large ribosomal subunit);GO:0003723(MF:RNA binding);GO:0003735(MF:structural constituent of ribosome)	ath:AT5G22440()	ath03010(Ribosome )	Cytoplasmic;Mitochondrial;Nuclear	PF00687(Ribosomal protein L1p/L10e family)	FALSE	0	0.163632	0.942733	0.357687	-0.275462	0.841117	0.136599	-0.0131124	0.955586	0.939839	-0.0987176
A0A178UDW2	AT5G10450	GRF6	AXX17_At5g10110									tr|A0A178UDW2|A0A178UDW2_ARATH;sp|P48349|14336_ARATH;tr|F4KGV2|F4KGV2_ARATH;tr|F4KGV5|F4KGV5_ARATH;tr|Q94C13|Q94C13_ARATH;tr|A5YVT9|A5YVT9_ARATH	tr|A0A178UDW2|A0A178UDW2_ARATH GRF6 OS=Arabidopsis thaliana OX=3702 GN=AXX17_At5g10110 PE=3 SV=1;sp|P48349|14336_ARATH 14-3-3-like protein GF14 lambda OS=Arabidopsis thaliana OX=3702 GN=GRF6 PE=1 SV=1;tr|F4KGV2|F4KGV2_ARATH G-box regulating factor 6 OS=Ara	6	18	15	9	74.6	27.975	21.5162	21.0685	20.4688	20.7393	21.0589	21.3242	21.3566	20.7702	20.3487	20.1498	20.6596	20.722	Quantified	"GO:0042742(BP:defense response to bacterium);GO:0006355(BP:regulation of transcription, DNA-templated);GO:0009742(BP:brassinosteroid mediated signaling pathway);GO:0046686(BP:response to cadmium ion);GO:0048366(BP:leaf development);GO:0009507(CC:chloroplast);GO:0005618(CC:cell wall);GO:0005829(CC:cytosol);GO:0005886(CC:plasma membrane);GO:0005634(CC:nucleus);GO:0019904(MF:protein domain specific…			Cytoplasmic	PF00244(14-3-3 protein)	FALSE	0	0.022964	0.965321	0.945729	-0.530353	0.842968	0.139574	-0.314701	0.921937	0.362091	-0.192687
A0A178UDW6	AT5G04900	NOL	AXX17_At5g04350									tr|A0A178UDW6|A0A178UDW6_ARATH;sp|Q8LEU3|NOL_ARATH;tr|A0A654FYB8|A0A654FYB8_ARATH;tr|A0A5S9Y1F7|A0A5S9Y1F7_ARATH	"tr|A0A178UDW6|A0A178UDW6_ARATH NOL OS=Arabidopsis thaliana OX=3702 GN=AXX17_At5g04350 PE=3 SV=1;sp|Q8LEU3|NOL_ARATH Chlorophyll(ide) b reductase NOL, chloroplastic OS=Arabidopsis thaliana OX=3702 GN=NOL PE=1 SV=1;tr|A0A654FYB8|A0A654FYB8_ARATH Uncharacteri"	4	2	2	2	6.6	38.149	12.7242	13.8981	12.5039	15.5059	13.4385	13.744	13.3674	12.8631	14.1532	13.94	13.9239	13.7234	Quantified	GO:0034256(MF:chlorophyll(ide) b reductase activity)	ath:AT5G04900(NOL)	ath00860(Porphyrin metabolism )	Mitochondrial	PF00106(short chain dehydrogenase)	TRUE	3	1.1874	0.866036	0.0662122	-0.367063	0.924478	0.535789	0.401192	0.935104	0.499435	0.419147
A0A178UDX7	AT5G47760	Phosphoglycolate phosphatase	AXX17_At5g46260									tr|A0A178UDX7|A0A178UDX7_ARATH;sp|Q8GWU0|PGP2_ARATH;tr|A0A654G984|A0A654G984_ARATH;tr|A0A1P8BHG5|A0A1P8BHG5_ARATH;tr|A0A7G2FED0|A0A7G2FED0_ARATH	tr|A0A178UDX7|A0A178UDX7_ARATH Phosphoglycolate phosphatase OS=Arabidopsis thaliana OX=3702 GN=AXX17_At5g46260 PE=3 SV=1;sp|Q8GWU0|PGP2_ARATH Phosphoglycolate phosphatase 2 OS=Arabidopsis thaliana OX=3702 GN=PGLP2 PE=1 SV=1;tr|A0A654G984|A0A654G984_ARATH U	5	5	4	4	21.9	33.011	16.4075	16.5956	16.377	15.6312	16.7038	16.6469	16.1228	16.4413	16.5813	16.8008	16.0521	16.3964	Quantified	GO:0008967(MF:phosphoglycolate phosphatase activity)			Cytoplasmic	PF13242(HAD-hyrolase-like);PF13344(Haloacid dehalogenase-like hydrolase)	FALSE	0	-0.132718	0.958027	0.663812	0.0891215	0.938514	0.769734	0.0345854	0.954649	0.909373	-0.0781821
A0A178UDY2	AT5G08740	(thale cress) hypothetical protein	AXX17_At5g08660									tr|A0A178UDY2|A0A178UDY2_ARATH;sp|Q8GXR9|NDC1_ARATH	"tr|A0A178UDY2|A0A178UDY2_ARATH (thale cress) hypothetical protein OS=Arabidopsis thaliana OX=3702 GN=AXX17_At5g08660 PE=4 SV=1;sp|Q8GXR9|NDC1_ARATH Alternative NAD(P)H-ubiquinone oxidoreductase C1, chloroplastic/mitochondrial OS=Arabidopsis thaliana OX=370"	2	10	10	10	28.9	56.94	16.6377	18.0453	17.6229	17.859	17.5336	17.2256	16.7708	17.2228	17.6538	16.7579	16.8623	16.8551	Quantified	GO:0016491(MF:oxidoreductase activity)			Chloroplast	PF07992(Pyridine nucleotide-disulphide oxidoreductase)	FALSE	0	0.104075	0.961255	0.77286	-0.714277	0.772602	0.0707196	-0.39066	0.911822	0.292574	-0.219542
A0A178UE63	AT5G50920	(thale cress) hypothetical protein	AXX17_At5g49710									tr|A0A178UE63|A0A178UE63_ARATH;sp|Q9FI56|CLPC1_ARATH;tr|Q56ZN9|Q56ZN9_ARATH;tr|A0A7G2ENL7|A0A7G2ENL7_ARATH;tr|A0A5S9XI76|A0A5S9XI76_ARATH;tr|Q9M1G2|Q9M1G2_ARATH;tr|A0A654FD15|A0A654FD15_ARATH	"tr|A0A178UE63|A0A178UE63_ARATH (thale cress) hypothetical protein OS=Arabidopsis thaliana OX=3702 GN=AXX17_At5g49710 PE=3 SV=1;sp|Q9FI56|CLPC1_ARATH Chaperone protein ClpC1, chloroplastic OS=Arabidopsis thaliana OX=3702 GN=CLPC1 PE=1 SV=1"	7	45	45	19	54.8	103.45	24.0751	23.9098	23.8766	23.4489	23.6216	23.5288	23.9282	23.6599	23.7208	23.5736	23.3413	23.5292	Quantified	GO:0019538(BP:protein metabolic process);GO:0005524(MF:ATP binding)			Chloroplast	"PF00004(ATPase family associated with various cellular activities (AAA));PF02151(UvrB/uvrC motif);PF07724(AAA domain (Cdc48 subfamily));PF02861(Clp amino terminal domain, pathogenicity island component);PF10431(C-terminal, D2-small domain, of ClpB protein)"	FALSE	0	-0.420753	0.554789	0.00486905	-0.0517369	0.932957	0.662358	-0.288299	0.686377	0.0323066	-0.184191
A0A178UEE0	AT5G47200	(thale cress) hypothetical protein	RAB1A									tr|A0A178UEE0|A0A178UEE0_ARATH;sp|Q9FPJ4|RAD2B_ARATH	tr|A0A178UEE0|A0A178UEE0_ARATH (thale cress) hypothetical protein OS=Arabidopsis thaliana OX=3702 GN=AXX17_At5g45690 PE=4 SV=1;sp|Q9FPJ4|RAD2B_ARATH Ras-related protein RABD2b OS=Arabidopsis thaliana OX=3702 GN=RABD2B PE=1 SV=1	2	9	1	1	62.9	22.313	15.0335	15.0493	15.1706	15.598	15.5479	15.6197	11.6898	15.3593	15.6094	16.257	15.9878	16.0877	Quantified	GO:0005525(MF:GTP binding);GO:0003924(MF:GTPase activity)			Golgi	PF00071(Ras family)	TRUE	1	0.504097	0.954219	0.560324	0.522288	0.925307	0.546534	1.89134	0.75072	0.048708	-0.864957
A0A178UEE3	AT5G35620	mRNA cap-binding protein	AXX17_At5g32800									tr|A0A178UEE3|A0A178UEE3_ARATH;sp|O04663|IF4E4_ARATH	tr|A0A178UEE3|A0A178UEE3_ARATH mRNA cap-binding protein OS=Arabidopsis thaliana OX=3702 GN=AXX17_At5g32800 PE=3 SV=1;sp|O04663|IF4E4_ARATH Eukaryotic translation initiation factor isoform 4E OS=Arabidopsis thaliana OX=3702 GN=EIF(ISO)4E PE=1 SV=2	2	6	6	6	38.4	22.514	14.0119	11.8636	14.1567	13.5476	16.1052	15.7916	10.5735	13.6843	13.8059	18.5848	12.698	13.4159	Quantified	GO:0005737(CC:cytoplasm);GO:0003743(MF:translation initiation factor activity)			Cytoplasmic	PF01652(Eukaryotic initiation factor 4E)	FALSE	0	1.80401	0.935355	0.27974	-0.248529	0.943117	0.877759	2.21167	0.887718	0.1919	-0.656192
A0A178UEP3	AT5G07300	(thale cress) hypothetical protein	AXX17_At5g06970									tr|A0A178UEP3|A0A178UEP3_ARATH;sp|Q5S1W2|BON2_ARATH;tr|A0A5S9Y262|A0A5S9Y262_ARATH;tr|A0A7G2FI38|A0A7G2FI38_ARATH;tr|A0A178UMR4|A0A178UMR4_ARATH;sp|Q941L3|BON1_ARATH;tr|A0A7G2FI29|A0A7G2FI29_ARATH;tr|F4K518|F4K518_ARATH;tr|A0A654GD61|A0A654GD61_ARATH;tr|A0A5S9YGD6|A0A5S9YGD6_ARATH	tr|A0A178UEP3|A0A178UEP3_ARATH (thale cress) hypothetical protein OS=Arabidopsis thaliana OX=3702 GN=AXX17_At5g06970 PE=3 SV=1;sp|Q5S1W2|BON2_ARATH Protein BONZAI 2 OS=Arabidopsis thaliana OX=3702 GN=BON2 PE=1 SV=2;tr|A0A5S9Y262|A0A5S9Y262_ARATH Uncharacte	10	9	9	9	18.1	64.033	16.5832	15.8193	16.8492	16.455	16.6993	15.8457	16.5108	16.3556	16.5089	15.8087	15.9752	16.5762	Quantified	GO:0060548(BP:negative regulation of cell death);GO:0005544(MF:calcium-dependent phospholipid binding)			Cytoplasmic	PF07002(Copine);PF00168(C2 domain)	FALSE	0	-0.0839155	0.961832	0.794823	-0.213307	0.922626	0.512875	-0.33838	0.914316	0.307642	0.0411572
A0A178UEW8	AT5G07440	Glutamate dehydrogenase	AXX17_At5g07120									tr|A0A178UEW8|A0A178UEW8_ARATH;sp|Q38946|DHE2_ARATH;tr|C0Z209|C0Z209_ARATH;tr|A0A7G2F914|A0A7G2F914_ARATH;tr|F4K6P9|F4K6P9_ARATH;tr|Q94F14|Q94F14_ARATH;tr|B9DH02|B9DH02_ARATH;tr|Q0WX01|Q0WX01_ARATH	tr|A0A178UEW8|A0A178UEW8_ARATH Glutamate dehydrogenase OS=Arabidopsis thaliana OX=3702 GN=AXX17_At5g07120 PE=3 SV=1;sp|Q38946|DHE2_ARATH Glutamate dehydrogenase 2 OS=Arabidopsis thaliana OX=3702 GN=GDH2 PE=1 SV=1;tr|C0Z209|C0Z209_ARATH AT5G07440 protein (F	8	18	18	12	44.5	44.699	22.0353	21.8335	21.8644	21.742	21.9634	22.0334	21.6519	21.32	21.5393	21.7841	21.4314	21.5801	Quantified	"GO:0006520(BP:cellular amino acid metabolic process);GO:0000166(MF:nucleotide binding);GO:0016639(MF:oxidoreductase activity, acting on the CH-NH2 group of donors, NAD or NADP as acceptor)"	ath:AT5G07440(GDH2)	"ath00220(Arginine biosynthesis );ath00910(Nitrogen metabolism );ath00250(Alanine, aspartate and glutamate metabolism )"	Cytoplasmic;Mitochondrial	"PF02812(Glu/Leu/Phe/Val dehydrogenase, dimerisation domain);PF00208(Glutamate/Leucine/Phenylalanine/Valine dehydrogenase)"	FALSE	0	0.00185924	0.966207	0.98953	-0.314408	0.718482	0.0476184	0.0948103	0.935783	0.508593	-0.407359
A0A178UEX5	AT5G23040	(thale cress) hypothetical protein	AXX17_At5g22550									tr|A0A178UEX5|A0A178UEX5_ARATH;sp|Q9FN50|CPP1_ARATH	"tr|A0A178UEX5|A0A178UEX5_ARATH (thale cress) hypothetical protein OS=Arabidopsis thaliana OX=3702 GN=AXX17_At5g22550 PE=4 SV=1;sp|Q9FN50|CPP1_ARATH Protein CHAPERONE-LIKE PROTEIN OF POR1, chloroplastic OS=Arabidopsis thaliana OX=3702 GN=CPP1 PE=1 SV=1"	2	3	3	3	14	28.815	16.9214	17.3516	17.2295	16.9565	16.9182	16.8342	16.475	16.343	16.482	16.5302	16.6478	16.5195	Quantified	GO:0016021(CC:integral component of membrane)			PlasmaMembrane	PF11833(Protein CHAPERONE-LIKE PROTEIN OF POR1-like)	FALSE	0	-0.264572	0.853272	0.0556893	-0.337118	0.566803	0.0205659	0.132472	0.913312	0.301433	-0.734162
A0A178UEY6	AT5G06060	Uncharacterized protein	AXX17_At5g05560									tr|A0A178UEY6|A0A178UEY6_ARATH;sp|Q9LHT0|TRNHF_ARATH;tr|A0A178VQN5|A0A178VQN5_ARATH;tr|A0A1P8AYR7|A0A1P8AYR7_ARATH;tr|A0A1P8AYK7|A0A1P8AYK7_ARATH	tr|A0A178UEY6|A0A178UEY6_ARATH Uncharacterized protein OS=Arabidopsis thaliana OX=3702 GN=AXX17_At5g05560 PE=4 SV=1;sp|Q9LHT0|TRNHF_ARATH Tropinone reductase homolog At5g06060 OS=Arabidopsis thaliana OX=3702 GN=At5g06060 PE=2 SV=1	5	9	9	7	40.2	28.292	19.305	19.2198	19.1296	18.9562	19.3633	19.4397	19.01	18.8533	18.9146	19.226	19.006	19.0898	Quantified	GO:0016491(MF:oxidoreductase activity)	ath:AT5G06060()	"ath00960(Tropane, piperidine and pyridine alkaloid biosynthesis )"	Chloroplast	PF13561(Enoyl-(Acyl carrier protein) reductase)	FALSE	0	0.0349556	0.962086	0.804734	-0.145833	0.899064	0.315298	0.181295	0.895797	0.218541	-0.292172
A0A178UF26	AT5G64460	(thale cress) hypothetical protein	AXX17_At5g64080									tr|A0A178UF26|A0A178UF26_ARATH;sp|Q9FGF0|PGML1_ARATH;tr|A8MSE9|A8MSE9_ARATH;tr|F4KDP8|F4KDP8_ARATH	tr|A0A178UF26|A0A178UF26_ARATH (thale cress) hypothetical protein OS=Arabidopsis thaliana OX=3702 GN=AXX17_At5g64080 PE=4 SV=1;sp|Q9FGF0|PGML1_ARATH Phosphoglycerate mutase-like protein 1 OS=Arabidopsis thaliana OX=3702 GN=At5g64460 PE=2 SV=1;tr|A8MSE9|A8M	4	7	7	7	35.5	31.599	17.3912	17.6689	17.6894	17.8154	17.8982	18.0543	17.3936	17.2571	17.2434	17.4147	17.6032	17.3734	Quantified	GO:0005829(CC:cytosol)			Cytoplasmic	PF00300(Histidine phosphatase superfamily (branch 1))	FALSE	0	0.339487	0.745612	0.0199573	-0.458894	0.246627	0.00402596	0.165718	0.891423	0.203435	-0.285125
A0A178UF45	AT5G11150	VAMP713	AXX17_At5g10830									tr|A0A178UF45|A0A178UF45_ARATH;sp|Q9LFP1|VA713_ARATH;tr|A0A5S9Y409|A0A5S9Y409_ARATH;tr|A0A1P8BEB3|A0A1P8BEB3_ARATH;tr|A0A7G2F9U8|A0A7G2F9U8_ARATH	tr|A0A178UF45|A0A178UF45_ARATH VAMP713 OS=Arabidopsis thaliana OX=3702 GN=AXX17_At5g10830 PE=3 SV=1;sp|Q9LFP1|VA713_ARATH Vesicle-associated membrane protein 713 OS=Arabidopsis thaliana OX=3702 GN=VAMP713 PE=1 SV=1;tr|A0A5S9Y409|A0A5S9Y409_ARATH Uncharacte	5	6	5	5	37.6	25.32	12.587	15.7139	15.988	16.5119	16.0761	15.7812	15.5526	14.8378	16.1792	16.1331	16.1855	16.1631	Quantified	GO:0016192(BP:vesicle-mediated transport);GO:0016021(CC:integral component of membrane)	ath:AT5G11150(VAMP713)	ath04130(SNARE interactions in vesicular transport )	PlasmaMembrane	PF00957(Synaptobrevin);PF13774(Regulated-SNARE-like domain)	TRUE	1	1.36011	0.897678	0.111555	0.0374852	0.946225	0.962395	0.637334	0.929335	0.430812	0.760261
A0A178UFD9	AT5G06200	CASP-like protein	CASP4									tr|A0A178UFD9|A0A178UFD9_ARATH;sp|Q9FFZ7|CASP4_ARATH	tr|A0A178UFD9|A0A178UFD9_ARATH CASP-like protein OS=Arabidopsis thaliana OX=3702 GN=AXX17_At5g05710 PE=3 SV=1;sp|Q9FFZ7|CASP4_ARATH Casparian strip membrane protein 4 OS=Arabidopsis thaliana OX=3702 GN=CASP4 PE=1 SV=1	2	2	2	2	12.4	21.111	11.853	12.5698	13.9176	13.2153	13.1686	11.9528	12.2485	12.7443	11.8247	13.0328	14.2595	13.8319	Quantified	GO:0016021(CC:integral component of membrane);GO:0005886(CC:plasma membrane)			PlasmaMembrane	PF04535(Domain of unknown function (DUF588))	TRUE	6	-0.00121362	0.96638	0.998337	0.929145	0.839677	0.134354	1.43558	0.682999	0.0312319	-0.507653
A0A178UFF2	AT5G27670	Histone H2A	AXX17_At5g27630									tr|A0A178UFF2|A0A178UFF2_ARATH;sp|Q94F49|H2A5_ARATH	tr|A0A178UFF2|A0A178UFF2_ARATH Histone H2A OS=Arabidopsis thaliana OX=3702 GN=AXX17_At5g27630 PE=3 SV=1;sp|Q94F49|H2A5_ARATH Probable histone H2A.5 OS=Arabidopsis thaliana OX=3702 GN=At5g27670 PE=1 SV=1	2	2	1	1	14	15.908	17.6266	17.6635	17.0789	17.4866	17.4312	17.7719	18.0405	17.4692	16.6744	17.1097	17.064	17.565	Quantified	GO:0000786(CC:nucleosome);GO:0005634(CC:nucleus);GO:0003677(MF:DNA binding);GO:0046982(MF:protein heterodimerization activity)			Nuclear	PF16211(C-terminus of histone H2A);PF00125(Core histone H2A/H2B/H3/H4)	FALSE	0	0.10692	0.960554	0.747279	-0.316982	0.904612	0.349913	-0.148404	0.944645	0.655556	-0.0616581
A0A178UFN0	AT5G09978	PEP7	AXX17_At5g09570									tr|A0A178UFN0|A0A178UFN0_ARATH;sp|P0C1T5|PEP7_ARATH;tr|A0MDV3|A0MDV3_ARATH	tr|A0A178UFN0|A0A178UFN0_ARATH PEP7 OS=Arabidopsis thaliana OX=3702 GN=AXX17_At5g09570 PE=3 SV=1;sp|P0C1T5|PEP7_ARATH Elicitor peptide 7 OS=Arabidopsis thaliana OX=3702 GN=PEP7 PE=3 SV=1;tr|A0MDV3|A0MDV3_ARATH Uncharacterized protein (Fragment) OS=Arabidop	3	1	1	1	10.8	9.199	12.9155	13.0824	13.1246	12.4377	12.64	13.3225	12.925	13.5862	13.6518	13.2479	12.6768	12.5092	Quantified	GO:0045087(BP:innate immune response)			Nuclear	PF17232(Family of unknown function (DUF5306))	TRUE	3	-0.240729	0.947279	0.422752	0.0112145	0.946476	0.969667	-0.576402	0.805434	0.0745012	0.346888
A0A178UFP0	AT5G01460	(thale cress) hypothetical protein	AXX17_At5g00500									tr|A0A178UFP0|A0A178UFP0_ARATH;sp|Q9M028|LMBD2_ARATH	tr|A0A178UFP0|A0A178UFP0_ARATH (thale cress) hypothetical protein OS=Arabidopsis thaliana OX=3702 GN=AXX17_At5g00500 PE=4 SV=1;sp|Q9M028|LMBD2_ARATH LIMR family protein At5g01460 OS=Arabidopsis thaliana OX=3702 GN=At5g01460 PE=2 SV=1	2	2	2	2	4.5	56.501	14.647	14.044	14.1047	15.0097	14.9183	13.4353	12.6892	12.5726	13.9792	13.5816	14.779	13.6607	Quantified	GO:0016021(CC:integral component of membrane)			PlasmaMembrane	PF04791(LMBR1-like membrane protein)	FALSE	0	0.18922	0.960074	0.730379	-0.447359	0.913879	0.422101	0.926767	0.848805	0.114753	-1.1849
A0A178UFR7	AT5G02240	NAD(P)-bd_dom domain-containing protein	AXX17_At5g01360									tr|A0A178UFR7|A0A178UFR7_ARATH;sp|Q94EG6|Y5224_ARATH;tr|A0A7G2F554|A0A7G2F554_ARATH;tr|A0A654FXJ1|A0A654FXJ1_ARATH;tr|A0A7G2F804|A0A7G2F804_ARATH;tr|A0A5S9Y0Q5|A0A5S9Y0Q5_ARATH	tr|A0A178UFR7|A0A178UFR7_ARATH NAD(P)-bd_dom domain-containing protein OS=Arabidopsis thaliana OX=3702 GN=AXX17_At5g01360 PE=4 SV=1;sp|Q94EG6|Y5224_ARATH Uncharacterized protein At5g02240 OS=Arabidopsis thaliana OX=3702 GN=At5g02240 PE=1 SV=1;tr|A0A7G2F554	6	11	10	10	51.8	27.119	20.743	20.6541	20.5545	20.9247	20.7456	21.0294	21.0499	20.5469	20.6095	20.8369	20.7903	20.8399	Quantified	GO:0009737(BP:response to abscisic acid);GO:0005886(CC:plasma membrane);GO:0005774(CC:vacuolar membrane);GO:0009570(CC:chloroplast stroma);GO:0005829(CC:cytosol);GO:0048046(CC:apoplast)			Cytoplasmic	PF13460(NAD(P)H-binding)	FALSE	0	0.249371	0.899096	0.114657	-0.0775257	0.929185	0.601232	0.0869252	0.93919	0.558642	0.0849201
A0A178UFT0	AT5G23310	Superoxide dismutase	AXX17_At5g22860									tr|A0A178UFT0|A0A178UFT0_ARATH;sp|Q9FMX0|SODF3_ARATH;tr|A0A178UE22|A0A178UE22_ARATH;tr|A0A1S6Q8C1|A0A1S6Q8C1_ARATH;tr|A0A7G2FEG9|A0A7G2FEG9_ARATH;tr|A0A7G2FD63|A0A7G2FD63_ARATH	"tr|A0A178UFT0|A0A178UFT0_ARATH Superoxide dismutase OS=Arabidopsis thaliana OX=3702 GN=AXX17_At5g22860 PE=3 SV=1;sp|Q9FMX0|SODF3_ARATH Superoxide dismutase [Fe] 3, chloroplastic OS=Arabidopsis thaliana OX=3702 GN=FSD3 PE=1 SV=1;tr|A0A178UE22|A0A178UE22_ARA"	6	3	3	3	15.6	30.36	17.3951	17.5898	17.6338	17.1987	17.3528	18.1674	16.841	17.1816	16.885	16.4555	16.8695	17.1586	Quantified	GO:0046872(MF:metal ion binding);GO:0004784(MF:superoxide dismutase activity)	ath:AT5G23310(FSD3)	ath04146(Peroxisome )	Chloroplast	"PF02777(Iron/manganese superoxide dismutases, C-terminal domain);PF00081(Iron/manganese superoxide dismutases, alpha-hairpin domain)"	FALSE	0	0.0333556	0.964381	0.90181	-0.745098	0.549911	0.0189857	-0.141354	0.941887	0.603677	-0.570389
A0A178UG20	AT5G22650	HDT2	AXX17_At5g22080									tr|A0A178UG20|A0A178UG20_ARATH;sp|Q56WH4|HDT2_ARATH;tr|A0A654G3C8|A0A654G3C8_ARATH;tr|A0A5S9Y6B1|A0A5S9Y6B1_ARATH	tr|A0A178UG20|A0A178UG20_ARATH HDT2 OS=Arabidopsis thaliana OX=3702 GN=AXX17_At5g22080 PE=4 SV=1;sp|Q56WH4|HDT2_ARATH Histone deacetylase HDT2 OS=Arabidopsis thaliana OX=3702 GN=HDT2 PE=1 SV=2;tr|A0A654G3C8|A0A654G3C8_ARATH NPL domain-containing protein OS	4	8	8	8	25.6	32.219	18.804	18.7878	18.3244	18.6926	18.84	18.3608	19.1561	18.9833	18.8289	18.8457	18.3987	18.6767	Quantified	"GO:0010162(BP:seed dormancy process);GO:0009944(BP:polarity specification of adaxial/abaxial axis);GO:0009294(BP:DNA mediated transformation);GO:0045892(BP:negative regulation of transcription, DNA-templated);GO:0005829(CC:cytosol);GO:0005618(CC:cell wall);GO:0005739(CC:mitochondrion);GO:0005730(CC:nucleolus);GO:0005774(CC:vacuolar membrane);GO:0004407(MF:histone deacetylase activity)"			Nuclear		FALSE	0	-0.00761409	0.965792	0.968743	0.00920093	0.94622	0.962234	-0.349069	0.83315	0.0969096	0.350656
A0A178UG43	AT5G42020	BIP2	AXX17_At5g39840									tr|A0A178UG43|A0A178UG43_ARATH;sp|Q39043|BIP2_ARATH;tr|A0A1P8BF32|A0A1P8BF32_ARATH;tr|A0A7G2FF51|A0A7G2FF51_ARATH;tr|F4K007|F4K007_ARATH;tr|A0A178UAB7|A0A178UAB7_ARATH	tr|A0A178UG43|A0A178UG43_ARATH BIP2 OS=Arabidopsis thaliana OX=3702 GN=AXX17_At5g39840 PE=3 SV=1;sp|Q39043|BIP2_ARATH Heat shock 70 kDa protein BIP2 OS=Arabidopsis thaliana OX=3702 GN=BIP2 PE=1 SV=2;tr|A0A1P8BF32|A0A1P8BF32_ARATH Heat shock protein 70 (Hsp	6	40	40	3	58.8	73.56	23.7682	23.6834	23.7012	23.5911	23.7677	23.6975	24.0385	23.8106	23.9544	24.122	23.9859	24.0935	Quantified	GO:0005524(MF:ATP binding)	ath:AT5G42020(BIP2)	ath03060(Protein export );ath04141(Protein processing in endoplasmic reticulum )	ER	PF00012(Hsp70 protein)	FALSE	0	-0.0321552	0.960608	0.749202	0.381679	0.213322	0.00332942	0.132609	0.892313	0.206373	0.216915
A0A178UG45	AT5G60660	(thale cress) hypothetical protein	AXX17_At5g60120									tr|A0A178UG45|A0A178UG45_ARATH;sp|Q9FF53|PIP24_ARATH;tr|Q42119|Q42119_ARATH;tr|A0A178VPY1|A0A178VPY1_ARATH;sp|Q9ZVX8|PIP28_ARATH	tr|A0A178UG45|A0A178UG45_ARATH (thale cress) hypothetical protein OS=Arabidopsis thaliana OX=3702 GN=AXX17_At5g60120 PE=3 SV=1;sp|Q9FF53|PIP24_ARATH Probable aquaporin PIP2-4 OS=Arabidopsis thaliana OX=3702 GN=PIP2-4 PE=1 SV=1	5	4	2	2	16.5	30.952	18.1187	17.712	17.8325	17.3882	17.6412	17.5114	17.8973	17.7959	17.8284	17.7532	17.6863	17.7656	Quantified	GO:0016021(CC:integral component of membrane);GO:0015267(MF:channel activity)			PlasmaMembrane	PF00230(Major intrinsic protein)	FALSE	0	-0.374146	0.671676	0.0123636	0.221434	0.811063	0.0993872	-0.105509	0.926809	0.405228	-0.0472029
A0A178UG52	AT5G44120	CRU1	AXX17_At5g42240	FUNCTION: Seed storage protein. {ECO:0000256|RuleBase:RU003681}.								tr|A0A178UG52|A0A178UG52_ARATH;sp|P15455|CRU1_ARATH;tr|A0A654G7W3|A0A654G7W3_ARATH;tr|A0A7G2FEA6|A0A7G2FEA6_ARATH;tr|A0A178ULS9|A0A178ULS9_ARATH;tr|A0A5S9YBX3|A0A5S9YBX3_ARATH;tr|F4K8S2|F4K8S2_ARATH	tr|A0A178UG52|A0A178UG52_ARATH CRU1 OS=Arabidopsis thaliana OX=3702 GN=AXX17_At5g42240 PE=3 SV=1;sp|P15455|CRU1_ARATH 12S seed storage protein CRA1 OS=Arabidopsis thaliana OX=3702 GN=CRA1 PE=1 SV=2;tr|A0A654G7W3|A0A654G7W3_ARATH Uncharacterized protein OS=	7	21	21	20	55.3	52.593	24.1391	24.0104	23.9096	23.4764	23.7535	23.2461	23.8732	23.5752	23.9914	23.4923	23.3349	23.5581	Quantified	GO:0045735(MF:nutrient reservoir activity)			Extracellular	PF00190(Cupin)	FALSE	0	-0.527729	0.62462	0.00830187	-0.0302219	0.942118	0.852636	-0.351492	0.761171	0.0524365	-0.206459
A0A178UG95	AT5G23940	PEL3	At5g23940									tr|A0A178UG95|A0A178UG95_ARATH;tr|A0A654G3S6|A0A654G3S6_ARATH;sp|Q9FF86|DCR_ARATH;tr|A0A178UE74|A0A178UE74_ARATH;tr|A0A7G2F9P0|A0A7G2F9P0_ARATH	tr|A0A178UG95|A0A178UG95_ARATH PEL3 OS=Arabidopsis thaliana OX=3702 GN=At5g23940 PE=3 SV=1;tr|A0A654G3S6|A0A654G3S6_ARATH Uncharacterized protein OS=Arabidopsis thaliana OX=3702 GN=AN1_LOCUS23135 PE=3 SV=1;sp|Q9FF86|DCR_ARATH BAHD acyltransferase DCR OS=Ar	5	1	1	1	4.6	35.95	12.7822	12.0269	13.2078	11.8254	12.2872	13.9728	13.0417	13.54	12.6068	13.5257	12.818	13.2696	Quantified	"GO:0016747(MF:transferase activity, transferring acyl groups other than amino-acyl groups)"			Cytoplasmic	PF02458(Transferase family)	TRUE	5	0.0228248	0.965757	0.967001	0.509276	0.907049	0.366973	0.141617	0.950809	0.797783	0.390484
A0A178UGE4	AT5G18800	(thale cress) hypothetical protein	AXX17_At5g18640									tr|A0A178UGE4|A0A178UGE4_ARATH;sp|Q8LGE7|NDA8B_ARATH;tr|A0A5S9X9X5|A0A5S9X9X5_ARATH;tr|A0A178VNM9|A0A178VNM9_ARATH;sp|Q9SQT4|NDA8A_ARATH	tr|A0A178UGE4|A0A178UGE4_ARATH (thale cress) hypothetical protein OS=Arabidopsis thaliana OX=3702 GN=AXX17_At5g18640 PE=3 SV=1;sp|Q8LGE7|NDA8B_ARATH NADH dehydrogenase [ubiquinone] 1 alpha subcomplex subunit 8-B OS=Arabidopsis thaliana OX=3702 GN=At5g18800	5	2	2	2	27.4	11.968	13.924	14.7115	12.6623	12.2776	15.3173	15.9278	15.5313	15.4856	15.0006	15.3223	15.3408	15.8976	Quantified	"GO:0006120(BP:mitochondrial electron transport, NADH to ubiquinone);GO:0005739(CC:mitochondrion)"	ath:AT5G18800()	ath00190(Oxidative phosphorylation )	Extracellular	PF06747(CHCH domain)	TRUE	2	0.741641	0.946322	0.407686	1.01269	0.889266	0.265745	0.181086	0.952236	0.836899	1.57325
A0A178UGG8	AT5G63860	(thale cress) hypothetical protein	AXX17_At5g63440									tr|A0A178UGG8|A0A178UGG8_ARATH;sp|Q9FN03|UVR8_ARATH	tr|A0A178UGG8|A0A178UGG8_ARATH (thale cress) hypothetical protein OS=Arabidopsis thaliana OX=3702 GN=AXX17_At5g63440 PE=4 SV=1;sp|Q9FN03|UVR8_ARATH Ultraviolet-B receptor UVR8 OS=Arabidopsis thaliana OX=3702 GN=UVR8 PE=1 SV=1	2	12	12	12	37	47.118	19.3681	19.176	19.2571	19.314	19.1489	19.3591	19.1761	18.9681	19.0519	19.2163	19.1003	19.1923	Quantified	GO:0010224(BP:response to UV-B);GO:0009881(MF:photoreceptor activity);GO:0042803(MF:protein homodimerization activity)			Extracellular	PF00415(Regulator of chromosome condensation (RCC1) repeat)	FALSE	0	0.00691905	0.965367	0.947988	-0.104363	0.902742	0.337628	0.104257	0.918816	0.338097	-0.201701
A0A178UGH7	AT5G03300	Adenosine kinase	AXX17_At5g02520									tr|A0A178UGH7|A0A178UGH7_ARATH;sp|Q9LZG0|ADK2_ARATH;tr|A0A1P8BAP0|A0A1P8BAP0_ARATH;tr|A0A5S9Y1N5|A0A5S9Y1N5_ARATH	tr|A0A178UGH7|A0A178UGH7_ARATH Adenosine kinase OS=Arabidopsis thaliana OX=3702 GN=AXX17_At5g02520 PE=3 SV=1;sp|Q9LZG0|ADK2_ARATH Adenosine kinase 2 OS=Arabidopsis thaliana OX=3702 GN=ADK2 PE=1 SV=1;tr|A0A1P8BAP0|A0A1P8BAP0_ARATH Adenosine kinase OS=Arabid	4	18	4	2	69.3	37.88	18.7373	18.3914	18.3575	18.6545	18.7379	18.9014	18.3511	18.7723	18.7381	19.0505	18.8732	19.0122	Quantified	GO:0006166(BP:purine ribonucleoside salvage);GO:0004001(MF:adenosine kinase activity)			Cytoplasmic	PF00294(pfkB family carbohydrate kinase)	FALSE	0	0.269235	0.896515	0.109109	0.214006	0.867797	0.191607	0.358126	0.728186	0.0419335	0.125115
A0A178UGP2	AT5G46430	Uncharacterized protein	AXX17_At5g44900									tr|A0A178UGP2|A0A178UGP2_ARATH;sp|Q9FHG2|RL322_ARATH	tr|A0A178UGP2|A0A178UGP2_ARATH Uncharacterized protein OS=Arabidopsis thaliana OX=3702 GN=AXX17_At5g44900 PE=3 SV=1;sp|Q9FHG2|RL322_ARATH 60S ribosomal protein L32-2 OS=Arabidopsis thaliana OX=3702 GN=RPL32B PE=2 SV=1	2	7	3	3	54.1	15.475	18.268	17.9976	17.8683	18.0442	17.9482	17.7321	18.1329	16.8894	17.3057	17.5043	17.3254	17.9823	Quantified	GO:0006412(BP:translation);GO:0005840(CC:ribosome);GO:0003735(MF:structural constituent of ribosome)	ath:AT5G46430()	ath03010(Ribosome )	Mitochondrial	PF01655(Ribosomal protein L32)	FALSE	0	-0.136465	0.957816	0.657413	-0.304158	0.902019	0.333048	0.161351	0.941724	0.600813	-0.601974
A0A178UGQ5	AT5G51720	NEET	AXX17_At5g50570									tr|A0A178UGQ5|A0A178UGQ5_ARATH;sp|Q9FLI7|NEET_ARATH	tr|A0A178UGQ5|A0A178UGQ5_ARATH NEET OS=Arabidopsis thaliana OX=3702 GN=AXX17_At5g50570 PE=4 SV=1;sp|Q9FLI7|NEET_ARATH CDGSH iron-sulfur domain-containing protein NEET OS=Arabidopsis thaliana OX=3702 GN=NEET PE=1 SV=1	2	2	2	2	22.2	11.626	16.264	16.0696	15.563	12.7384	15.8351	15.873	11.7976	15.3323	15.8371	13.6739	13.5067	12.8957	Quantified	"GO:0043231(CC:intracellular membrane-bounded organelle);GO:0051537(MF:2 iron, 2 sulfur cluster binding)"			Cytoplasmic;Chloroplast;Nuclear	PF09360(Iron-binding zinc finger CDGSH type)	TRUE	5	-1.15001	0.939562	0.320661	-1.45675	0.875973	0.215556	-0.963608	0.926426	0.40156	-1.64315
A0A178UGW2	AT5G49020	PRMT4A	AXX17_At5g47740									tr|A0A178UGW2|A0A178UGW2_ARATH;sp|A3KPF2|ANM14_ARATH	tr|A0A178UGW2|A0A178UGW2_ARATH PRMT4A OS=Arabidopsis thaliana OX=3702 GN=AXX17_At5g47740 PE=4 SV=1;sp|A3KPF2|ANM14_ARATH Probable histone-arginine methyltransferase 1.4 OS=Arabidopsis thaliana OX=3702 GN=PRMT14 PE=1 SV=1	2	3	2	2	7.8	58.812	14.672	14.5253	14.9525	13.9196	14.5278	14.3633	15.1519	14.5684	14.931	15.4411	15.3836	14.9692	Quantified	GO:0016274(MF:protein-arginine N-methyltransferase activity)			Chloroplast	PF06325(Ribosomal protein L11 methyltransferase (PrmA))	FALSE	0	-0.446394	0.871276	0.0714657	0.994483	0.0936031	0.00130152	0.380914	0.849455	0.115605	0.167176
A0A178UGW7	AT5G44340	Tubulin beta chain	AXX17_At5g42470	"FUNCTION: Tubulin is the major constituent of microtubules. It binds two moles of GTP, one at an exchangeable site on the beta chain and one at a non-exchangeable site on the alpha chain. {ECO:0000256|RuleBase:RU000352, ECO:0000256|SAAS:SAAS00031082}."								tr|A0A178UGW7|A0A178UGW7_ARATH;sp|P24636|TBB4_ARATH;tr|A0A7G2FHH4|A0A7G2FHH4_ARATH;tr|Q6LAB6|Q6LAB6_ARATH	tr|A0A178UGW7|A0A178UGW7_ARATH Tubulin beta chain OS=Arabidopsis thaliana OX=3702 GN=AXX17_At5g42470 PE=3 SV=1;sp|P24636|TBB4_ARATH Tubulin beta-4 chain OS=Arabidopsis thaliana OX=3702 GN=TUBB4 PE=2 SV=2;tr|A0A7G2FHH4|A0A7G2FHH4_ARATH Tubulin beta chain OS	4	20	3	3	65.8	49.823	20.486	20.3208	20.2749	19.9922	20.0699	20.2364	20.4769	20.1846	20.2385	20.2597	20.1136	20.0477	Quantified	GO:0007017(BP:microtubule-based process);GO:0005737(CC:cytoplasm);GO:0005874(CC:microtubule);GO:0005525(MF:GTP binding);GO:0003924(MF:GTPase activity);GO:0005200(MF:structural constituent of cytoskeleton)	ath:AT5G44340(TUB4)	ath04145(Phagosome )	Cytoplasmic	"PF03953(Tubulin C-terminal domain);PF00091(Tubulin/FtsZ family, GTPase domain)"	FALSE	0	-0.261067	0.856385	0.058	0.0408384	0.937233	0.742919	-0.159641	0.895652	0.218014	-0.0605882
A0A178UH82	AT5G25610	RD22	RD22		√							tr|A0A178UH82|A0A178UH82_ARATH;tr|C0Z276|C0Z276_ARATH;tr|A0A654G424|A0A654G424_ARATH;tr|A0A5S9Y765|A0A5S9Y765_ARATH;sp|Q08298|RD22_ARATH	tr|A0A178UH82|A0A178UH82_ARATH RD22 OS=Arabidopsis thaliana OX=3702 GN=AXX17_At5g25600 PE=4 SV=1;tr|C0Z276|C0Z276_ARATH AT5G25610 protein OS=Arabidopsis thaliana OX=3702 GN=At5g25610 PE=2 SV=1;tr|A0A654G424|A0A654G424_ARATH BURP domain-containing protein O	5	1	1	1	3.2	37.477	12.2013	11.3137	12.6059	14.8266	14.7457	15.0387	16.038	15.7274	15.6205	15.317	15.4314	15.4091	Quantified	GO:0009269(BP:response to desiccation);GO:0009651(BP:response to salt stress);GO:0009737(BP:response to abscisic acid);GO:0005768(CC:endosome);GO:0005576(CC:extracellular region);GO:0005802(CC:trans-Golgi network);GO:0045735(MF:nutrient reservoir activity)			Cytoplasmic;Nuclear	PF03181(BURP domain)	TRUE	3	2.82999	3.50379e-06	2.47433e-06	0.515541	0.809121	0.0975404	-0.409416	0.88219	0.176531	3.75495
A0A178UH95	AT5G63420	(thale cress) hypothetical protein	AXX17_At5g62980									tr|A0A178UH95|A0A178UH95_ARATH;tr|A0A5S9YHU8|A0A5S9YHU8_ARATH;sp|Q84W56|RNJ_ARATH	tr|A0A178UH95|A0A178UH95_ARATH (thale cress) hypothetical protein OS=Arabidopsis thaliana OX=3702 GN=AXX17_At5g62980 PE=4 SV=1;tr|A0A5S9YHU8|A0A5S9YHU8_ARATH Myb-like domain-containing protein OS=Arabidopsis thaliana OX=3702 GN=AN1_LOCUS26656 PE=4 SV=1;sp|	3	14	14	14	20.4	100.41	18.4602	18.3209	18.3068	17.9132	17.7528	17.83	18.2447	17.8791	18.2372	17.8248	17.582	17.7386	Quantified	GO:0009658(BP:chloroplast organization);GO:0060918(BP:auxin transport);GO:0009942(BP:longitudinal axis specification);GO:0009507(CC:chloroplast);GO:0046872(MF:metal ion binding);GO:0003677(MF:DNA binding);GO:0003723(MF:RNA binding);GO:0003824(MF:catalytic activity)			Chloroplast	PF13837(Myb/SANT-like DNA-binding domain);PF12706(Beta-lactamase superfamily domain);PF07521(Zn-dependent metallo-hydrolase RNA specificity domain)	FALSE	0	-0.530607	0.515138	0.00207334	-0.116887	0.90831	0.376299	-0.405203	0.531272	0.0100023	-0.242291
A0A178UHC4	AT5G32470	(thale cress) hypothetical protein	AXX17_At5g30640									tr|A0A178UHC4|A0A178UHC4_ARATH;sp|F4KFT7|TENAC_ARATH	"tr|A0A178UHC4|A0A178UHC4_ARATH (thale cress) hypothetical protein OS=Arabidopsis thaliana OX=3702 GN=AXX17_At5g30640 PE=4 SV=1;sp|F4KFT7|TENAC_ARATH Bifunctional TH2 protein, mitochondrial OS=Arabidopsis thaliana OX=3702 GN=TH2 PE=1 SV=1"	2	4	4	4	8.1	68.963	14.7477	14.3173	14.661	15.2183	14.7663	15.4526	14.0319	14.7804	14.631	14.8086	15.4689	14.7119	Quantified	GO:0009228(BP:thiamine biosynthetic process);GO:0009507(CC:chloroplast);GO:0005829(CC:cytosol);GO:0005739(CC:mitochondrion);GO:0050334(MF:thiaminase activity);GO:0042131(MF:thiamine phosphate phosphatase activity)	ath:AT5G32470()	ath00730(Thiamine metabolism );ath01240(Biosynthesis of cofactors )	Cytoplasmic	PF03070(TENA/THI-4/PQQC family)	FALSE	0	0.570413	0.868649	0.0687537	-0.149268	0.929305	0.603052	0.515395	0.831099	0.0949024	-0.0942504
A0A178UHV6	AT5G42890	(thale cress) hypothetical protein	AXX17_At5g40810									tr|A0A178UHV6|A0A178UHV6_ARATH;sp|Q9FMN0|SCP2_ARATH	tr|A0A178UHV6|A0A178UHV6_ARATH (thale cress) hypothetical protein OS=Arabidopsis thaliana OX=3702 GN=AXX17_At5g40810 PE=4 SV=1;sp|Q9FMN0|SCP2_ARATH Sterol carrier protein 2 OS=Arabidopsis thaliana OX=3702 GN=SCP2 PE=2 SV=1	2	10	10	10	64.2	13.568	18.5382	18.3095	18.5793	18.3891	18.5662	18.7311	18.9263	18.8362	18.9438	18.8855	18.7314	18.8348	Quantified	GO:0046487(BP:glyoxylate metabolic process);GO:0009845(BP:seed germination);GO:0032365(BP:intracellular lipid transport);GO:0006635(BP:fatty acid beta-oxidation);GO:0009735(BP:response to cytokinin);GO:0005777(CC:peroxisome);GO:0009507(CC:chloroplast);GO:0032934(MF:sterol binding)			Cytoplasmic	PF02036(SCP-2 sterol transfer family)	FALSE	0	0.0864882	0.950684	0.483368	0.255073	0.748478	0.0587142	-0.0849003	0.934479	0.491222	0.426461
A0A178UHZ3	AT5G08180	Ribonucloprotein	AXX17_At5g07960	FUNCTION: Common component of the spliceosome and rRNA processing machinery. {ECO:0000256|RuleBase:RU366039}.								tr|A0A178UHZ3|A0A178UHZ3_ARATH;sp|Q9LEY9|NHP2_ARATH;tr|A0A178UIC4|A0A178UIC4_ARATH;tr|A0A178UI98|A0A178UI98_ARATH	tr|A0A178UHZ3|A0A178UHZ3_ARATH Ribonucloprotein OS=Arabidopsis thaliana OX=3702 GN=AXX17_At5g07960 PE=3 SV=1;sp|Q9LEY9|NHP2_ARATH H/ACA ribonucleoprotein complex subunit 2-like protein OS=Arabidopsis thaliana OX=3702 GN=At5g08180 PE=1 SV=1;tr|A0A178UIC4|A0	4	5	5	5	27.6	16.948	16.0049	13.5687	16.6428	16.2139	15.6871	15.7518	17.3848	16.8958	16.6555	16.568	15.7206	16.219	Quantified	GO:0005730(CC:nucleolus);GO:0003723(MF:RNA binding)	ath:AT5G08180()	ath03008(Ribosome biogenesis in eukaryotes )	Cytoplasmic;Mitochondrial;Nuclear	PF01248(Ribosomal protein L7Ae/L30e/S12e/Gadd45 family)	FALSE	0	0.47881	0.950894	0.487517	0.284924	0.93378	0.676873	-0.809487	0.903892	0.251674	1.57322
A0A178UIA9	AT5G11670	Malic enzyme	AXX17_At5g11400									tr|A0A178UIA9|A0A178UIA9_ARATH;sp|Q9LYG3|MAOP2_ARATH;tr|A0A7G2FHA6|A0A7G2FHA6_ARATH;tr|A0A654G459|A0A654G459_ARATH;tr|A0A5S9Y7H5|A0A5S9Y7H5_ARATH;tr|A0A1P8BDF1|A0A1P8BDF1_ARATH;tr|A0A1P8BDG6|A0A1P8BDG6_ARATH;tr|A0A178UAR6|A0A178UAR6_ARATH;sp|Q9XGZ0|MAOP3_ARATH	tr|A0A178UIA9|A0A178UIA9_ARATH Malic enzyme OS=Arabidopsis thaliana OX=3702 GN=AXX17_At5g11400 PE=3 SV=1;sp|Q9LYG3|MAOP2_ARATH NADP-dependent malic enzyme 2 OS=Arabidopsis thaliana OX=3702 GN=NADP-ME2 PE=1 SV=1	9	21	21	19	51.5	64.412	21.105	21.1512	21.2167	20.9961	21.1645	21.3362	21.8547	21.7491	21.7929	21.7793	21.6587	21.7225	Quantified	GO:0004471(MF:malate dehydrogenase (decarboxylating) (NAD+) activity);GO:0046872(MF:metal ion binding);GO:0051287(MF:NAD binding)	ath:AT5G11670(NADP-ME2)	ath00710(Carbon fixation in photosynthetic organisms );ath00620(Pyruvate metabolism )	Cytoplasmic;Chloroplast	"PF00390(Malic enzyme, N-terminal domain);PF03949(Malic enzyme, NAD binding domain)"	FALSE	0	0.0079359	0.965227	0.941248	0.554578	0.0296476	0.000442875	-0.0787322	0.932878	0.471094	0.641246
A0A178UIB9	AT5G27720	U6 snRNA-associated Sm-like protein LSm4	LSM4	FUNCTION: Binds specifically to the 3'-terminal U-tract of U6 snRNA. {ECO:0000256|RuleBase:RU365049}.								tr|A0A178UIB9|A0A178UIB9_ARATH;sp|F4K4E3|LSM4_ARATH	tr|A0A178UIB9|A0A178UIB9_ARATH U6 snRNA-associated Sm-like protein LSm4 OS=Arabidopsis thaliana OX=3702 GN=LSM4 PE=3 SV=1;sp|F4K4E3|LSM4_ARATH Sm-like protein LSM4 OS=Arabidopsis thaliana OX=3702 GN=LSM4 PE=1 SV=1	2	2	2	2	19.4	14.323	11.3476	14.6784	14.6492	15.5828	15.0081	14.9314	14.5418	15.1421	13.5469	17.3859	14.8372	14.6331	Quantified	"GO:0000398(BP:mRNA splicing, via spliceosome);GO:0000956(BP:nuclear-transcribed mRNA catabolic process);GO:0005681(CC:spliceosomal complex);GO:0003723(MF:RNA binding)"	ath:AT5G27720(emb1644)	ath03040(Spliceosome );ath03018(RNA degradation )	Cytoplasmic;Nuclear	PF01423(LSM domain)	TRUE	2	1.61571	0.907164	0.135158	0.444625	0.93299	0.662928	1.20841	0.903794	0.251226	0.851925
A0A178UIC7	AT5G06160	ATO	AXX17_At5g05660									tr|A0A178UIC7|A0A178UIC7_ARATH;sp|Q9FG01|ATO_ARATH;tr|A0A5S9Y2E7|A0A5S9Y2E7_ARATH;tr|C0Z3I0|C0Z3I0_ARATH	tr|A0A178UIC7|A0A178UIC7_ARATH ATO OS=Arabidopsis thaliana OX=3702 GN=AXX17_At5g05660 PE=3 SV=1;sp|Q9FG01|ATO_ARATH Splicing factor SF3a60 homolog OS=Arabidopsis thaliana OX=3702 GN=ATO PE=1 SV=1;tr|A0A5S9Y2E7|A0A5S9Y2E7_ARATH Matrin-type domain-containing	4	5	5	5	11.5	58.971	14.7927	15.7237	13.2892	14.724	13.7202	13.6922	15.3335	15.8305	13.6913	15.0678	16.0729	13.1294	Quantified	"GO:0000398(BP:mRNA splicing, via spliceosome);GO:0005681(CC:spliceosomal complex);GO:0003723(MF:RNA binding);GO:0008270(MF:zinc ion binding)"	ath:AT5G06160(ATO)	ath03040(Spliceosome )	Cytoplasmic;Nuclear	"PF12108(Splicing factor SF3a60 binding domain);PF11931(Domain of unknown function (DUF3449));PF13297(Telomere stability C-terminal);PF16837(Pre-mRNA-splicing factor SF3A3, of SF3a complex, Prp9)"	TRUE	1	-0.556369	0.953401	0.541054	0.711192	0.915561	0.437589	-0.195086	0.951947	0.828758	0.349909
A0A178UIG2	AT5G62600	MOS14	AXX17_At5g62120									tr|A0A178UIG2|A0A178UIG2_ARATH;sp|Q8GUL2|MOS14_ARATH;tr|A0A178UJD1|A0A178UJD1_ARATH;tr|A0A5S9YGC9|A0A5S9YGC9_ARATH;tr|Q9FJI7|Q9FJI7_ARATH	tr|A0A178UIG2|A0A178UIG2_ARATH MOS14 OS=Arabidopsis thaliana OX=3702 GN=AXX17_At5g62120 PE=4 SV=1;sp|Q8GUL2|MOS14_ARATH Transportin MOS14 OS=Arabidopsis thaliana OX=3702 GN=MOS14 PE=1 SV=1;tr|A0A178UJD1|A0A178UJD1_ARATH MOS14 OS=Arabidopsis thaliana OX=370	5	3	3	3	4.7	106.94	14.5185	10.5102	16.0129	16.2223	14.2822	11.0999	12.5562	14.7652	14.6847	14.9717	15.2222	15.6694	Quantified	GO:0006886(BP:intracellular protein transport);GO:0005634(CC:nucleus);GO:0008536(MF:Ran GTPase binding)			PlasmaMembrane	PF08389(Exportin 1-like protein);PF03810(Importin-beta N-terminal domain)	TRUE	1	0.187628	0.964459	0.905364	1.41963	0.908617	0.378623	1.28575	0.928632	0.423449	0.321505
A0A178UIJ7	AT5G20200	Uncharacterized protein	AXX17_At5g20170									tr|A0A178UIJ7|A0A178UIJ7_ARATH;tr|Q8W4J6|Q8W4J6_ARATH;tr|F4K465|F4K465_ARATH;tr|A0A5S9Y5U5|A0A5S9Y5U5_ARATH	tr|A0A178UIJ7|A0A178UIJ7_ARATH Uncharacterized protein OS=Arabidopsis thaliana OX=3702 GN=AXX17_At5g20170 PE=4 SV=1;tr|Q8W4J6|Q8W4J6_ARATH Uncharacterized protein OS=Arabidopsis thaliana OX=3702 PE=2 SV=1;tr|F4K465|F4K465_ARATH Nucleoporin-like protein OS=	4	1	1	1	3	63.887	12.859	11.76	12.6079	12.7896	11.6492	11.8144	11.6774	12.6278	11.7694	11.6786	12.8579	11.6771	Quantified	GO:0005634(CC:nucleus)			Nuclear		TRUE	4	-0.324542	0.951451	0.498742	-0.0131985	0.946752	0.977769	0.0463452	0.955045	0.922071	-0.384085
A0A178UIU8	AT5G19760	Uncharacterized protein	AXX17_At5g19680									tr|A0A178UIU8|A0A178UIU8_ARATH;sp|Q9C5M0|DTC_ARATH;tr|A0A7G2F9X4|A0A7G2F9X4_ARATH;tr|Q42117|Q42117_ARATH;tr|Q0WLZ0|Q0WLZ0_ARATH	tr|A0A178UIU8|A0A178UIU8_ARATH Uncharacterized protein OS=Arabidopsis thaliana OX=3702 GN=AXX17_At5g19680 PE=3 SV=1;sp|Q9C5M0|DTC_ARATH Mitochondrial dicarboxylate/tricarboxylate transporter DTC OS=Arabidopsis thaliana OX=3702 GN=DTC PE=1 SV=1;tr|A0A7G2F9X	5	13	13	13	56	31.912	21.4951	21.5135	21.4926	21.5531	21.7589	21.4368	21.7351	21.2888	21.5989	21.7989	21.6468	21.7832	Quantified	GO:0016021(CC:integral component of membrane);GO:0005347(MF:ATP transmembrane transporter activity)			Mitochondrial	PF00153(Mitochondrial carrier protein)	FALSE	0	0.0825173	0.953819	0.550784	0.160019	0.887862	0.259638	0.202025	0.876562	0.162812	0.0405111
A0A178UJ28	AT5G11950	Cytokinin riboside 5-monophosphate phosphoribohydrolase	AXX17_At5g11670	FUNCTION: Cytokinin-activating enzyme working in the direct activation pathway. Phosphoribohydrolase that converts inactive cytokinin nucleotides to the biologically active free-base forms. {ECO:0000256|RuleBase:RU363015}.								tr|A0A178UJ28|A0A178UJ28_ARATH;sp|Q84MC2|LOG8_ARATH;tr|A0A7G2FE13|A0A7G2FE13_ARATH;tr|A0A1P8BGT5|A0A1P8BGT5_ARATH;tr|A0A5S9Y3R9|A0A5S9Y3R9_ARATH	tr|A0A178UJ28|A0A178UJ28_ARATH Cytokinin riboside 5-monophosphate phosphoribohydrolase OS=Arabidopsis thaliana OX=3702 GN=AXX17_At5g11670 PE=3 SV=1;sp|Q84MC2|LOG8_ARATH Cytokinin riboside 5-monophosphate phosphoribohydrolase LOG8 OS=Arabidopsis thaliana	5	4	4	4	28.2	23.831	16.5122	16.4083	16.2189	16.754	16.7807	17.0795	17.1793	17.2878	16.9748	17.2161	17.2727	17.3135	Quantified	GO:0009691(BP:cytokinin biosynthetic process);GO:0016787(MF:hydrolase activity)			Cytoplasmic	PF03641(Possible lysine decarboxylase)	FALSE	0	0.491567	0.55111	0.00432655	0.396052	0.48322	0.0140282	0.120154	0.924455	0.383444	0.767465
A0A178UJ45	AT5G08530	"NADH dehydrogenase [ubiquinone] flavoprotein 1, mitochondrial"	AXX17_At5g08420	FUNCTION: Core subunit of the mitochondrial membrane respiratory chain NADH dehydrogenase (Complex I) that is believed to belong to the minimal assembly required for catalysis. Complex I functions in the transfer of electrons from NADH to the respiratory chain. {ECO:0000256|RuleBase:RU364066}.								tr|A0A178UJ45|A0A178UJ45_ARATH;sp|Q9FNN5|NDUV1_ARATH	"tr|A0A178UJ45|A0A178UJ45_ARATH NADH dehydrogenase [ubiquinone] flavoprotein 1, mitochondrial OS=Arabidopsis thaliana OX=3702 GN=AXX17_At5g08420 PE=3 SV=1;sp|Q9FNN5|NDUV1_ARATH NADH dehydrogenase [ubiquinone] flavoprotein 1, mitochondrial OS=Arabidopsis tha"	2	10	10	10	27.2	53.449	18.545	18.5283	18.5137	18.6426	18.7146	18.7079	18.2178	18.3718	18.5656	18.9976	18.8724	18.7471	Quantified	"GO:0005743(CC:mitochondrial inner membrane);GO:0070469(CC:respiratory chain);GO:0051539(MF:4 iron, 4 sulfur cluster binding);GO:0010181(MF:FMN binding);GO:0046872(MF:metal ion binding);GO:0051287(MF:NAD binding);GO:0008137(MF:NADH dehydrogenase (ubiquinone) activity)"	ath:AT5G08530(CI51)	ath00190(Oxidative phosphorylation )	Mitochondrial	PF10531(SLBB domain);PF01512(Respiratory-chain NADH dehydrogenase 51 Kd subunit);PF10589(NADH-ubiquinone oxidoreductase-F iron-sulfur binding region)	FALSE	0	0.159367	0.920414	0.183787	0.183981	0.837211	0.130638	0.487262	0.285612	0.00160109	-0.143914
A0A178UJ79	AT5G07910	(thale cress) hypothetical protein	At5g07910									tr|A0A178UJ79|A0A178UJ79_ARATH;tr|Q8RWI2|Q8RWI2_ARATH;tr|Q9SD93|Q9SD93_ARATH	tr|A0A178UJ79|A0A178UJ79_ARATH (thale cress) hypothetical protein OS=Arabidopsis thaliana OX=3702 GN=At5g07910 PE=4 SV=1;tr|Q8RWI2|Q8RWI2_ARATH Leucine-rich repeat (LRR) family protein OS=Arabidopsis thaliana OX=3702 GN=At5g07910 PE=1 SV=1;tr|Q9SD93|Q9SD93	3	2	2	2	9.2	29.136	13.9385	14.1473	15.9228	13.7724	13.8116	13.3315	14.1206	14.5992	14.0777	13.6973	14.2275	13.3281	Quantified	GO:0005886(CC:plasma membrane)			Nuclear	PF13855(Leucine rich repeat)	FALSE	0	-1.03099	0.855664	0.0574513	0.112419	0.94069	0.818409	-0.51487	0.914147	0.306581	-0.403697
A0A178UJF2	AT5G67030	"Zeaxanthin epoxidase, chloroplastic"	AXX17_At5g67070	FUNCTION: Converts zeaxanthin into antheraxanthin and subsequently violaxanthin. {ECO:0000256|PIRNR:PIRNR036989}.								tr|A0A178UJF2|A0A178UJF2_ARATH;sp|Q9FGC7|ZEP_ARATH;tr|A0A5S9YIH5|A0A5S9YIH5_ARATH;tr|A0A7G2FQ88|A0A7G2FQ88_ARATH	"tr|A0A178UJF2|A0A178UJF2_ARATH Zeaxanthin epoxidase, chloroplastic OS=Arabidopsis thaliana OX=3702 GN=AXX17_At5g67070 PE=4 SV=1;sp|Q9FGC7|ZEP_ARATH Zeaxanthin epoxidase, chloroplastic OS=Arabidopsis thaliana OX=3702 GN=ZEP PE=1 SV=1;tr|A0A5S9YIH5|A0A5S9YIH"	4	10	10	10	17.4	73.83	18.5478	18.5454	18.4676	18.2279	18.3957	17.9677	17.9202	17.9052	17.9044	17.9661	17.7223	17.7855	Quantified	GO:0009688(BP:abscisic acid biosynthetic process);GO:0009507(CC:chloroplast);GO:0016020(CC:membrane);GO:0071949(MF:FAD binding);GO:0009540(MF:zeaxanthin epoxidase [overall] activity)			Chloroplast	PF01494(FAD binding domain);PF00498(FHA domain)	FALSE	0	-0.323198	0.775297	0.025122	-0.372453	0.466561	0.0128147	-0.0852891	0.935093	0.499286	-0.610361
A0A178UJG3	AT5G03530	(thale cress) hypothetical protein	AXX17_At5g02800									tr|A0A178UJG3|A0A178UJG3_ARATH;sp|O49841|RAC2A_ARATH;tr|A0A1I9LP95|A0A1I9LP95_ARATH;tr|A0A178V665|A0A178V665_ARATH;sp|Q9SF92|RAC2B_ARATH;tr|A0A7G2EH56|A0A7G2EH56_ARATH	tr|A0A178UJG3|A0A178UJG3_ARATH (thale cress) hypothetical protein OS=Arabidopsis thaliana OX=3702 GN=AXX17_At5g02800 PE=4 SV=1;sp|O49841|RAC2A_ARATH Ras-related protein RABC2a OS=Arabidopsis thaliana OX=3702 GN=RABC2A PE=1 SV=1	6	5	4	4	28.1	23.305	14.9475	12.4672	14.6979	15.2301	14.9506	14.3598	14.7908	13.66	14.8952	14.937	15.5613	14.5489	Quantified	GO:0005525(MF:GTP binding);GO:0003924(MF:GTPase activity)			Chloroplast;Nuclear	PF00071(Ras family)	TRUE	1	0.80935	0.929381	0.233878	0.168891	0.939725	0.796321	0.567087	0.925718	0.394904	0.411154
A0A178UJN5	AT5G03520	(thale cress) hypothetical protein	AXX17_At5g02790									tr|A0A178UJN5|A0A178UJN5_ARATH;sp|Q9LZD4|RAE1D_ARATH	tr|A0A178UJN5|A0A178UJN5_ARATH (thale cress) hypothetical protein OS=Arabidopsis thaliana OX=3702 GN=AXX17_At5g02790 PE=4 SV=1;sp|Q9LZD4|RAE1D_ARATH Ras-related protein RABE1d OS=Arabidopsis thaliana OX=3702 GN=RABE1D PE=1 SV=1	2	8	3	2	44.9	24.037	17.1228	17.3093	17.4854	15.6932	17.051	17.4237	17.0483	16.5984	16.6532	17.3273	16.6442	17.3357	Quantified	GO:0005525(MF:GTP binding);GO:0003924(MF:GTPase activity)	ath:AT5G03520(RAB8C)	ath04144(Endocytosis )	Mitochondrial;Chloroplast	PF00071(Ras family)	FALSE	0	-0.583231	0.918985	0.177338	0.379783	0.906913	0.365983	0.335779	0.928479	0.421866	-0.539227
A0A178UJQ6	AT5G39320	UDP-glucose 6-dehydrogenase	AXX17_At5g36720									tr|A0A178UJQ6|A0A178UJQ6_ARATH;sp|Q9FM01|UGDH4_ARATH	tr|A0A178UJQ6|A0A178UJQ6_ARATH UDP-glucose 6-dehydrogenase OS=Arabidopsis thaliana OX=3702 GN=AXX17_At5g36720 PE=3 SV=1;sp|Q9FM01|UGDH4_ARATH UDP-glucose 6-dehydrogenase 4 OS=Arabidopsis thaliana OX=3702 GN=UGD4 PE=1 SV=1	2	15	7	6	40.4	53.096	17.8112	18.3179	18.2962	18.3995	18.3918	18.597	18.5054	18.9433	18.6186	19.0781	18.9799	18.8791	Quantified	GO:0051287(MF:NAD binding);GO:0003979(MF:UDP-glucose 6-dehydrogenase activity)	ath:AT5G39320(UDG4)	ath01250(Biosynthesis of nucleotide sugars );ath00040(Pentose and glucuronate interconversions );ath01240(Biosynthesis of cofactors );ath00520(Amino sugar and nucleotide sugar metabolism );ath00053(Ascorbate and aldarate metabolism )	Cytoplasmic	"PF03721(UDP-glucose/GDP-mannose dehydrogenase family, NAD binding domain);PF00984(UDP-glucose/GDP-mannose dehydrogenase family, central domain);PF03720(UDP-glucose/GDP-mannose dehydrogenase family, UDP binding domain)"	FALSE	0	0.321007	0.882945	0.0858241	0.516282	0.460706	0.0124131	0.289948	0.849464	0.115618	0.547341
A0A178UJU5	AT5G39740	(thale cress) hypothetical protein	AXX17_At5g37170									tr|A0A178UJU5|A0A178UJU5_ARATH;sp|P49227|RL52_ARATH;tr|A0A654G6Y6|A0A654G6Y6_ARATH;tr|Q9FL18|Q9FL18_ARATH;tr|A0A178UCM3|A0A178UCM3_ARATH;tr|A0A7G2FCI7|A0A7G2FCI7_ARATH	tr|A0A178UJU5|A0A178UJU5_ARATH (thale cress) hypothetical protein OS=Arabidopsis thaliana OX=3702 GN=AXX17_At5g37170 PE=3 SV=1;sp|P49227|RL52_ARATH 60S ribosomal protein L5-2 OS=Arabidopsis thaliana OX=3702 GN=RPL5B PE=2 SV=3;tr|A0A654G6Y6|A0A654G6Y6_ARATH	6	16	3	3	49.5	34.437	18.4673	18.4221	18.5022	18.1884	18.5122	18.4371	18.7128	18.4403	18.3551	18.5451	18.534	18.6735	Quantified	GO:0006412(BP:translation);GO:0005840(CC:ribosome);GO:0008097(MF:5S rRNA binding);GO:0003735(MF:structural constituent of ribosome)	ath:AT5G39740(RPL5B)	ath03010(Ribosome )	Nuclear	"PF17144(Ribosomal large subunit proteins 60S L5, and 50S L18);PF14204(Ribosomal L18 C-terminal region)"	FALSE	0	-0.0846603	0.952236	0.515192	0.204976	0.839902	0.1347	0.0814538	0.93736	0.530876	0.0388618
A0A178UJV5	AT5G14120	(thale cress) hypothetical protein	At5g14120									tr|A0A178UJV5|A0A178UJV5_ARATH;tr|A0A654G0V6|A0A654G0V6_ARATH;tr|Q9FMT8|Q9FMT8_ARATH;tr|Q9S7R2|Q9S7R2_ARATH;tr|A0A1I9LQZ4|A0A1I9LQZ4_ARATH;tr|A0A654F8G3|A0A654F8G3_ARATH;tr|Q96311|Q96311_ARATH;tr|O81121|O81121_ARATH;tr|Q9LUF8|Q9LUF8_ARATH;tr|Q56ZU7|Q56ZU7_ARATH;tr|A0A178UNM3|A0A178UNM3_ARATH;tr|A0A178VG95|A0A178VG95_ARATH;tr|A0A654GA93|A0A654GA93_ARATH;tr|A0A5S9YD36|A0A5S9YD36_ARATH;tr|A0A384LFN8…	tr|A0A178UJV5|A0A178UJV5_ARATH (thale cress) hypothetical protein OS=Arabidopsis thaliana OX=3702 GN=At5g14120 PE=1 SV=1;tr|A0A654G0V6|A0A654G0V6_ARATH Nodulin-like domain-containing protein OS=Arabidopsis thaliana OX=3702 GN=AN1_LOCUS22180 PE=4 SV=1;tr|Q9	17	4	3	3	6.4	63.148	16.1762	16.5496	12.9391	17.3437	16.8612	15.804	17.0426	11.4634	17.3658	16.4469	15.2876	16.2775	Quantified	GO:0016021(CC:integral component of membrane);GO:0005774(CC:vacuolar membrane);GO:0005773(CC:vacuole)			PlasmaMembrane	PF06813(Nodulin-like)	FALSE	0	1.44797	0.943099	0.362363	-0.665588	0.933382	0.669794	0.713394	0.944257	0.647875	0.0689878
A0A178UJW9	AT5G15490	UDP-glucose 6-dehydrogenase	AXX17_At5g15000									tr|A0A178UJW9|A0A178UJW9_ARATH;sp|Q9LF33|UGDH3_ARATH;tr|A0A7G2EI84|A0A7G2EI84_ARATH;tr|Q9MAB5|Q9MAB5_ARATH;tr|A0A384LMR5|A0A384LMR5_ARATH	tr|A0A178UJW9|A0A178UJW9_ARATH UDP-glucose 6-dehydrogenase OS=Arabidopsis thaliana OX=3702 GN=AXX17_At5g15000 PE=3 SV=1;sp|Q9LF33|UGDH3_ARATH UDP-glucose 6-dehydrogenase 3 OS=Arabidopsis thaliana OX=3702 GN=UGD3 PE=1 SV=1	5	16	6	5	39.4	53.117	18.338	18.0653	18.1091	18.005	18.003	18.1387	18.8532	18.8084	19.0992	18.9581	18.9062	18.966	Quantified	GO:0051287(MF:NAD binding);GO:0003979(MF:UDP-glucose 6-dehydrogenase activity)	ath:AT5G15490(UGD3)	ath00040(Pentose and glucuronate interconversions );ath00053(Ascorbate and aldarate metabolism );ath01240(Biosynthesis of cofactors );ath01250(Biosynthesis of nucleotide sugars );ath00520(Amino sugar and nucleotide sugar metabolism )	Cytoplasmic	"PF03721(UDP-glucose/GDP-mannose dehydrogenase family, NAD binding domain);PF00984(UDP-glucose/GDP-mannose dehydrogenase family, central domain);PF03720(UDP-glucose/GDP-mannose dehydrogenase family, UDP binding domain)"	FALSE	0	-0.121923	0.938833	0.312963	0.894554	9.35233e-05	2.13697e-05	0.023209	0.952466	0.843465	0.749422
A0A178UJZ9	AT5G23290	(thale cress) hypothetical protein	AXX17_At5g22840									tr|A0A178UJZ9|A0A178UJZ9_ARATH;sp|P57742|PFD5_ARATH	tr|A0A178UJZ9|A0A178UJZ9_ARATH (thale cress) hypothetical protein OS=Arabidopsis thaliana OX=3702 GN=AXX17_At5g22840 PE=4 SV=1;sp|P57742|PFD5_ARATH Probable prefoldin subunit 5 OS=Arabidopsis thaliana OX=3702 GN=At5g23290 PE=2 SV=1	2	3	3	3	28.5	16.41	16.4556	16.504	16.3197	16.6059	15.8763	17.0463	17.5381	17.3045	15.894	16.574	16.6734	17.2944	Quantified	GO:0006457(BP:protein folding);GO:0016272(CC:prefoldin complex);GO:0051082(MF:unfolded protein binding)			Cytoplasmic	PF02996(Prefoldin subunit)	FALSE	0	0.0830585	0.96328	0.853505	0.337808	0.917762	0.459176	-0.0648961	0.953875	0.885244	0.485763
A0A178UK18	AT5G19680	(thale cress) hypothetical protein	AXX17_At5g19600									tr|A0A178UK18|A0A178UK18_ARATH;sp|Q84WJ9|PP1R7_ARATH	tr|A0A178UK18|A0A178UK18_ARATH (thale cress) hypothetical protein OS=Arabidopsis thaliana OX=3702 GN=AXX17_At5g19600 PE=4 SV=1;sp|Q84WJ9|PP1R7_ARATH Protein phosphatase 1 regulatory inhibitor subunit PPP1R7 homolog OS=Arabidopsis thaliana OX=3702 GN=At5g19	2	5	5	5	15.2	36.985	15.5333	16.1883	15.8554	14.1682	15.5269	15.9754	16.0523	16.2629	14.9816	15.4127	16.9012	16.2215	Quantified	GO:0005634(CC:nucleus)			Cytoplasmic;Nuclear	PF13516(Leucine Rich repeat);PF12799(Leucine Rich repeats (2 copies))	FALSE	0	-0.635531	0.934242	0.270224	0.954979	0.821978	0.110853	0.41286	0.932391	0.465223	-0.0934119
A0A178UKD0	AT5G65270	RABA4a	AXX17_At5g65060									tr|A0A178UKD0|A0A178UKD0_ARATH;sp|Q9FJN8|RAA4A_ARATH;tr|A0A7G2FMX4|A0A7G2FMX4_ARATH;tr|A0A178UQI5|A0A178UQI5_ARATH;sp|Q9FE79|RAA4C_ARATH;tr|A0A178V6M2|A0A178V6M2_ARATH;sp|Q9LH50|RAA4D_ARATH	tr|A0A178UKD0|A0A178UKD0_ARATH RABA4a OS=Arabidopsis thaliana OX=3702 GN=AXX17_At5g65060 PE=4 SV=1;sp|Q9FJN8|RAA4A_ARATH Ras-related protein RABA4a OS=Arabidopsis thaliana OX=3702 GN=RABA4A PE=1 SV=1;tr|A0A7G2FMX4|A0A7G2FMX4_ARATH (thale cress) hypothetica	7	8	8	5	42	24.842	18.2153	18.4271	18.3034	18.1626	18.3799	18.2191	18.7848	18.4718	18.3994	18.5213	18.3215	18.6719	Quantified	GO:0005525(MF:GTP binding);GO:0003924(MF:GTPase activity)	ath:AT5G65270(RABA4a)	ath04144(Endocytosis )	Cytoplasmic	PF00071(Ras family)	FALSE	0	-0.0614042	0.958188	0.668729	0.251055	0.81488	0.10318	-0.0470789	0.948609	0.742337	0.23673
A0A178UKD2	AT5G67590	"NADH dehydrogenase [ubiquinone] iron-sulfur protein 4, mitochondrial"	AXX17_At5g67700	"FUNCTION: Accessory subunit of the mitochondrial membrane respiratory chain NADH dehydrogenase (Complex I), that is believed not to be involved in catalysis. Complex I functions in the transfer of electrons from NADH to the respiratory chain. The immediate electron acceptor for the enzyme is believed to be ubiquinone. {ECO:0000256|RuleBase:RU367010}."								tr|A0A178UKD2|A0A178UKD2_ARATH;sp|Q9FJW4|NDUS4_ARATH	"tr|A0A178UKD2|A0A178UKD2_ARATH NADH dehydrogenase [ubiquinone] iron-sulfur protein 4, mitochondrial OS=Arabidopsis thaliana OX=3702 GN=AXX17_At5g67700 PE=3 SV=1;sp|Q9FJW4|NDUS4_ARATH NADH dehydrogenase [ubiquinone] iron-sulfur protein 4, mitochondrial OS=A"	2	4	4	4	22.1	17.187	16.1548	16.2156	16.0947	15.0282	16.3635	17.0631	16.3465	16.072	15.8652	16.673	15.9902	16.5608	Quantified	"GO:0022900(BP:electron transport chain);GO:0016651(MF:oxidoreductase activity, acting on NAD(P)H)"			Mitochondrial	PF04800(ETC complex I subunit conserved region)	FALSE	0	-0.00346774	0.96629	0.993756	0.256437	0.926778	0.566394	0.31345	0.934022	0.485345	-0.0604814
A0A178UKF1	AT5G11200	(thale cress) hypothetical protein	AXX17_At5g10900									tr|A0A178UKF1|A0A178UKF1_ARATH;sp|Q9LFN6|RH56_ARATH;sp|Q56XG6|RH15_ARATH;tr|A0A7G2FDU7|A0A7G2FDU7_ARATH;tr|F4JWF7|F4JWF7_ARATH;tr|F4JWF6|F4JWF6_ARATH;tr|A0A654G051|A0A654G051_ARATH;tr|A0A5S9Y3T4|A0A5S9Y3T4_ARATH;tr|F4JWF3|F4JWF3_ARATH;tr|A0A178UHG5|A0A178UHG5_ARATH;tr|A0A178UI50|A0A178UI50_ARATH;tr|C0Z397|C0Z397_ARATH	tr|A0A178UKF1|A0A178UKF1_ARATH (thale cress) hypothetical protein OS=Arabidopsis thaliana OX=3702 GN=AXX17_At5g10900 PE=4 SV=1;sp|Q9LFN6|RH56_ARATH DEAD-box ATP-dependent RNA helicase 56 OS=Arabidopsis thaliana OX=3702 GN=RH56 PE=1 SV=2;sp|Q56XG6|RH15_ARAT	12	14	14	14	43.3	48.337	20.0065	20.1143	19.9051	19.6331	19.6093	19.8066	20.11	19.8946	20.0909	19.9114	19.5628	19.8392	Quantified	GO:0005524(MF:ATP binding);GO:0003676(MF:nucleic acid binding)	ath:AT5G11170(UAP56a)	ath03040(Spliceosome );ath03015(mRNA surveillance pathway );ath03013(Nucleocytoplasmic transport )	Cytoplasmic;Nuclear	PF00271(Helicase conserved C-terminal domain);PF00270(DEAD/DEAH box helicase)	FALSE	0	-0.325672	0.785861	0.0274673	0.0881795	0.921272	0.497031	-0.260661	0.78966	0.0651996	0.0231681
A0A178UKF6	AT5G55230	(thale cress) hypothetical protein	AXX17_At5g54360									tr|A0A178UKF6|A0A178UKF6_ARATH;sp|Q9FLP0|MA651_ARATH;tr|F4K3E4|F4K3E4_ARATH;tr|A0A5S9YEW0|A0A5S9YEW0_ARATH;tr|A0A7G2F0X0|A0A7G2F0X0_ARATH;tr|A0A654FT59|A0A654FT59_ARATH;tr|A0A5S9XW52|A0A5S9XW52_ARATH;tr|A0A178V4W3|A0A178V4W3_ARATH;sp|Q8LEG3|MA652_ARATH	tr|A0A178UKF6|A0A178UKF6_ARATH (thale cress) hypothetical protein OS=Arabidopsis thaliana OX=3702 GN=AXX17_At5g54360 PE=3 SV=1;sp|Q9FLP0|MA651_ARATH 65-kDa microtubule-associated protein 1 OS=Arabidopsis thaliana OX=3702 GN=MAP65-1 PE=1 SV=1;tr|F4K3E4|F4K3	9	8	8	8	15.2	65.784	18.0388	17.8847	17.6335	17.237	17.5104	17.6066	17.9658	17.7999	17.7185	17.4387	17.4493	17.646	Quantified	GO:0000226(BP:microtubule cytoskeleton organization);GO:0008017(MF:microtubule binding)			Nuclear	PF03999(Microtubule associated protein (MAP65/ASE1 family))	FALSE	0	-0.401001	0.752361	0.0209791	0.0599707	0.934386	0.687855	-0.31676	0.768325	0.0552498	-0.0242708
A0A178UKL7	AT5G03860	Malate synthase	AXX17_At5g03190									tr|A0A178UKL7|A0A178UKL7_ARATH;sp|Q9LZC3|MASY_ARATH;tr|B0LQB5|B0LQB5_ARATH;tr|B0LQB3|B0LQB3_ARATH;tr|B0LQA9|B0LQA9_ARATH;tr|Q56Z42|Q56Z42_ARATH	tr|A0A178UKL7|A0A178UKL7_ARATH Malate synthase OS=Arabidopsis thaliana OX=3702 GN=AXX17_At5g03190 PE=3 SV=1;sp|Q9LZC3|MASY_ARATH Malate synthase OS=Arabidopsis thaliana OX=3702 GN=MLS PE=1 SV=1;tr|B0LQB5|B0LQB5_ARATH Malate synthase (Fragment) OS=Arabidops	6	12	12	12	25.4	63.886	18.8091	18.6104	18.7415	18.7864	18.5426	17.5616	18.7102	18.3329	18.9634	18.5097	17.9912	18.4482	Quantified	GO:0006097(BP:glyoxylate cycle);GO:0006099(BP:tricarboxylic acid cycle);GO:0004474(MF:malate synthase activity)	ath:AT5G03860(MLS)	ath00630(Glyoxylate and dicarboxylate metabolism );ath00620(Pyruvate metabolism )	Peroxisomal	PF01274(Malate synthase)	FALSE	0	-0.423496	0.923068	0.196756	0.0195157	0.945803	0.950275	-0.352463	0.908842	0.276051	-0.0515175
A0A178UKM5	AT5G23860	Tubulin beta chain	AXX17_At5g23450	"FUNCTION: Tubulin is the major constituent of microtubules. It binds two moles of GTP, one at an exchangeable site on the beta chain and one at a non-exchangeable site on the alpha chain. {ECO:0000256|RuleBase:RU000352, ECO:0000256|SAAS:SAAS00031082}."								tr|A0A178UKM5|A0A178UKM5_ARATH;sp|P29516|TBB8_ARATH	tr|A0A178UKM5|A0A178UKM5_ARATH Tubulin beta chain OS=Arabidopsis thaliana OX=3702 GN=AXX17_At5g23450 PE=3 SV=1;sp|P29516|TBB8_ARATH Tubulin beta-8 chain OS=Arabidopsis thaliana OX=3702 GN=TUBB8 PE=2 SV=2	2	20	1	1	62.8	50.606	16.9873	16.7552	16.8368	16.5279	16.8247	16.396	16.8118	16.0871	16.759	16.7279	16.3218	16.2144	Quantified	GO:0007017(BP:microtubule-based process);GO:0005737(CC:cytoplasm);GO:0005874(CC:microtubule);GO:0005525(MF:GTP binding);GO:0003924(MF:GTPase activity);GO:0005200(MF:structural constituent of cytoskeleton)	ath:AT5G23860(TUB8)	ath04145(Phagosome )	Cytoplasmic	"PF03953(Tubulin C-terminal domain);PF00091(Tubulin/FtsZ family, GTPase domain)"	FALSE	0	-0.276935	0.929924	0.237554	-0.161471	0.919735	0.479902	-0.131279	0.939521	0.563897	-0.307126
A0A178UKM7	AT5G43970	(thale cress) hypothetical protein	AXX17_At5g42070									tr|A0A178UKM7|A0A178UKM7_ARATH;sp|Q9FNC9|TOM92_ARATH	tr|A0A178UKM7|A0A178UKM7_ARATH (thale cress) hypothetical protein OS=Arabidopsis thaliana OX=3702 GN=AXX17_At5g42070 PE=3 SV=1;sp|Q9FNC9|TOM92_ARATH Mitochondrial import receptor subunit TOM9-2 OS=Arabidopsis thaliana OX=3702 GN=TOM9-2 PE=1 SV=3	2	5	5	5	57.6	10.378	18.8552	18.2083	17.8509	18.3946	18.1566	18.1199	18.2619	17.2071	17.8769	17.8944	18	18.3423	Quantified	GO:0006886(BP:intracellular protein transport);GO:0016021(CC:integral component of membrane);GO:0005741(CC:mitochondrial outer membrane)			Chloroplast	PF04281(Mitochondrial import receptor subunit Tom22)	FALSE	0	-0.0810744	0.961899	0.797406	-0.144818	0.93211	0.647884	0.296929	0.921394	0.357728	-0.522821
A0A178UKR5	AT5G16050	GRF5	AXX17_At5g15620									tr|A0A178UKR5|A0A178UKR5_ARATH;sp|P42645|14335_ARATH;tr|A0A7G2F7X0|A0A7G2F7X0_ARATH;tr|C0Z2P5|C0Z2P5_ARATH;tr|A0A7G2F861|A0A7G2F861_ARATH	tr|A0A178UKR5|A0A178UKR5_ARATH GRF5 OS=Arabidopsis thaliana OX=3702 GN=AXX17_At5g15620 PE=3 SV=1;sp|P42645|14335_ARATH 14-3-3-like protein GF14 upsilon OS=Arabidopsis thaliana OX=3702 GN=GRF5 PE=1 SV=2;tr|A0A7G2F7X0|A0A7G2F7X0_ARATH (thale cress) hypotheti	5	17	5	5	61.9	30.182	19.6797	19.2455	18.6284	19.0908	19.1517	19.6702	19.4433	19.0974	18.6503	18.7824	19.0191	19.2587	Quantified	"GO:0010114(BP:response to red light);GO:0006355(BP:regulation of transcription, DNA-templated);GO:0048366(BP:leaf development);GO:0010218(BP:response to far red light);GO:0046686(BP:response to cadmium ion);GO:0080167(BP:response to karrikin);GO:0005829(CC:cytosol);GO:0005618(CC:cell wall);GO:0005739(CC:mitochondrion);GO:0009506(CC:plasmodesma);GO:0009570(CC:chloroplast stroma);GO:0005635(CC:nuc…			Cytoplasmic	PF00244(14-3-3 protein)	FALSE	0	0.119705	0.959162	0.699658	-0.284162	0.907287	0.368703	-0.0435926	0.953961	0.887872	-0.120864
A0A178UKW4	AT5G27850	(thale cress) hypothetical protein	AXX17_At5g27840									tr|A0A178UKW4|A0A178UKW4_ARATH;sp|Q940B0|RL183_ARATH;tr|A0A654G4P0|A0A654G4P0_ARATH;tr|A0A5S9Y7Q5|A0A5S9Y7Q5_ARATH;tr|A0A1P8BGQ0|A0A1P8BGQ0_ARATH	tr|A0A178UKW4|A0A178UKW4_ARATH (thale cress) hypothetical protein OS=Arabidopsis thaliana OX=3702 GN=AXX17_At5g27840 PE=3 SV=1;sp|Q940B0|RL183_ARATH 60S ribosomal protein L18-3 OS=Arabidopsis thaliana OX=3702 GN=RPL18C PE=2 SV=1;tr|A0A654G4P0|A0A654G4P0_AR	5	9	9	2	44.9	20.967	21.7434	21.7433	21.6835	21.1159	21.4778	21.311	21.7948	21.2346	21.541	21.6276	21.2521	21.6001	Quantified	GO:0006412(BP:translation);GO:0005840(CC:ribosome);GO:0003735(MF:structural constituent of ribosome)	ath:AT5G27850()	ath03010(Ribosome )	Cytoplasmic	PF17135(Ribosomal protein 60S L18 and 50S L18e)	FALSE	0	-0.421811	0.801026	0.0314779	0.191711	0.892174	0.27913	-0.0302239	0.953039	0.860123	-0.199876
A0A178UKW8	AT5G66510	(thale cress) hypothetical protein	AXX17_At5g66460									tr|A0A178UKW8|A0A178UKW8_ARATH;sp|Q94AU7|GCA3_ARATH	"tr|A0A178UKW8|A0A178UKW8_ARATH (thale cress) hypothetical protein OS=Arabidopsis thaliana OX=3702 GN=AXX17_At5g66460 PE=4 SV=1;sp|Q94AU7|GCA3_ARATH Gamma carbonic anhydrase 3, mitochondrial OS=Arabidopsis thaliana OX=3702 GN=GAMMACA3 PE=1 SV=1"	2	9	7	6	42.6	27.837	18.1599	18.4144	17.9068	18.1275	18.2389	18.4126	17.7524	17.8184	17.92	18.2528	18.4515	18.2873	Quantified	GO:0009735(BP:response to cytokinin);GO:0009853(BP:photorespiration);GO:0005747(CC:mitochondrial respiratory chain complex I);GO:0046872(MF:metal ion binding);GO:0004089(MF:carbonate dehydratase activity)			Cytoplasmic;Mitochondrial	PF00132(Bacterial transferase hexapeptide (six repeats))	FALSE	0	0.0992958	0.951633	0.502479	0.0708697	0.931033	0.630116	0.500259	0.481613	0.00621373	-0.330093
A0A178UKZ2	AT5G40770	Prohibitin	AXX17_At5g38490									tr|A0A178UKZ2|A0A178UKZ2_ARATH;sp|O04331|PHB3_ARATH;tr|A0A7G2F7I0|A0A7G2F7I0_ARATH;tr|A0A178UG00|A0A178UG00_ARATH;sp|Q9LY99|PHB5_ARATH;tr|A0A654G146|A0A654G146_ARATH;tr|A0A5S9Y695|A0A5S9Y695_ARATH	"tr|A0A178UKZ2|A0A178UKZ2_ARATH Prohibitin OS=Arabidopsis thaliana OX=3702 GN=AXX17_At5g38490 PE=3 SV=1;sp|O04331|PHB3_ARATH Prohibitin-3, mitochondrial OS=Arabidopsis thaliana OX=3702 GN=PHB3 PE=1 SV=1"	7	14	14	8	70	30.399	21.1458	20.967	20.971	21.1737	21.2233	20.8449	21.2272	21.0709	21.1467	21.1056	21.0266	21.1698	Quantified	GO:0005743(CC:mitochondrial inner membrane)			Mitochondrial;Chloroplast	PF01145(SPFH domain / Band 7 family)	FALSE	0	0.0527031	0.958323	0.6729	0.020004	0.942897	0.872152	-0.0476187	0.946883	0.702616	0.120326
A0A178UL10	AT5G20890	CCT-beta	AXX17_At5g20840									tr|A0A178UL10|A0A178UL10_ARATH;sp|Q940P8|TCPB_ARATH	tr|A0A178UL10|A0A178UL10_ARATH CCT-beta OS=Arabidopsis thaliana OX=3702 GN=AXX17_At5g20840 PE=3 SV=1;sp|Q940P8|TCPB_ARATH T-complex protein 1 subunit beta OS=Arabidopsis thaliana OX=3702 GN=CCT2 PE=1 SV=1	2	26	26	26	63	57.285	20.0884	20.0577	19.8758	20.0707	20.2467	20.27	20.0576	20.1926	20.0494	20.2167	20.217	20.1562	Quantified	GO:0006457(BP:protein folding);GO:0005832(CC:chaperonin-containing T-complex);GO:0005524(MF:ATP binding);GO:0051082(MF:unfolded protein binding)			Cytoplasmic	PF00118(TCP-1/cpn60 chaperonin family)	FALSE	0	0.188472	0.88785	0.0932563	0.000849259	0.947279	0.993457	0.096749	0.921866	0.361517	0.092572
A0A178UL59	AT5G54800	(thale cress) hypothetical protein	AXX17_At5g53920									tr|A0A178UL59|A0A178UL59_ARATH;sp|Q9M5A9|GPT1_ARATH;tr|A0A7G2E4A6|A0A7G2E4A6_ARATH;tr|A0A654EK49|A0A654EK49_ARATH;tr|A0A5S9WNG5|A0A5S9WNG5_ARATH;tr|A0A178W6Z3|A0A178W6Z3_ARATH;sp|Q94B38|GPT2_ARATH;tr|A0A1P8AN56|A0A1P8AN56_ARATH;tr|A0A178W631|A0A178W631_ARATH	"tr|A0A178UL59|A0A178UL59_ARATH (thale cress) hypothetical protein OS=Arabidopsis thaliana OX=3702 GN=AXX17_At5g53920 PE=4 SV=1;sp|Q9M5A9|GPT1_ARATH Glucose-6-phosphate/phosphate translocator 1, chloroplastic OS=Arabidopsis thaliana OX=3702 GN=GPT1 PE=1 SV="	9	2	2	2	4.9	42.328	16.0153	16.3447	16.4523	16.0087	16.1763	15.5301	16.1387	16.0245	16.8172	16.6878	16.5166	16.2488	Quantified	GO:0016021(CC:integral component of membrane);GO:0022857(MF:transmembrane transporter activity)			PlasmaMembrane	PF03151(Triose-phosphate Transporter family)	FALSE	0	-0.365728	0.918517	0.175299	0.579373	0.707211	0.0442421	0.157623	0.93814	0.542454	0.0560221
A0A178UL64	AT5G02500	(thale cress) hypothetical protein	AXX17_At5g01630									tr|A0A178UL64|A0A178UL64_ARATH;sp|P22953|HS701_ARATH;tr|F4KCE5|F4KCE5_ARATH;tr|Q6LAE0|Q6LAE0_ARATH;tr|Q42010|Q42010_ARATH	tr|A0A178UL64|A0A178UL64_ARATH (thale cress) hypothetical protein OS=Arabidopsis thaliana OX=3702 GN=AXX17_At5g01630 PE=3 SV=1;sp|P22953|HS701_ARATH Heat shock 70 kDa protein 1 OS=Arabidopsis thaliana OX=3702 GN=HSP70-1 PE=1 SV=3;tr|F4KCE5|F4KCE5_ARATH Hea	5	39	37	13	64.4	71.357	24.6386	24.4956	24.4966	24.2788	24.4331	24.3942	24.67	24.4541	24.6448	24.6973	24.5627	24.6312	Quantified	GO:0005524(MF:ATP binding)	ath:AT5G02500(HSC70-1)	ath03040(Spliceosome );ath04144(Endocytosis );ath04141(Protein processing in endoplasmic reticulum )	Cytoplasmic	PF00012(Hsp70 protein)	FALSE	0	-0.174866	0.898447	0.11322	0.261726	0.622692	0.0271872	0.0408436	0.946411	0.692294	0.0460165
A0A178UL71	AT5G63840	RSW3	AXX17_At5g63420									tr|A0A178UL71|A0A178UL71_ARATH;tr|A0A7G2FPJ1|A0A7G2FPJ1_ARATH;tr|A0A654GDY8|A0A654GDY8_ARATH;sp|Q9FN05|PSL5_ARATH;tr|A0A1P8BAU5|A0A1P8BAU5_ARATH	tr|A0A178UL71|A0A178UL71_ARATH RSW3 OS=Arabidopsis thaliana OX=3702 GN=AXX17_At5g63420 PE=3 SV=1;tr|A0A7G2FPJ1|A0A7G2FPJ1_ARATH (thale cress) hypothetical protein OS=Arabidopsis thaliana OX=3702 GN=AT9943_LOCUS22981 PE=3 SV=1;tr|A0A654GDY8|A0A654GDY8_ARATH	5	15	15	15	20	104.14	18.6359	18.6404	18.6432	18.8431	18.8795	18.8387	18.7253	18.4712	18.8495	19.1722	19.0969	19.0854	Quantified	"GO:0005975(BP:carbohydrate metabolic process);GO:0030246(MF:carbohydrate binding);GO:0004553(MF:hydrolase activity, hydrolyzing O-glycosyl compounds)"			Cytoplasmic	PF01055(Glycosyl hydrolases family 31);PF13802(Galactose mutarotase-like)	FALSE	0	0.21391	0.872436	0.0727174	0.264442	0.658307	0.0329871	0.436211	0.358199	0.00238876	0.0421417
A0A178ULV9	AT5G30510	RPS1	AXX17_At5g30380									tr|A0A178ULV9|A0A178ULV9_ARATH;sp|Q93VC7|RPS1_ARATH;tr|A0A7G2FB59|A0A7G2FB59_ARATH;tr|C0Z2U7|C0Z2U7_ARATH	"tr|A0A178ULV9|A0A178ULV9_ARATH RPS1 OS=Arabidopsis thaliana OX=3702 GN=AXX17_At5g30380 PE=4 SV=1;sp|Q93VC7|RPS1_ARATH 30S ribosomal protein S1, chloroplastic OS=Arabidopsis thaliana OX=3702 GN=RPS1 PE=1 SV=1;tr|A0A7G2FB59|A0A7G2FB59_ARATH (thale cress) hyp"	4	14	14	14	33.2	45.11	22.0523	21.9299	21.9204	21.4523	21.6218	21.5072	21.6893	21.3979	21.5444	21.2312	21.0607	21.1637	Quantified	GO:0003676(MF:nucleic acid binding)	ath:AT5G30510(RPS1)	ath03010(Ribosome )	Chloroplast	PF00575(S1 RNA binding domain)	FALSE	0	-0.440413	0.524393	0.00239356	-0.375266	0.328233	0.00622711	-0.392026	0.458023	0.00484757	-0.423653
A0A178UM00	AT5G58090	"Glucan endo-1,3-beta-D-glucosidase"	AXX17_At5g57420									tr|A0A178UM00|A0A178UM00_ARATH;sp|Q93Z08|E136_ARATH	"tr|A0A178UM00|A0A178UM00_ARATH Glucan endo-1,3-beta-D-glucosidase OS=Arabidopsis thaliana OX=3702 GN=AXX17_At5g57420 PE=3 SV=1;sp|Q93Z08|E136_ARATH Glucan endo-1,3-beta-glucosidase 6 OS=Arabidopsis thaliana OX=3702 GN=At5g58090 PE=2 SV=2"	2	4	4	4	9.4	52.211	13.465	15.9897	15.8325	13.8391	15.3976	15.0822	15.9359	15.2863	15.6264	12.3418	14.0961	15.3575	Quantified	"GO:0005975(BP:carbohydrate metabolic process);GO:0004553(MF:hydrolase activity, hydrolyzing O-glycosyl compounds)"	ath:AT5G58090()	ath00500(Starch and sucrose metabolism )	Extracellular	PF07983(X8 domain);PF00332(Glycosyl hydrolases family 17)	TRUE	3	-0.322778	0.9596	0.714208	-0.841173	0.904621	0.349975	-1.68441	0.81222	0.0791648	0.52046
A0A178UM04	AT5G61500	(thale cress) hypothetical protein	AXX17_At5g60990									tr|A0A178UM04|A0A178UM04_ARATH;sp|Q0WWQ1|ATG3_ARATH;tr|A0A654GD50|A0A654GD50_ARATH;tr|Q56WG4|Q56WG4_ARATH;tr|A0A1P8BCL3|A0A1P8BCL3_ARATH	tr|A0A178UM04|A0A178UM04_ARATH (thale cress) hypothetical protein OS=Arabidopsis thaliana OX=3702 GN=AXX17_At5g60990 PE=4 SV=1;sp|Q0WWQ1|ATG3_ARATH Autophagy-related protein 3 OS=Arabidopsis thaliana OX=3702 GN=ATG3 PE=1 SV=2;tr|A0A654GD50|A0A654GD50_ARATH	5	3	3	3	13.1	35.331	11.9733	12.4544	14.8939	15.9998	14.5309	12.5854	15.5632	15.2241	14.922	15.4333	13.3656	14.8939	Quantified	GO:0006914(BP:autophagy);GO:0015031(BP:protein transport);GO:0005737(CC:cytoplasm)	ath:AT5G61500(ATG3)	ath04136(Autophagy - other )	Cytoplasmic	"PF03987(Autophagocytosis associated protein, active-site domain);PF10381(Autophagocytosis associated protein C-terminal);PF03986(Autophagocytosis associated protein (Atg3), N-terminal domain)"	TRUE	3	1.26483	0.928234	0.226379	0.192244	0.941935	0.848162	-0.67218	0.93574	0.508008	2.12925
A0A178UM06	AT5G51570	PHB domain-containing protein	AXX17_At5g50390									tr|A0A178UM06|A0A178UM06_ARATH;sp|Q9FHM7|HIR4_ARATH	tr|A0A178UM06|A0A178UM06_ARATH PHB domain-containing protein OS=Arabidopsis thaliana OX=3702 GN=AXX17_At5g50390 PE=4 SV=1;sp|Q9FHM7|HIR4_ARATH Hypersensitive-induced response protein 4 OS=Arabidopsis thaliana OX=3702 GN=HIR4 PE=1 SV=1	2	7	7	7	31.2	32.378	14.7434	17.0504	17.0707	16.6274	16.4942	16.771	17.4494	17.4745	17.5673	17.2357	16.8817	17.6125	Quantified	GO:0005774(CC:vacuolar membrane);GO:0009506(CC:plasmodesma);GO:0005794(CC:Golgi apparatus);GO:0005886(CC:plasma membrane)			Cytoplasmic	PF01145(SPFH domain / Band 7 family)	FALSE	0	0.342703	0.953148	0.535293	0.612461	0.89207	0.278634	-0.253773	0.944089	0.644588	1.20894
A0A178UM28	AT5G49460	ATP citrate synthase	AXX17_At5g48220									tr|A0A178UM28|A0A178UM28_ARATH;sp|Q9FGX1|ACLB2_ARATH;tr|A0A7G2FJB4|A0A7G2FJB4_ARATH;tr|Q570J1|Q570J1_ARATH	tr|A0A178UM28|A0A178UM28_ARATH ATP citrate synthase OS=Arabidopsis thaliana OX=3702 GN=AXX17_At5g48220 PE=4 SV=1;sp|Q9FGX1|ACLB2_ARATH ATP-citrate synthase beta chain protein 2 OS=Arabidopsis thaliana OX=3702 GN=ACLB-2 PE=1 SV=1;tr|A0A7G2FJB4|A0A7G2FJB4_AR	4	25	8	8	48.7	65.827	19.1204	19.0752	19.0807	19.3872	19.1172	19.5264	19.1093	19.1431	19.1837	19.4463	19.2909	19.2554	Quantified	"GO:0046912(MF:transferase activity, transferring acyl groups, acyl groups converted into alkyl on transfer)"	ath:AT5G49460(ACLB-2)	ath00020(Citrate cycle (TCA cycle) )	Cytoplasmic;Mitochondrial;Chloroplast	"PF00549(CoA-ligase);PF00285(Citrate synthase, C-terminal domain)"	FALSE	0	0.251534	0.855048	0.0569894	-0.012731	0.944525	0.914841	0.18551	0.866753	0.142648	0.0532937
A0A178UM74	AT5G42820	(thale cress) hypothetical protein	AXX17_At5g40730									tr|A0A178UM74|A0A178UM74_ARATH;sp|Q9FMY5|U2AFB_ARATH;tr|A0A178W2Y4|A0A178W2Y4_ARATH;sp|Q9S709|U2AFA_ARATH;tr|A8MRI1|A8MRI1_ARATH	tr|A0A178UM74|A0A178UM74_ARATH (thale cress) hypothetical protein OS=Arabidopsis thaliana OX=3702 GN=AXX17_At5g40730 PE=4 SV=1;sp|Q9FMY5|U2AFB_ARATH Splicing factor U2af small subunit B OS=Arabidopsis thaliana OX=3702 GN=U2AF35B PE=1 SV=1;tr|A0A178W2Y4|A0A	5	3	3	3	9.2	33.232	17.7115	17.8343	16.3196	16.8588	17.3879	16.93	15.3888	17.0258	16.6672	15.5449	15.9445	15.5922	Quantified	"GO:0000398(BP:mRNA splicing, via spliceosome);GO:0089701(CC:U2AF);GO:0046872(MF:metal ion binding);GO:0003723(MF:RNA binding)"	ath:AT5G42820(U2AF35B)	ath03040(Spliceosome )	Nuclear	"PF00642(Zinc finger C-x8-C-x5-C-x3-H type (and similar));PF00076(RNA recognition motif. (a.k.a. RRM, RBD, or RNP domain))"	FALSE	0	-0.229576	0.957358	0.64382	-1.36504	0.546786	0.0187104	-0.666749	0.889566	0.197518	-0.927866
A0A178UM80	AT5G58060	YKT61	AXX17_At5g57390									tr|A0A178UM80|A0A178UM80_ARATH;sp|Q9ZRD6|YKT61_ARATH;tr|A0A7G2FKZ8|A0A7G2FKZ8_ARATH;tr|F4KDI1|F4KDI1_ARATH;tr|A0A7G2FNE6|A0A7G2FNE6_ARATH;tr|A0A654GC47|A0A654GC47_ARATH;tr|A0A5S9YF49|A0A5S9YF49_ARATH;tr|A0A178UPU5|A0A178UPU5_ARATH;sp|Q9LVM9|YKT62_ARATH	tr|A0A178UM80|A0A178UM80_ARATH YKT61 OS=Arabidopsis thaliana OX=3702 GN=AXX17_At5g57390 PE=3 SV=1;sp|Q9ZRD6|YKT61_ARATH VAMP-like protein YKT61 OS=Arabidopsis thaliana OX=3702 GN=YKT61 PE=2 SV=1;tr|A0A7G2FKZ8|A0A7G2FKZ8_ARATH (thale cress) hypothetical pro	9	8	8	8	51.3	22.543	17.3185	17.5232	17.6638	17.3085	17.6445	17.8293	17.7454	18.1109	17.9877	18.108	17.2532	17.8911	Quantified	GO:0016192(BP:vesicle-mediated transport);GO:0016021(CC:integral component of membrane)	ath:AT5G58060(YKT61)	ath04130(SNARE interactions in vesicular transport )	Extracellular;Nuclear	PF00957(Synaptobrevin);PF13774(Regulated-SNARE-like domain)	FALSE	0	0.0922748	0.959089	0.697268	0.156649	0.922578	0.512303	-0.197251	0.927554	0.412523	0.446175
A0A178UM82	AT5G50850	Pyruvate dehydrogenase E1 component subunit beta	AXX17_At5g49650	FUNCTION: The pyruvate dehydrogenase complex catalyzes the overall conversion of pyruvate to acetyl-CoA and CO2. {ECO:0000256|RuleBase:RU364074}.								tr|A0A178UM82|A0A178UM82_ARATH;sp|Q38799|ODPB1_ARATH;tr|A0A654GAS7|A0A654GAS7_ARATH;tr|Q56Z30|Q56Z30_ARATH	"tr|A0A178UM82|A0A178UM82_ARATH Pyruvate dehydrogenase E1 component subunit beta OS=Arabidopsis thaliana OX=3702 GN=AXX17_At5g49650 PE=4 SV=1;sp|Q38799|ODPB1_ARATH Pyruvate dehydrogenase E1 component subunit beta-1, mitochondrial OS=Arabidopsis thaliana OX="	4	10	10	10	38.8	39.175	21.5106	21.3812	21.3709	21.2948	21.3697	21.431	21.5109	21.352	21.4693	21.5687	21.3797	21.5156	Quantified	GO:0006086(BP:acetyl-CoA biosynthetic process from pyruvate);GO:0004739(MF:pyruvate dehydrogenase (acetyl-transferring) activity)	ath:AT5G50850(MAB1)	ath00620(Pyruvate metabolism );ath00020(Citrate cycle (TCA cycle) );ath00010(Glycolysis / Gluconeogenesis )	Mitochondrial	"PF02780(Transketolase, C-terminal domain);PF02779(Transketolase, pyrimidine binding domain)"	FALSE	0	-0.0557041	0.954938	0.578053	0.122845	0.881512	0.234525	0.0439659	0.944847	0.659613	0.0231753
A0A178UMG2	AT5G64260	(thale cress) hypothetical protein	AXX17_At5g63860									tr|A0A178UMG2|A0A178UMG2_ARATH;sp|Q9FE06|EXOL2_ARATH	tr|A0A178UMG2|A0A178UMG2_ARATH (thale cress) hypothetical protein OS=Arabidopsis thaliana OX=3702 GN=AXX17_At5g63860 PE=3 SV=1;sp|Q9FE06|EXOL2_ARATH Protein EXORDIUM-like 2 OS=Arabidopsis thaliana OX=3702 GN=EXL2 PE=2 SV=1	2	5	3	3	21	32.674	17.6753	17.5533	17.0671	16.2834	17.0797	16.7305	17.6871	15.745	16.2582	16.5971	15.9047	15.9094	Quantified	GO:0005829(CC:cytosol);GO:0009506(CC:plasmodesma);GO:0005615(CC:extracellular space);GO:0009505(CC:plant-type cell wall);GO:0048046(CC:apoplast);GO:0005794(CC:Golgi apparatus);GO:0009507(CC:chloroplast)			Extracellular;PlasmaMembrane	PF04674(Phosphate-induced protein 1 conserved region)	FALSE	0	-0.734018	0.90969	0.142762	-0.56077	0.885894	0.251426	-0.426375	0.923599	0.375972	-0.868413
A0A178UMN4	AT5G44070	Glutathione gamma-glutamylcysteinyltransferase	AXX17_At5g42190									tr|A0A178UMN4|A0A178UMN4_ARATH;sp|Q9S7Z3|PCS1_ARATH;tr|A8WBZ5|A8WBZ5_ARATH;tr|A0A1P8BHA6|A0A1P8BHA6_ARATH;tr|A0A2H1ZEA1|A0A2H1ZEA1_ARATH;tr|A0A1P8AVJ0|A0A1P8AVJ0_ARATH;tr|A0A178WLT1|A0A178WLT1_ARATH;sp|Q9ZWB7|PCS2_ARATH;tr|A0A1P8AVN4|A0A1P8AVN4_ARATH	tr|A0A178UMN4|A0A178UMN4_ARATH Glutathione gamma-glutamylcysteinyltransferase OS=Arabidopsis thaliana OX=3702 GN=AXX17_At5g42190 PE=4 SV=1;sp|Q9S7Z3|PCS1_ARATH Glutathione gamma-glutamylcysteinyltransferase 1 OS=Arabidopsis thaliana OX=3702 GN=PCS1 PE=1 SV	9	14	14	14	35.7	54.474	18.5702	18.7461	18.6208	18.9624	18.894	18.9164	19.1618	19.093	19.1525	19.4354	19.5173	19.396	Quantified	GO:0046938(BP:phytochelatin biosynthetic process);GO:0010038(BP:response to metal ion);GO:0016756(MF:glutathione gamma-glutamylcysteinyltransferase activity);GO:0046872(MF:metal ion binding)			Cytoplasmic;Nuclear	PF05023(Phytochelatin synthase);PF09328(Domain of unknown function (DUF1984))	FALSE	0	0.278553	0.651141	0.0103427	0.525314	0.00682781	0.000167286	0.313804	0.468464	0.00537409	0.490063
A0A178UMN9	AT5G13850	(thale cress) hypothetical protein	AXX17_At5g13280									tr|A0A178UMN9|A0A178UMN9_ARATH;tr|A0A654G0U4|A0A654G0U4_ARATH;sp|Q6ICZ8|NACA3_ARATH	tr|A0A178UMN9|A0A178UMN9_ARATH (thale cress) hypothetical protein OS=Arabidopsis thaliana OX=3702 GN=AXX17_At5g13280 PE=4 SV=1;tr|A0A654G0U4|A0A654G0U4_ARATH NAC-A/B domain-containing protein OS=Arabidopsis thaliana OX=3702 GN=AN1_LOCUS22152 PE=4 SV=1;sp|Q	3	7	4	4	61.2	14.812	20.1057	20.0319	20.0474	20.1512	20.1103	19.9893	20.1188	19.9733	19.8829	20.0547	19.7343	19.9886	Quantified	GO:0005854(CC:nascent polypeptide-associated complex)			Chloroplast	PF01849(NAC domain)	FALSE	0	0.0219591	0.963207	0.850407	-0.157741	0.86939	0.195938	-0.0658073	0.940203	0.574943	-0.0699744
A0A178UMR3	AT5G15210	(thale cress) hypothetical protein	AXX17_At5g14700									tr|A0A178UMR3|A0A178UMR3_ARATH;sp|Q9LXG0|ZHD8_ARATH	tr|A0A178UMR3|A0A178UMR3_ARATH (thale cress) hypothetical protein OS=Arabidopsis thaliana OX=3702 GN=AXX17_At5g14700 PE=4 SV=1;sp|Q9LXG0|ZHD8_ARATH Zinc-finger homeodomain protein 8 OS=Arabidopsis thaliana OX=3702 GN=ZHD8 PE=1 SV=1	2	1	1	1	6.3	29.382	13.199	12.66	11.1238	10.7518	11.8909	11.1021	10.4402	12.236	11.0215	12.0958	12.8838	10.6465	Quantified	GO:0003677(MF:DNA binding)			Nuclear	PF04770(ZF-HD protein dimerisation region)	TRUE	6	-1.07931	0.916966	0.168804	0.627069	0.912252	0.407884	0.642806	0.925907	0.396666	-1.09505
A0A178UMU2	AT5G41610	CHX18	At5g41610									tr|A0A178UMU2|A0A178UMU2_ARATH;tr|A0A7G2FGT1|A0A7G2FGT1_ARATH;tr|A0A5S9YA78|A0A5S9YA78_ARATH;sp|Q9FFR9|CHX18_ARATH	tr|A0A178UMU2|A0A178UMU2_ARATH CHX18 OS=Arabidopsis thaliana OX=3702 GN=At5g41610 PE=4 SV=1;tr|A0A7G2FGT1|A0A7G2FGT1_ARATH (thale cress) hypothetical protein OS=Arabidopsis thaliana OX=3702 GN=AT9943_LOCUS21016 PE=4 SV=1;tr|A0A5S9YA78|A0A5S9YA78_ARATH Na_H	4	2	2	2	2.2	80.13	15.7025	14.6537	16.4088	15.8128	15.6618	16.807	15.6883	15.3632	15.6541	15.5325	16.3347	13.3665	Quantified	GO:0016021(CC:integral component of membrane);GO:0015299(MF:solute:proton antiporter activity)			PlasmaMembrane	PF00999(Sodium/hydrogen exchanger family)	FALSE	0	0.505546	0.951401	0.497709	-1.01598	0.866708	0.188731	-0.490633	0.935898	0.510165	-0.0198034
A0A178UMU4	AT5G14040	(thale cress) hypothetical protein	AXX17_At5g13490									tr|A0A178UMU4|A0A178UMU4_ARATH;sp|Q9FMU6|MPCP3_ARATH;tr|A0A654FE28|A0A654FE28_ARATH;tr|A0A178VF61|A0A178VF61_ARATH;sp|Q9M2Z8|MPCP2_ARATH;tr|A0A7G2ESK0|A0A7G2ESK0_ARATH	"tr|A0A178UMU4|A0A178UMU4_ARATH (thale cress) hypothetical protein OS=Arabidopsis thaliana OX=3702 GN=AXX17_At5g13490 PE=3 SV=1;sp|Q9FMU6|MPCP3_ARATH Mitochondrial phosphate carrier protein 3, mitochondrial OS=Arabidopsis thaliana OX=3702 GN=MPT3 PE=1 SV=1"	6	15	15	15	45.3	40.089	22.0564	21.9963	22.1881	21.8507	22.1518	21.8676	22.173	21.9066	22.2385	22.506	22.0581	22.3269	Quantified	GO:0016021(CC:integral component of membrane)			Chloroplast	PF00153(Mitochondrial carrier protein)	FALSE	0	-0.123551	0.947835	0.431866	0.340279	0.722667	0.0489694	0.190963	0.900031	0.234944	0.025765
A0A178UMV9	AT5G22950	(thale cress) hypothetical protein	VPS24.1									tr|A0A178UMV9|A0A178UMV9_ARATH;sp|Q9FFB3|VP241_ARATH	tr|A0A178UMV9|A0A178UMV9_ARATH (thale cress) hypothetical protein OS=Arabidopsis thaliana OX=3702 GN=AXX17_At5g22460 PE=4 SV=1;sp|Q9FFB3|VP241_ARATH Vacuolar protein sorting-associated protein 24 homolog 1 OS=Arabidopsis thaliana OX=3702 GN=VPS24-1 PE=1 SV	2	2	2	2	13.5	25.996	13.177	11.5375	11.9108	14.0787	14.281	14.8258	14.5432	15.2035	13.8957	13.7821	14.4239	15.0185	Quantified	GO:0007034(BP:vacuolar transport)	ath:AT5G22950(VPS24.1)	ath04144(Endocytosis )	Cytoplasmic	PF03357(Snf7)	TRUE	2	2.18673	0.494497	0.00159592	0.0129995	0.946818	0.979723	-0.139334	0.95035	0.785732	2.33906
A0A178UMW9	AT5G48810	(thale cress) hypothetical protein	AXX17_At5g47490									tr|A0A178UMW9|A0A178UMW9_ARATH;sp|Q9ZWT2|CYB5D_ARATH	tr|A0A178UMW9|A0A178UMW9_ARATH (thale cress) hypothetical protein OS=Arabidopsis thaliana OX=3702 GN=AXX17_At5g47490 PE=3 SV=1;sp|Q9ZWT2|CYB5D_ARATH Cytochrome B5 isoform D OS=Arabidopsis thaliana OX=3702 GN=CYTB5-D PE=1 SV=1	2	4	4	4	47.9	15.097	19.0264	18.9243	18.6903	19.0494	19.2604	19.192	19.4572	19.0415	19.2266	19.4918	19.4357	19.4779	Quantified	GO:0016021(CC:integral component of membrane);GO:0020037(MF:heme binding);GO:0046872(MF:metal ion binding)			Extracellular;Cytoplasmic	PF00173(Cytochrome b5-like Heme/Steroid binding domain)	FALSE	0	0.286977	0.856739	0.0582724	0.301188	0.722271	0.0488391	0.226704	0.853638	0.121344	0.361461
A0A178UMY3	AT5G13780	N-acetyltransferase domain-containing protein	AXX17_At5g13200									tr|A0A178UMY3|A0A178UMY3_ARATH;sp|Q9FKI4|NAA10_ARATH;tr|A0A7G2FAE0|A0A7G2FAE0_ARATH;tr|A0A7G2F879|A0A7G2F879_ARATH	tr|A0A178UMY3|A0A178UMY3_ARATH N-acetyltransferase domain-containing protein OS=Arabidopsis thaliana OX=3702 GN=AXX17_At5g13200 PE=4 SV=1;sp|Q9FKI4|NAA10_ARATH N-terminal acetyltransferase A complex catalytic subunit NAA10 OS=Arabidopsis thaliana OX=3702 G	4	3	3	3	13.5	21.714	17.141	17.2931	17.3133	16.6952	16.8551	17.1131	16.8211	16.8227	17.0644	16.9427	17.0286	17.4246	Quantified	GO:0008080(MF:N-acetyltransferase activity)			Extracellular	PF00583(Acetyltransferase (GNAT) family)	FALSE	0	-0.36133	0.841912	0.048376	0.244169	0.853329	0.158243	0.229215	0.884456	0.182585	-0.346376
A0A178UMY5	AT5G12020	HSP17.6II	AXX17_At5g11750									tr|A0A178UMY5|A0A178UMY5_ARATH;sp|P29830|HS176_ARATH	tr|A0A178UMY5|A0A178UMY5_ARATH HSP17.6II OS=Arabidopsis thaliana OX=3702 GN=AXX17_At5g11750 PE=3 SV=1;sp|P29830|HS176_ARATH 17.6 kDa class II heat shock protein OS=Arabidopsis thaliana OX=3702 GN=HSP17.6 PE=2 SV=1	2	2	2	2	16.8	17.623	16.0864	16.321	16.4159	16.7577	17.319	16.687	16.6962	16.5695	16.2938	16.6123	16.3329	16.2753	Quantified	GO:0009408(BP:response to heat);GO:0005737(CC:cytoplasm)	ath:AT5G12020(HSP17.6II)	ath04141(Protein processing in endoplasmic reticulum )	Cytoplasmic	PF00011(Hsp20/alpha crystallin family)	FALSE	0	0.646827	0.622662	0.00817729	-0.514411	0.608705	0.0252911	-0.113019	0.940076	0.572865	0.245435
A0A178UN53	AT5G60600	(thale cress) hypothetical protein	AXX17_At5g60050									tr|A0A178UN53|A0A178UN53_ARATH;sp|F4K0E8|ISPG_ARATH;tr|A0A5S9YFV0|A0A5S9YFV0_ARATH;tr|B3H725|B3H725_ARATH	"tr|A0A178UN53|A0A178UN53_ARATH (thale cress) hypothetical protein OS=Arabidopsis thaliana OX=3702 GN=AXX17_At5g60050 PE=3 SV=1;sp|F4K0E8|ISPG_ARATH 4-hydroxy-3-methylbut-2-en-1-yl diphosphate synthase (ferredoxin), chloroplastic OS=Arabidopsis thaliana OX="	4	31	31	31	47.5	82.256	21.2156	21.0715	21.1174	20.6888	21.0019	20.9146	20.4516	20.1254	20.4879	20.3047	20.0809	20.1372	Quantified	GO:0016114(BP:terpenoid biosynthetic process);GO:0046429(MF:4-hydroxy-3-methylbut-2-en-1-yl diphosphate synthase activity);GO:0005506(MF:iron ion binding)	ath:AT5G60600(HDS)	ath00900(Terpenoid backbone biosynthesis )	Cytoplasmic	PF04551(GcpE protein)	FALSE	0	-0.266423	0.874054	0.0745226	-0.694172	0.0332473	0.000481088	-0.18072	0.891984	0.205278	-0.779874
A0A178UN67	AT5G47720	AACT1	At5g47720									tr|A0A178UN67|A0A178UN67_ARATH;tr|F4JYM8|F4JYM8_ARATH;tr|Q3E8F0|Q3E8F0_ARATH;tr|A0A384KT84|A0A384KT84_ARATH;sp|Q9FIK7|THIC2_ARATH;tr|A0A7G2FKX1|A0A7G2FKX1_ARATH;tr|A0A7G2FL33|A0A7G2FL33_ARATH;tr|C0Z338|C0Z338_ARATH	tr|A0A178UN67|A0A178UN67_ARATH AACT1 OS=Arabidopsis thaliana OX=3702 GN=At5g47720 PE=3 SV=1;tr|F4JYM8|F4JYM8_ARATH Thiolase family protein OS=Arabidopsis thaliana OX=3702 GN=AACT1 PE=1 SV=1;tr|Q3E8F0|Q3E8F0_ARATH AT5G47720 protein OS=Arabidopsis thaliana O	8	4	4	4	14.8	42.241	15.3772	14.9134	16.1435	15.2554	15.568	15.1288	15.9151	14.8768	15.6473	16.165	15.7335	15.7265	Quantified	"GO:0016747(MF:transferase activity, transferring acyl groups other than amino-acyl groups)"			Chloroplast	"PF02803(Thiolase, C-terminal domain);PF00108(Thiolase, N-terminal domain)"	FALSE	0	-0.160622	0.957614	0.651376	0.557602	0.842242	0.138395	0.395279	0.909446	0.279279	0.00170133
A0A178UN74	AT5G13120	Peptidyl-prolyl cis-trans isomerase	AXX17_At5g12530	FUNCTION: PPIases accelerate the folding of proteins. It catalyzes the cis-trans isomerization of proline imidic peptide bonds in oligopeptides. {ECO:0000256|RuleBase:RU363019}.								tr|A0A178UN74|A0A178UN74_ARATH;sp|Q9ASS6|PNSL5_ARATH	"tr|A0A178UN74|A0A178UN74_ARATH Peptidyl-prolyl cis-trans isomerase OS=Arabidopsis thaliana OX=3702 GN=AXX17_At5g12530 PE=3 SV=1;sp|Q9ASS6|PNSL5_ARATH Photosynthetic NDH subunit of lumenal location 5, chloroplastic OS=Arabidopsis thaliana OX=3702 GN=PNSL5 P"	2	8	8	8	33.6	28.306	20.2726	20.0592	20.1527	19.6515	20.0374	19.9892	20.1131	19.8237	20.0629	19.9113	19.5451	19.8048	Quantified	GO:0006457(BP:protein folding);GO:0003755(MF:peptidyl-prolyl cis-trans isomerase activity)			Chloroplast	PF00160(Cyclophilin type peptidyl-prolyl cis-trans isomerase/CLD)	FALSE	0	-0.268786	0.892698	0.101644	-0.138948	0.907685	0.37163	-0.246178	0.85907	0.129506	-0.161556
A0A178UN93	AT5G46390	PDZ domain-containing protein	AXX17_At5g44850									tr|A0A178UN93|A0A178UN93_ARATH;sp|F4KHG6|CTPA1_ARATH;tr|A0A7G2FE00|A0A7G2FE00_ARATH;tr|A0A7G2FEA4|A0A7G2FEA4_ARATH;tr|A0A7G2FE25|A0A7G2FE25_ARATH;tr|Q93ZQ0|Q93ZQ0_ARATH	"tr|A0A178UN93|A0A178UN93_ARATH PDZ domain-containing protein OS=Arabidopsis thaliana OX=3702 GN=AXX17_At5g44850 PE=3 SV=1;sp|F4KHG6|CTPA1_ARATH Carboxyl-terminal-processing peptidase 1, chloroplastic OS=Arabidopsis thaliana OX=3702 GN=CTPA1 PE=1 SV=1;tr|A0"	6	3	3	3	7.2	53.059	12.4437	14.2762	15.0846	14.2987	13.7571	14.7807	13.6725	12.9815	14.5772	13.5119	14.119	12.1673	Quantified	GO:0008236(MF:serine-type peptidase activity)			Chloroplast	PF03572(Peptidase family S41);PF00595(PDZ domain (Also known as DHR or GLGF))	TRUE	2	0.344041	0.957565	0.649921	-1.01277	0.870718	0.199669	-0.477662	0.937352	0.530761	-0.191066
A0A178UNA0	AT5G53400	(thale cress) hypothetical protein	AXX17_At5g52350									tr|A0A178UNA0|A0A178UNA0_ARATH;sp|Q9LV09|BOB1_ARATH	tr|A0A178UNA0|A0A178UNA0_ARATH (thale cress) hypothetical protein OS=Arabidopsis thaliana OX=3702 GN=AXX17_At5g52350 PE=4 SV=1;sp|Q9LV09|BOB1_ARATH Protein BOBBER 1 OS=Arabidopsis thaliana OX=3702 GN=BOB1 PE=1 SV=1	2	5	5	5	19.4	34.524	17.8995	17.5141	17.6543	17.2248	17.6619	17.499	18.1182	17.7975	17.5787	17.8387	17.7379	17.9351	Quantified	GO:0006457(BP:protein folding);GO:0009880(BP:embryonic pattern specification);GO:0010286(BP:heat acclimation);GO:0009965(BP:leaf morphogenesis);GO:0009555(BP:pollen development);GO:0048833(BP:specification of floral organ number);GO:0009735(BP:response to cytokinin);GO:0010450(BP:inflorescence meristem growth);GO:0048448(BP:stamen morphogenesis);GO:0005829(CC:cytosol);GO:0051082(MF:unfolded prote…			Cytoplasmic	PF04969(CS domain)	FALSE	0	-0.227416	0.927068	0.219126	0.375332	0.743588	0.0566574	0.0057214	0.956598	0.974258	0.142195
A0A178UNB4	AT5G02960	(thale cress) hypothetical protein	AXX17_At5g02130									tr|A0A178UNB4|A0A178UNB4_ARATH;sp|P49201|RS232_ARATH;tr|A0A654F5J0|A0A654F5J0_ARATH;tr|A0A178VJU6|A0A178VJU6_ARATH;tr|Q1H5G2|Q1H5G2_ARATH;tr|A0A5S9XAH5|A0A5S9XAH5_ARATH;sp|Q9SF35|RS231_ARATH	tr|A0A178UNB4|A0A178UNB4_ARATH (thale cress) hypothetical protein OS=Arabidopsis thaliana OX=3702 GN=AXX17_At5g02130 PE=3 SV=1;sp|P49201|RS232_ARATH 40S ribosomal protein S23-2 OS=Arabidopsis thaliana OX=3702 GN=RPS23B PE=2 SV=2;tr|A0A654F5J0|A0A654F5J0_AR	7	4	4	4	26.1	15.735	17.4133	17.7657	18.1328	18.1767	17.9745	17.868	17.5317	17.9075	17.9653	18.1398	17.9341	18.0004	Quantified	GO:0006412(BP:translation);GO:0015935(CC:small ribosomal subunit);GO:0003735(MF:structural constituent of ribosome)	ath:AT5G02960()	ath03010(Ribosome )	Mitochondrial;Nuclear	PF00164(Ribosomal protein S12/S23)	FALSE	0	0.235804	0.931687	0.250136	0.0183627	0.944932	0.925943	0.223282	0.908533	0.274418	0.0308846
A0A178UNC1	AT5G47890	(thale cress) hypothetical protein	AXX17_At5g46400									tr|A0A178UNC1|A0A178UNC1_ARATH;sp|Q9FIJ2|NDUA2_ARATH	tr|A0A178UNC1|A0A178UNC1_ARATH (thale cress) hypothetical protein OS=Arabidopsis thaliana OX=3702 GN=AXX17_At5g46400 PE=3 SV=1;sp|Q9FIJ2|NDUA2_ARATH NADH dehydrogenase [ubiquinone] 1 alpha subcomplex subunit 2 OS=Arabidopsis thaliana OX=3702 GN=At5g47890 P	2	4	4	4	48.5	10.851	16.5458	16.5303	16.4882	16.3967	16.7893	16.9955	17.5986	16.9598	16.3005	15.2185	16.9344	17.2158	Quantified	"GO:0055114(BP:oxidation-reduction process);GO:0005747(CC:mitochondrial respiratory chain complex I);GO:0009507(CC:chloroplast);GO:0016655(MF:oxidoreductase activity, acting on NAD(P)H, quinone or similar compound as acceptor)"	ath:AT5G47890()	ath00190(Oxidative phosphorylation )	Mitochondrial	PF05047(Mitochondrial ribosomal protein L51 / S25 / CI-B8 domain)	FALSE	0	0.205762	0.958789	0.687584	-0.27095	0.928946	0.597637	-0.496709	0.91932	0.341799	0.43152
A0A178UNC2	AT5G64110	Peroxidase	AXX17_At5g63700	"FUNCTION: Removal of H(2)O(2), oxidation of toxic reductants, biosynthesis and degradation of lignin, suberization, auxin catabolism, response to environmental stresses such as wounding, pathogen attack and oxidative stress. {ECO:0000256|RuleBase:RU362060}."								tr|A0A178UNC2|A0A178UNC2_ARATH;sp|Q9FMI7|PER70_ARATH	tr|A0A178UNC2|A0A178UNC2_ARATH Peroxidase OS=Arabidopsis thaliana OX=3702 GN=AXX17_At5g63700 PE=3 SV=1;sp|Q9FMI7|PER70_ARATH Peroxidase 70 OS=Arabidopsis thaliana OX=3702 GN=PER70 PE=2 SV=1	2	4	4	4	21.8	36.137	16.5744	16.5578	16.5933	16.4065	16.0186	16.8093	16.7452	17.0526	16.433	16.4088	16.8304	16.428	Quantified	GO:0042744(BP:hydrogen peroxide catabolic process);GO:0006979(BP:response to oxidative stress);GO:0005576(CC:extracellular region);GO:0020037(MF:heme binding);GO:0046872(MF:metal ion binding);GO:0004601(MF:peroxidase activity)	ath:AT5G64110()	ath00940(Phenylpropanoid biosynthesis )	Extracellular;PlasmaMembrane;Chloroplast	PF00141(Peroxidase)	FALSE	0	-0.163667	0.950548	0.480723	0.144236	0.924264	0.533067	-0.187897	0.928318	0.420215	0.168466
A0A178UNK6	AT5G15350	(thale cress) hypothetical protein	AXX17_At5g14880									tr|A0A178UNK6|A0A178UNK6_ARATH;sp|Q39131|LAML_ARATH	tr|A0A178UNK6|A0A178UNK6_ARATH (thale cress) hypothetical protein OS=Arabidopsis thaliana OX=3702 GN=AXX17_At5g14880 PE=4 SV=1;sp|Q39131|LAML_ARATH Lamin-like protein OS=Arabidopsis thaliana OX=3702 GN=At5g15350 PE=2 SV=1	2	3	3	3	16.3	19.435	18.802	18.7482	18.3116	17.9214	18.2696	18.446	18.753	18.0875	18.2654	17.0343	18.1396	17.4557	Quantified	GO:0016021(CC:integral component of membrane);GO:0009055(MF:electron transfer activity)			Extracellular	PF02298(Plastocyanin-like domain)	FALSE	0	-0.408275	0.923583	0.199438	-0.669131	0.722434	0.0488924	-0.82543	0.633456	0.0202831	-0.251976
A0A178UNN6	AT5G61140	Uncharacterized protein	At5g61140									tr|A0A178UNN6|A0A178UNN6_ARATH;tr|A0A5S9YG71|A0A5S9YG71_ARATH;tr|A0A178UNQ0|A0A178UNQ0_ARATH;tr|F4K203|F4K203_ARATH;tr|A0A7G2FLX9|A0A7G2FLX9_ARATH;tr|A0A654GD05|A0A654GD05_ARATH;sp|Q9FNQ1|DEXHE_ARATH	tr|A0A178UNN6|A0A178UNN6_ARATH Uncharacterized protein OS=Arabidopsis thaliana OX=3702 GN=At5g61140 PE=4 SV=1;tr|A0A5S9YG71|A0A5S9YG71_ARATH Uncharacterized protein OS=Arabidopsis thaliana OX=3702 GN=C24_LOCUS26243 PE=4 SV=1;tr|A0A178UNQ0|A0A178UNQ0_ARATH	7	3	3	3	2.6	203.73	14.524	14.641	15.0517	14.8266	14.5276	14.3737	14.6717	13.769	14.7761	14.7759	14.1454	14.9403	Quantified	GO:0005524(MF:ATP binding);GO:0003676(MF:nucleic acid binding)			PlasmaMembrane;Cytoplasmic;Nuclear	PF00270(DEAD/DEAH box helicase);PF00271(Helicase conserved C-terminal domain);PF02889(Sec63 Brl domain)	FALSE	0	-0.162926	0.955996	0.605619	0.0445771	0.943471	0.886882	0.214922	0.935006	0.498127	-0.333272
A0A178UNS6	AT5G17440	(thale cress) hypothetical protein	At5g17440									tr|A0A178UNS6|A0A178UNS6_ARATH;tr|A0A384KXR4|A0A384KXR4_ARATH;tr|A0A7G2FBI3|A0A7G2FBI3_ARATH;tr|A0A5S9Y4Z3|A0A5S9Y4Z3_ARATH;tr|A0A7G2FB83|A0A7G2FB83_ARATH;tr|Q9LF58|Q9LF58_ARATH;tr|Q940U9|Q940U9_ARATH;tr|A0A178UML4|A0A178UML4_ARATH;tr|F4IZU3|F4IZU3_ARATH;tr|A0A654F3N9|A0A654F3N9_ARATH;tr|A0A384LKH8|A0A384LKH8_ARATH;tr|A1L4X9|A1L4X9_ARATH;tr|Q9SRN8|Q9SRN8_ARATH;tr|A0A7G2EIU6|A0A7G2EIU6_ARATH;tr|Q8…	tr|A0A178UNS6|A0A178UNS6_ARATH (thale cress) hypothetical protein OS=Arabidopsis thaliana OX=3702 GN=At5g17440 PE=3 SV=1;tr|A0A384KXR4|A0A384KXR4_ARATH Uncharacterized protein OS=Arabidopsis thaliana OX=3702 GN=AXX17_At5g17120 PE=3 SV=1;tr|A0A7G2FBI3|A0A7G	18	2	2	2	10.3	28.732	14.1062	13.9964	14.1083	13.915	13.7386	12.9448	13.9587	13.43	11.0558	12.3187	13.9976	13.8153	Quantified	GO:0006376(BP:mRNA splice site selection);GO:0005685(CC:U1 snRNP);GO:0003729(MF:mRNA binding)			Cytoplasmic	PF03194(LUC7 N_terminus)	TRUE	2	-0.537505	0.949928	0.46888	-0.155634	0.941252	0.831664	0.562387	0.93101	0.449168	-1.25553
A0A178UNV4	AT5G54740	(thale cress) hypothetical protein	AXX17_At5g53850									tr|A0A178UNV4|A0A178UNV4_ARATH;sp|Q9FH31|2SS5_ARATH	tr|A0A178UNV4|A0A178UNV4_ARATH (thale cress) hypothetical protein OS=Arabidopsis thaliana OX=3702 GN=AXX17_At5g53850 PE=3 SV=1;sp|Q9FH31|2SS5_ARATH 2S seed storage protein 5 OS=Arabidopsis thaliana OX=3702 GN=SESA5 PE=1 SV=1	2	5	5	5	30.3	18.871	18.869	18.7461	18.783	19.2081	19.0882	19.2163	18.7382	17.9229	18.3203	19.183	18.9122	19.0366	Quantified	GO:0045735(MF:nutrient reservoir activity)			Extracellular	PF00234(Protease inhibitor/seed storage/LTP family)	FALSE	0	0.37154	0.870438	0.0705824	-0.126971	0.921754	0.502585	0.716788	0.405027	0.00318753	-0.472219
A0A178UP25	AT5G65840	Uncharacterized protein	AXX17_At5g65730									tr|A0A178UP25|A0A178UP25_ARATH;tr|A0A7G2FM02|A0A7G2FM02_ARATH;tr|A0A654GES7|A0A654GES7_ARATH;tr|A0A5S9YHC0|A0A5S9YHC0_ARATH;tr|Q8L5Y8|Q8L5Y8_ARATH	tr|A0A178UP25|A0A178UP25_ARATH Uncharacterized protein OS=Arabidopsis thaliana OX=3702 GN=AXX17_At5g65730 PE=4 SV=1;tr|A0A7G2FM02|A0A7G2FM02_ARATH (thale cress) hypothetical protein OS=Arabidopsis thaliana OX=3702 GN=AT9943_LOCUS23174 PE=4 SV=1;tr|A0A654GE	5	2	2	2	10	26.321	14.839	13.8835	16.5288	15.478	9.04463	13.3136	13.1634	16.0279	11.5975	15.3206	15.3866	9.17949	Quantified	GO:0055114(BP:oxidation-reduction process)			Chloroplast	PF13911(AhpC/TSA antioxidant enzyme)	TRUE	2	-2.47169	0.933502	0.264163	0.683482	0.937566	0.749766	-0.300715	0.95397	0.888145	-1.48749
A0A178UP81	AT5G62700	Tubulin beta chain	AXX17_At5g62230	"FUNCTION: Tubulin is the major constituent of microtubules. It binds two moles of GTP, one at an exchangeable site on the beta chain and one at a non-exchangeable site on the alpha chain. {ECO:0000256|RuleBase:RU000352, ECO:0000256|SAAS:SAAS00031082}."								tr|A0A178UP81|A0A178UP81_ARATH;sp|Q9ASR0|TBB3_ARATH;sp|Q56YW9|TBB2_ARATH;tr|A0A7G2FJ31|A0A7G2FJ31_ARATH;tr|A0A178ULE0|A0A178ULE0_ARATH;tr|A0A7G2FLA8|A0A7G2FLA8_ARATH	tr|A0A178UP81|A0A178UP81_ARATH Tubulin beta chain OS=Arabidopsis thaliana OX=3702 GN=AXX17_At5g62230 PE=3 SV=1;sp|Q9ASR0|TBB3_ARATH Tubulin beta-3 chain OS=Arabidopsis thaliana OX=3702 GN=TUBB3 PE=2 SV=2;sp|Q56YW9|TBB2_ARATH Tubulin beta-2 chain OS=Arabido	6	23	23	5	72.2	50.733	23.6804	23.4974	23.3794	23.3374	23.3239	23.3029	23.49	23.3987	23.451	23.5468	23.3331	23.2223	Quantified	GO:0007017(BP:microtubule-based process);GO:0005737(CC:cytoplasm);GO:0005874(CC:microtubule);GO:0005525(MF:GTP binding);GO:0003924(MF:GTPase activity);GO:0005200(MF:structural constituent of cytoskeleton)	ath:AT5G62690(TUB2)	ath04145(Phagosome )	Cytoplasmic	"PF00091(Tubulin/FtsZ family, GTPase domain);PF03953(Tubulin C-terminal domain)"	FALSE	0	-0.197664	0.899612	0.115817	0.0460171	0.934806	0.695606	-0.0791614	0.935476	0.504422	-0.0724859
A0A178UPD3	AT5G23740	(thale cress) hypothetical protein	AXX17_At5g23310									tr|A0A178UPD3|A0A178UPD3_ARATH;sp|P42733|RS113_ARATH	tr|A0A178UPD3|A0A178UPD3_ARATH (thale cress) hypothetical protein OS=Arabidopsis thaliana OX=3702 GN=AXX17_At5g23310 PE=3 SV=1;sp|P42733|RS113_ARATH 40S ribosomal protein S11-3 OS=Arabidopsis thaliana OX=3702 GN=RPS11C PE=2 SV=2	2	8	8	5	41.5	17.749	18.9358	18.4529	18.5415	18.6817	18.6156	18.5039	18.3033	17.6775	17.8043	17.9999	18.1893	18.1728	Quantified	GO:0006412(BP:translation);GO:0005840(CC:ribosome);GO:0003735(MF:structural constituent of ribosome)	ath:AT5G23740(RPS11-BETA)	ath03010(Ribosome )	Cytoplasmic;Mitochondrial	PF00366(Ribosomal protein S17);PF16205(Ribosomal_S17 N-terminal)	FALSE	0	-0.0429688	0.962442	0.818891	-0.479726	0.618414	0.0265875	0.192293	0.915983	0.3184	-0.714988
A0A178UPE2	AT5G58440	(thale cress) hypothetical protein	AXX17_At5g57810									tr|A0A178UPE2|A0A178UPE2_ARATH;sp|Q8L5Z7|SNX2A_ARATH	tr|A0A178UPE2|A0A178UPE2_ARATH (thale cress) hypothetical protein OS=Arabidopsis thaliana OX=3702 GN=AXX17_At5g57810 PE=4 SV=1;sp|Q8L5Z7|SNX2A_ARATH Sorting nexin 2A OS=Arabidopsis thaliana OX=3702 GN=SNX2A PE=1 SV=1	2	9	9	6	20.3	65.527	16.5263	16.9687	17.1343	16.85	16.8681	16.9532	16.8688	16.6866	16.1296	17.4675	16.8606	16.1968	Quantified	GO:0035091(MF:phosphatidylinositol binding)			Nuclear	PF09325(Vps5 C terminal like);PF00787(PX domain)	FALSE	0	0.0140116	0.965725	0.965403	-0.0487998	0.943204	0.879993	0.27996	0.925807	0.395733	-0.314748
A0A178UPG8	AT5G52210	(thale cress) hypothetical protein	At5g52210									tr|A0A178UPG8|A0A178UPG8_ARATH;tr|Q38921|Q38921_ARATH;tr|Q8LE31|Q8LE31_ARATH	tr|A0A178UPG8|A0A178UPG8_ARATH (thale cress) hypothetical protein OS=Arabidopsis thaliana OX=3702 GN=At5g52210 PE=1 SV=1;tr|Q38921|Q38921_ARATH At5g52210 OS=Arabidopsis thaliana OX=3702 GN=GB1 PE=1 SV=1;tr|Q8LE31|Q8LE31_ARATH GTP-binding protein-like OS=Ar	3	3	3	3	18.5	23.14	13.8719	13.5253	14.3137	15.023	14.4851	11.8859	14.6291	12.4716	11.8582	14.6529	14.852	14.6628	Quantified	GO:0043001(BP:Golgi to plasma membrane protein transport);GO:0006886(BP:intracellular protein transport);GO:0033365(BP:protein localization to organelle);GO:0005794(CC:Golgi apparatus);GO:0005525(MF:GTP binding)			Cytoplasmic;Chloroplast	PF00025(ADP-ribosylation factor family)	TRUE	2	-0.10563	0.96444	0.904495	0.924576	0.897707	0.307632	1.73626	0.801876	0.072228	-0.917313
A0A178UPN0	AT5G36790	(thale cress) hypothetical protein	AXX17_At5g33710									tr|A0A178UPN0|A0A178UPN0_ARATH;sp|P0DKC4|PGP1B_ARATH;sp|P0DKC3|PGP1A_ARATH;tr|A0A654G5Q1|A0A654G5Q1_ARATH	"tr|A0A178UPN0|A0A178UPN0_ARATH (thale cress) hypothetical protein OS=Arabidopsis thaliana OX=3702 GN=AXX17_At5g33710 PE=4 SV=1;sp|P0DKC4|PGP1B_ARATH Phosphoglycolate phosphatase 1B, chloroplastic OS=Arabidopsis thaliana OX=3702 GN=PGLP1B PE=1 SV=1;sp|P0DKC"	4	15	15	14	49.7	39.761	22.1187	21.8945	21.814	21.1059	21.4968	21.6173	21.7696	21.3689	21.6853	21.3266	21.1356	21.2961	Quantified	GO:0016791(MF:phosphatase activity)	ath:AT5G36700(PGLP1)	ath00630(Glyoxylate and dicarboxylate metabolism )	Chloroplast	PF13242(HAD-hyrolase-like);PF13344(Haloacid dehalogenase-like hydrolase)	FALSE	0	-0.535739	0.641263	0.00949627	-0.153902	0.907965	0.373709	-0.355155	0.775675	0.0583924	-0.334486
A0A178UPP5	AT5G42740	Glucose-6-phosphate isomerase	AXX17_At5g40630									tr|A0A178UPP5|A0A178UPP5_ARATH;sp|P34795|G6PI_ARATH;tr|A0A1P8BG38|A0A1P8BG38_ARATH;tr|Q84J52|Q84J52_ARATH	"tr|A0A178UPP5|A0A178UPP5_ARATH Glucose-6-phosphate isomerase OS=Arabidopsis thaliana OX=3702 GN=AXX17_At5g40630 PE=3 SV=1;sp|P34795|G6PI_ARATH Glucose-6-phosphate isomerase, cytosolic OS=Arabidopsis thaliana OX=3702 GN=PGIC PE=1 SV=1;tr|A0A1P8BG38|A0A1P8BG"	4	20	20	20	46.4	61.717	20.1931	20.3486	20.3049	20.2565	20.4163	20.4343	20.4103	20.2127	20.4383	20.4662	20.3909	20.2894	Quantified	GO:0006094(BP:gluconeogenesis);GO:0006096(BP:glycolytic process);GO:0004347(MF:glucose-6-phosphate isomerase activity)	ath:AT5G42740()	ath01250(Biosynthesis of nucleotide sugars );ath00030(Pentose phosphate pathway );ath00010(Glycolysis / Gluconeogenesis );ath00520(Amino sugar and nucleotide sugar metabolism );ath00500(Starch and sucrose metabolism )	Cytoplasmic	PF00342(Phosphoglucose isomerase)	FALSE	0	0.0868519	0.94769	0.429459	0.0131385	0.944092	0.903221	0.0284158	0.950623	0.792873	0.0715746
A0A178UPT0	AT5G47040	LON2	At5g47040									tr|A0A178UPT0|A0A178UPT0_ARATH;tr|A0A7G2FE51|A0A7G2FE51_ARATH;tr|A0A178UN51|A0A178UN51_ARATH;sp|O64948|LONP2_ARATH	"tr|A0A178UPT0|A0A178UPT0_ARATH LON2 OS=Arabidopsis thaliana OX=3702 GN=At5g47040 PE=3 SV=1;tr|A0A7G2FE51|A0A7G2FE51_ARATH Lon protease homolog 2, peroxisomal OS=Arabidopsis thaliana OX=3702 GN=AT9943_LOCUS21503 PE=3 SV=1;tr|A0A178UN51|A0A178UN51_ARATH Lon "	4	1	1	1	2.9	45.435	13.5349	13.3056	13.7186	13.6252	13.3451	12.5757	13.3006	12.9785	13.1094	12.8571	11.1506	12.9073	Quantified	GO:0030163(BP:protein catabolic process);GO:0005524(MF:ATP binding);GO:0004176(MF:ATP-dependent peptidase activity);GO:0004252(MF:serine-type endopeptidase activity)			Cytoplasmic;Mitochondrial	PF00004(ATPase family associated with various cellular activities (AAA));PF05362(Lon protease (S16) C-terminal proteolytic domain)	TRUE	3	-0.337699	0.949946	0.469206	-0.877003	0.788211	0.0805973	-0.824515	0.83366	0.0974185	-0.390187
A0A178UPT8	AT5G64080	XYP1	AXX17_At5g63670									tr|A0A178UPT8|A0A178UPT8_ARATH;tr|A0A178ULL1|A0A178ULL1_ARATH;sp|Q8VYI9|LTG31_ARATH	tr|A0A178UPT8|A0A178UPT8_ARATH XYP1 OS=Arabidopsis thaliana OX=3702 GN=AXX17_At5g63670 PE=3 SV=1;tr|A0A178ULL1|A0A178ULL1_ARATH XYP1 OS=Arabidopsis thaliana OX=3702 GN=AXX17_At5g63670 PE=3 SV=1;sp|Q8VYI9|LTG31_ARATH Non-specific lipid transfer protein GPI-	3	2	2	2	14.2	14.216	17.4349	17.8421	17.1846	17.2648	17.6854	15.8461	16.9781	16.7036	15.0554	16.4217	16.6434	16.2208	Quantified	GO:0006869(BP:lipid transport);GO:0008289(MF:lipid binding)			Extracellular;PlasmaMembrane	PF14368(Probable lipid transfer)	FALSE	0	-0.555097	0.941901	0.347379	-0.503463	0.910334	0.392039	0.182966	0.948989	0.751507	-1.24153
A0A178UPV1	AT5G58230	(thale cress) hypothetical protein	AXX17_At5g57570									tr|A0A178UPV1|A0A178UPV1_ARATH;sp|O22467|MSI1_ARATH	tr|A0A178UPV1|A0A178UPV1_ARATH (thale cress) hypothetical protein OS=Arabidopsis thaliana OX=3702 GN=AXX17_At5g57570 PE=3 SV=1;sp|O22467|MSI1_ARATH Histone-binding protein MSI1 OS=Arabidopsis thaliana OX=3702 GN=MSI1 PE=1 SV=1	2	2	2	2	4	48.194	12.7693	13.6281	11.7728	13.3166	12.9244	11.8866	14.0577	13.454	13.8994	13.7265	13.9505	12.9322	Quantified	GO:0005634(CC:nucleus)			Nuclear	"PF00400(WD domain, G-beta repeat);PF12265(Histone-binding protein RBBP4 or subunit C of CAF1 complex)"	TRUE	4	-0.0142012	0.965987	0.978429	0.827264	0.842587	0.138952	-0.267263	0.942429	0.613393	1.08033
A0A178UPY9	AT5G46580	(thale cress) hypothetical protein	AXX17_At5g45040									tr|A0A178UPY9|A0A178UPY9_ARATH;sp|Q9LS25|PP420_ARATH	"tr|A0A178UPY9|A0A178UPY9_ARATH (thale cress) hypothetical protein OS=Arabidopsis thaliana OX=3702 GN=AXX17_At5g45040 PE=4 SV=1;sp|Q9LS25|PP420_ARATH Pentatricopeptide repeat-containing protein At5g46580, chloroplastic OS=Arabidopsis thaliana OX=3702 GN=At5"	2	7	7	7	13.4	80.879	17.4567	17.1971	17.3383	17.035	16.724	16.3975	16.2094	15.6391	15.8301	16.0473	15.6018	15.4855	Quantified	GO:0009451(BP:RNA modification);GO:0009507(CC:chloroplast);GO:0004519(MF:endonuclease activity);GO:0003723(MF:RNA binding)			Cytoplasmic;Mitochondrial;Chloroplast	PF13812(Pentatricopeptide repeat domain);PF13041(PPR repeat family)	FALSE	0	-0.611895	0.740959	0.0192962	-1.00729	0.0822006	0.00109754	-0.181318	0.928677	0.423907	-1.43786
A0A178UQ07	AT5G47840	ATP:AMP phosphotransferase	AXX17_At5g46350									tr|A0A178UQ07|A0A178UQ07_ARATH;tr|A0A178URD2|A0A178URD2_ARATH;sp|Q9FIJ7|KAD2_ARATH;tr|A0A654G900|A0A654G900_ARATH;tr|A0A1P8B9K9|A0A1P8B9K9_ARATH	tr|A0A178UQ07|A0A178UQ07_ARATH ATP:AMP phosphotransferase OS=Arabidopsis thaliana OX=3702 GN=AXX17_At5g46350 PE=3 SV=1;tr|A0A178URD2|A0A178URD2_ARATH ATP:AMP phosphotransferase OS=Arabidopsis thaliana OX=3702 GN=AXX17_At5g46350 PE=3 SV=1;sp|Q9FIJ7|KAD2_ARA	5	10	10	10	55.1	24.022	17.9209	17.7311	16.1529	15.8787	17.5488	18.548	15.8273	18.0057	15.8103	16.814	16.4934	18.004	Quantified	GO:0004017(MF:adenylate kinase activity);GO:0005524(MF:ATP binding)			Cytoplasmic;Chloroplast;Nuclear	PF00406(Adenylate kinase)	FALSE	0	0.0568631	0.965366	0.947913	-0.221378	0.93987	0.79957	0.556047	0.93713	0.527535	-0.720562
A0A178UQ26	AT5G60790	(thale cress) hypothetical protein	AXX17_At5g60250									tr|A0A178UQ26|A0A178UQ26_ARATH;sp|Q9FJH6|AB1F_ARATH	tr|A0A178UQ26|A0A178UQ26_ARATH (thale cress) hypothetical protein OS=Arabidopsis thaliana OX=3702 GN=AXX17_At5g60250 PE=4 SV=1;sp|Q9FJH6|AB1F_ARATH ABC transporter F family member 1 OS=Arabidopsis thaliana OX=3702 GN=ABCF1 PE=2 SV=1	2	16	16	16	30.1	66.885	17.4353	17.7188	17.86	17.6593	17.624	17.8505	18.3554	18.2262	18.2961	18.5635	18.4236	18.3945	Quantified	GO:0005524(MF:ATP binding);GO:0016887(MF:ATPase activity)			Cytoplasmic	PF00005(ABC transporter);PF12848(ABC transporter)	FALSE	0	0.039881	0.960902	0.759853	0.749305	0.00862288	0.000194849	0.167975	0.895214	0.216429	0.621211
A0A178UQA7	AT5G44610	PCAP2	AXX17_At5g42860									tr|A0A178UQA7|A0A178UQA7_ARATH;sp|Q9LU05|PCAP2_ARATH	tr|A0A178UQA7|A0A178UQA7_ARATH PCAP2 OS=Arabidopsis thaliana OX=3702 GN=AXX17_At5g42860 PE=4 SV=1;sp|Q9LU05|PCAP2_ARATH Plasma membrane-associated cation-binding protein 2 OS=Arabidopsis thaliana OX=3702 GN=PCAP2 PE=1 SV=1	2	2	2	2	12.5	18.549	14.5967	14.8602	14.835	14.7622	14.6672	15.3412	15.392	15.4299	14.98	14.297	14.8564	13.8835	Quantified	GO:0046658(CC:anchored component of plasma membrane)			Cytoplasmic;Nuclear	PF05558(DREPP plasma membrane polypeptide)	FALSE	0	0.159597	0.954289	0.562006	-0.577915	0.742938	0.0563923	-0.921648	0.487178	0.00664977	0.50333
A0A178UQB2	AT5G60640	Protein disulfide-isomerase	AXX17_At5g60100									tr|A0A178UQB2|A0A178UQB2_ARATH;sp|Q9FF55|PDI14_ARATH;tr|A0A7G2FNZ9|A0A7G2FNZ9_ARATH;tr|F4K0F5|F4K0F5_ARATH;tr|F4K0F7|F4K0F7_ARATH	tr|A0A178UQB2|A0A178UQB2_ARATH Protein disulfide-isomerase OS=Arabidopsis thaliana OX=3702 GN=AXX17_At5g60100 PE=3 SV=1;sp|Q9FF55|PDI14_ARATH Protein disulfide isomerase-like 1-4 OS=Arabidopsis thaliana OX=3702 GN=PDIL1-4 PE=1 SV=1;tr|A0A7G2FNZ9|A0A7G2FNZ9	5	19	19	19	34.3	66.356	20.3571	20.1844	20.4411	20.3646	20.5465	20.5879	20.8532	20.7717	20.6428	20.8078	20.6574	20.8684	Quantified	GO:0045454(BP:cell redox homeostasis);GO:0005623(CC:cell);GO:0003756(MF:protein disulfide isomerase activity)	ath:AT5G60640(PDIL1-4)	ath04141(Protein processing in endoplasmic reticulum )	ER	PF00085(Thioredoxin);PF13848(Thioredoxin-like domain)	FALSE	0	0.172136	0.916689	0.16768	0.278196	0.681934	0.0378355	0.021946	0.95279	0.852825	0.428387
A0A178UQE0	AT5G47030	(thale cress) hypothetical protein	AXX17_At5g45510									tr|A0A178UQE0|A0A178UQE0_ARATH;sp|Q96252|ATP4_ARATH	"tr|A0A178UQE0|A0A178UQE0_ARATH (thale cress) hypothetical protein OS=Arabidopsis thaliana OX=3702 GN=AXX17_At5g45510 PE=3 SV=1;sp|Q96252|ATP4_ARATH ATP synthase subunit delta, mitochondrial OS=Arabidopsis thaliana OX=3702 GN=At5g47030 PE=1 SV=1"	2	6	6	6	30.5	21.547	19.9511	19.8154	19.9956	19.7811	19.9167	20.1311	20.4959	20.4972	20.3943	20.4046	20.3407	20.4762	Quantified	"GO:0015986(BP:ATP synthesis coupled proton transport);GO:0045261(CC:proton-transporting ATP synthase complex, catalytic core F(1));GO:0046933(MF:proton-transporting ATP synthase activity, rotational mechanism)"	ath:AT5G47030()	ath00190(Oxidative phosphorylation )	Mitochondrial	"PF02823(ATP synthase, Delta/Epsilon chain, beta-sandwich domain)"	FALSE	0	0.0222707	0.963089	0.84544	0.464183	0.154437	0.00220119	-0.0553406	0.943326	0.629964	0.541794
A0A178UQL6	AT5G28050	(thale cress) hypothetical protein	AXX17_At5g28210									tr|A0A178UQL6|A0A178UQL6_ARATH;sp|Q94BU8|GSDA_ARATH;tr|F4K5T6|F4K5T6_ARATH;tr|A0A1P8BAA4|A0A1P8BAA4_ARATH	tr|A0A178UQL6|A0A178UQL6_ARATH (thale cress) hypothetical protein OS=Arabidopsis thaliana OX=3702 GN=AXX17_At5g28210 PE=4 SV=1;sp|Q94BU8|GSDA_ARATH Guanosine deaminase OS=Arabidopsis thaliana OX=3702 GN=GSDA PE=1 SV=1;tr|F4K5T6|F4K5T6_ARATH Cytidine/deoxyc	4	5	5	5	28.1	20.001	17.0055	17.0705	17.3344	17.4512	17.0736	17.5511	15.3953	17.5034	17.1164	17.1707	17.6139	17.743	Quantified	GO:0016787(MF:hydrolase activity);GO:0008270(MF:zinc ion binding)			Cytoplasmic	PF00383(Cytidine and deoxycytidylate deaminase zinc-binding region)	FALSE	0	0.22181	0.957254	0.640789	0.150567	0.937609	0.75066	0.837455	0.836973	0.100835	-0.465078
A0A178UQN8	AT5G66720	Protein phosphatase	AXX17_At5g66720									tr|A0A178UQN8|A0A178UQN8_ARATH;sp|Q9LVQ8|P2C80_ARATH	tr|A0A178UQN8|A0A178UQN8_ARATH Protein phosphatase OS=Arabidopsis thaliana OX=3702 GN=AXX17_At5g66720 PE=3 SV=1;sp|Q9LVQ8|P2C80_ARATH Probable protein phosphatase 2C 80 OS=Arabidopsis thaliana OX=3702 GN=At5g66720 PE=2 SV=1	2	4	4	4	13.3	43.873	11.5722	15.2962	16.6769	16.4022	15.6696	15.706	15.5405	15.2351	15.7065	14.3954	16.9075	15.6013	Quantified	GO:0046872(MF:metal ion binding);GO:0004721(MF:phosphoprotein phosphatase activity)			Chloroplast	PF13672(Protein phosphatase 2C)	FALSE	0	1.41082	0.930165	0.23922	-0.291198	0.939928	0.800888	0.140686	0.954444	0.902891	0.978938
A0A178UQT1	AT5G03540	Exocyst subunit Exo70 family protein	AXX17_At5g02810	FUNCTION: Component of the exocyst complex. {ECO:0000256|RuleBase:RU365026}.								tr|A0A178UQT1|A0A178UQT1_ARATH;sp|Q9LZD3|E70A1_ARATH;tr|F4KGM7|F4KGM7_ARATH;tr|B3H609|B3H609_ARATH;tr|A0A654FY33|A0A654FY33_ARATH;tr|F4KG57|F4KG57_ARATH;tr|A0A178UNI6|A0A178UNI6_ARATH;tr|A0A7G2FM10|A0A7G2FM10_ARATH	tr|A0A178UQT1|A0A178UQT1_ARATH Exocyst subunit Exo70 family protein OS=Arabidopsis thaliana OX=3702 GN=AXX17_At5g02810 PE=3 SV=1;sp|Q9LZD3|E70A1_ARATH Exocyst complex component EXO70A1 OS=Arabidopsis thaliana OX=3702 GN=EXO70A1 PE=1 SV=1;tr|F4KGM7|F4KGM7_A	8	8	8	8	14.1	72.298	15.1882	17.0621	16.4947	17.2637	16.6626	16.6857	16.9672	16.7182	15.8891	16.1264	16.3792	13.5534	Quantified	GO:0006887(BP:exocytosis);GO:0015031(BP:protein transport);GO:0000145(CC:exocyst)			Cytoplasmic	PF03081(Exo70 exocyst complex subunit)	FALSE	0	0.622337	0.94722	0.421801	-1.51766	0.770659	0.0696204	-1.17181	0.868998	0.146896	0.276487
A0A178UR22	AT5G04960	Pectinesterase	AXX17_At5g04420									tr|A0A178UR22|A0A178UR22_ARATH;sp|Q9FF78|PME46_ARATH;tr|A0A7G2EMY7|A0A7G2EMY7_ARATH;tr|A0A5S9XAV3|A0A5S9XAV3_ARATH;tr|A0A178VK36|A0A178VK36_ARATH;sp|Q9SG77|PME24_ARATH	tr|A0A178UR22|A0A178UR22_ARATH Pectinesterase OS=Arabidopsis thaliana OX=3702 GN=AXX17_At5g04420 PE=3 SV=1;sp|Q9FF78|PME46_ARATH Probable pectinesterase/pectinesterase inhibitor 46 OS=Arabidopsis thaliana OX=3702 GN=PME46 PE=2 SV=1;tr|A0A7G2EMY7|A0A7G2EMY7	6	2	2	2	4.1	62.17	11.7805	16.133	14.5344	12.4194	13.1125	14.3933	12.8152	14.5159	11.6161	10.6702	15.939	14.4093	Quantified	GO:0042545(BP:cell wall modification);GO:0045490(BP:pectin catabolic process);GO:0016021(CC:integral component of membrane);GO:0045330(MF:aspartyl esterase activity);GO:0004857(MF:enzyme inhibitor activity);GO:0030599(MF:pectinesterase activity)			Cytoplasmic;Mitochondrial	PF04043(Plant invertase/pectin methylesterase inhibitor);PF01095(Pectinesterase)	TRUE	2	-0.840926	0.955156	0.583591	0.364438	0.940369	0.810964	0.690439	0.944455	0.651788	-1.16693
A0A178UR80	AT5G09900	(thale cress) hypothetical protein	AXX17_At5g09480									tr|A0A178UR80|A0A178UR80_ARATH;sp|Q9FIB6|PS12A_ARATH;tr|F4KFD7|F4KFD7_ARATH;tr|A0A654FZY5|A0A654FZY5_ARATH;tr|B3H6B0|B3H6B0_ARATH;tr|A0A1P8BHB1|A0A1P8BHB1_ARATH;tr|F4KF39|F4KF39_ARATH;tr|A0A178UGS0|A0A178UGS0_ARATH;sp|Q8VWK0|PS12B_ARATH;tr|A0A654GE34|A0A654GE34_ARATH;tr|A0A7G2FJ03|A0A7G2FJ03_ARATH	tr|A0A178UR80|A0A178UR80_ARATH (thale cress) hypothetical protein OS=Arabidopsis thaliana OX=3702 GN=AXX17_At5g09480 PE=3 SV=1;sp|Q9FIB6|PS12A_ARATH 26S proteasome non-ATPase regulatory subunit 12 homolog A OS=Arabidopsis thaliana OX=3702 GN=RPN5A PE=1 SV=	11	22	22	22	51.4	50.837	20.5245	20.1776	20.0373	19.784	20.3019	20.3858	20.5245	20.3374	20.0329	20.1638	20.2354	20.5211	Quantified	GO:0005737(CC:cytoplasm)	ath:AT5G09900(EMB2107)	ath03050(Proteasome )	Cytoplasmic	PF01399(PCI domain)	FALSE	0	-0.0892125	0.958508	0.678686	0.149515	0.920758	0.491207	0.00851913	0.956426	0.968294	0.0517838
A0A178URA2	AT5G14220	Protoporphyrinogen oxidase	AXX17_At5g13680	FUNCTION: Catalyzes the 6-electron oxidation of protoporphyrinogen-IX to form protoporphyrin-IX. {ECO:0000256|RuleBase:RU364052}.								tr|A0A178URA2|A0A178URA2_ARATH;sp|Q8S9J1|PPOCM_ARATH;tr|A0A5S9Y683|A0A5S9Y683_ARATH;tr|A0A1P8BE58|A0A1P8BE58_ARATH;tr|A0A1P8BE27|A0A1P8BE27_ARATH;tr|A0A7G2FAI0|A0A7G2FAI0_ARATH;tr|A0A7G2F8B1|A0A7G2F8B1_ARATH	"tr|A0A178URA2|A0A178URA2_ARATH Protoporphyrinogen oxidase OS=Arabidopsis thaliana OX=3702 GN=AXX17_At5g13680 PE=3 SV=1;sp|Q8S9J1|PPOCM_ARATH Protoporphyrinogen oxidase 2, chloroplastic/mitochondrial OS=Arabidopsis thaliana OX=3702 GN=PPOX2 PE=1 SV=1;tr|A0A"	7	7	7	7	20.5	55.63	16.5574	17.0434	16.6746	17.0983	17.2908	16.9783	16.4709	16.7164	16.7505	16.9328	17.0663	16.6787	Quantified	GO:0006782(BP:protoporphyrinogen IX biosynthetic process);GO:0004729(MF:oxygen-dependent protoporphyrinogen oxidase activity)	ath:AT5G14220(HEMG2)	ath00860(Porphyrin metabolism );ath01240(Biosynthesis of cofactors )	Mitochondrial;Chloroplast	PF01593(Flavin containing amine oxidoreductase)	FALSE	0	0.36402	0.849722	0.0532268	-0.229883	0.868958	0.19475	0.246636	0.878347	0.166974	-0.112499
A0A178URB4	AT5G66410	(thale cress) hypothetical protein	AXX17_At5g66340									tr|A0A178URB4|A0A178URB4_ARATH;sp|Q8LCV1|PLP3B_ARATH;tr|A0A5S9XKH9|A0A5S9XKH9_ARATH;tr|A0A178VB62|A0A178VB62_ARATH;sp|Q6NPL9|PLP3A_ARATH	tr|A0A178URB4|A0A178URB4_ARATH (thale cress) hypothetical protein OS=Arabidopsis thaliana OX=3702 GN=AXX17_At5g66340 PE=4 SV=1;sp|Q8LCV1|PLP3B_ARATH Thioredoxin domain-containing protein PLP3B OS=Arabidopsis thaliana OX=3702 GN=PLP3B PE=2 SV=1	5	3	3	3	15.2	26.368	15.2085	15.5022	12.249	15.132	14.8439	15.5533	15.0178	15.5865	14.8947	13.269	15.4203	15.2498	Quantified	GO:0045454(BP:cell redox homeostasis);GO:0005623(CC:cell)			Nuclear	PF00085(Thioredoxin)	TRUE	1	0.856468	0.940851	0.334996	-0.530043	0.925142	0.544367	-0.519944	0.938759	0.55191	0.84637
A0A178URC5	AT5G43940	S-(hydroxymethyl)glutathione dehydrogenase	AXX17_At5g42040									tr|A0A178URC5|A0A178URC5_ARATH;sp|Q96533|ADHX_ARATH;tr|F4K7D6|F4K7D6_ARATH;tr|A0A7G2FI25|A0A7G2FI25_ARATH;tr|Q0WM36|Q0WM36_ARATH	tr|A0A178URC5|A0A178URC5_ARATH S-(hydroxymethyl)glutathione dehydrogenase OS=Arabidopsis thaliana OX=3702 GN=AXX17_At5g42040 PE=3 SV=1;sp|Q96533|ADHX_ARATH Alcohol dehydrogenase class-3 OS=Arabidopsis thaliana OX=3702 GN=ADH2 PE=1 SV=2;tr|F4K7D6|F4K7D6_ARA	5	16	16	16	47.5	40.698	22.0368	21.9763	21.9308	21.674	21.8936	21.9515	22.0295	21.7835	21.9863	22.1352	21.8568	22.0061	Quantified	GO:0006069(BP:ethanol oxidation);GO:0051903(MF:S-(hydroxymethyl)glutathione dehydrogenase activity);GO:0008270(MF:zinc ion binding)	ath:AT5G43940(HOT5)	ath00071(Fatty acid degradation );ath00620(Pyruvate metabolism );ath00350(Tyrosine metabolism );ath00010(Glycolysis / Gluconeogenesis )	Cytoplasmic	PF00107(Zinc-binding dehydrogenase);PF08240(Alcohol dehydrogenase GroES-like domain)	FALSE	0	-0.141611	0.933465	0.263866	0.159666	0.874792	0.211818	0.066275	0.941161	0.591034	-0.0482195
A0A178URN6	AT5G26742	RNA helicase	At5g26742									tr|A0A178URN6|A0A178URN6_ARATH;tr|A0A178UT03|A0A178UT03_ARATH;sp|Q8L7S8|RH3_ARATH;tr|A0A7G2FA93|A0A7G2FA93_ARATH;tr|A0A7G2FAH6|A0A7G2FAH6_ARATH;tr|F4K180|F4K180_ARATH	tr|A0A178URN6|A0A178URN6_ARATH RNA helicase OS=Arabidopsis thaliana OX=3702 GN=At5g26742 PE=3 SV=1;tr|A0A178UT03|A0A178UT03_ARATH RNA helicase OS=Arabidopsis thaliana OX=3702 GN=AXX17_At5g26440 PE=3 SV=1;sp|Q8L7S8|RH3_ARATH DEAD-box ATP-dependent RNA helic	6	18	18	18	25.8	80.999	20.029	20.2822	20.404	19.7764	19.7449	19.6507	19.7616	19.6559	19.9138	19.4894	19.3802	19.4659	Quantified	GO:0005634(CC:nucleus);GO:0005524(MF:ATP binding);GO:0004386(MF:helicase activity);GO:0003723(MF:RNA binding);GO:0008270(MF:zinc ion binding)			Chloroplast;Nuclear	PF00270(DEAD/DEAH box helicase);PF08152(GUCT (NUC152) domain);PF00098(Zinc knuckle);PF00271(Helicase conserved C-terminal domain)	FALSE	0	-0.514412	0.503888	0.00178304	-0.278841	0.70291	0.0430457	-0.331946	0.634637	0.0204952	-0.461307
A0A178URV0	AT5G63800	Beta-galactosidase	AXX17_At5g63370									tr|A0A178URV0|A0A178URV0_ARATH;sp|Q9FFN4|BGAL6_ARATH;tr|Q93YP1|Q93YP1_ARATH;tr|A0A1P8ANA8|A0A1P8ANA8_ARATH;tr|A0A5S9WV59|A0A5S9WV59_ARATH;tr|A0A178WJQ6|A0A178WJQ6_ARATH;sp|Q8GX69|BGA16_ARATH;tr|A0A1P8ANB0|A0A1P8ANB0_ARATH;tr|A0A7G2E9Y1|A0A7G2E9Y1_ARATH;tr|A0A654ETE0|A0A654ETE0_ARATH;tr|A0A5S9WYU1|A0A5S9WYU1_ARATH;tr|A0A178VXE0|A0A178VXE0_ARATH;sp|Q9SCU9|BGA13_ARATH	tr|A0A178URV0|A0A178URV0_ARATH Beta-galactosidase OS=Arabidopsis thaliana OX=3702 GN=AXX17_At5g63370 PE=3 SV=1;sp|Q9FFN4|BGAL6_ARATH Beta-galactosidase 6 OS=Arabidopsis thaliana OX=3702 GN=BGAL6 PE=2 SV=1;tr|Q93YP1|Q93YP1_ARATH Beta-galactosidase OS=Arabid	13	4	3	3	7.4	79.758	11.4057	13.4523	14.4461	14.9349	14.2199	14.3945	12.7243	14.1028	14.7942	14.6727	14.5538	14.5306	Quantified	GO:0005975(BP:carbohydrate metabolic process);GO:0004565(MF:beta-galactosidase activity)			Lysosomal	PF01301(Glycosyl hydrolases family 35)	TRUE	2	1.41506	0.88028	0.0821673	0.0692491	0.944938	0.926094	0.711916	0.920657	0.351941	0.772393
A0A178US17	AT5G50700	(thale cress) hypothetical protein	AXX17_At5g49510									tr|A0A178US17|A0A178US17_ARATH;sp|P0DKC6|HSD1B_ARATH;sp|P0DKC5|HSD1A_ARATH;tr|Q0WLN5|Q0WLN5_ARATH	tr|A0A178US17|A0A178US17_ARATH (thale cress) hypothetical protein OS=Arabidopsis thaliana OX=3702 GN=AXX17_At5g49510 PE=3 SV=1;sp|P0DKC6|HSD1B_ARATH 11-beta-hydroxysteroid dehydrogenase 1B OS=Arabidopsis thaliana OX=3702 GN=HSD1 PE=1 SV=1;sp|P0DKC5|HSD1A_A	4	9	9	9	30.9	39.086	16.5844	17.5066	17.2851	17.4709	17.6367	16.7165	16.782	15.9854	17.6694	17.3379	17.1102	17.8726	Quantified	GO:0016021(CC:integral component of membrane);GO:0016491(MF:oxidoreductase activity)			PlasmaMembrane	PF00106(short chain dehydrogenase)	FALSE	0	0.14931	0.960448	0.743499	0.165536	0.935928	0.716951	0.627909	0.886661	0.1888	-0.313063
A0A178US34	AT5G12470	Uncharacterized protein	AXX17_At5g12240									tr|A0A178US34|A0A178US34_ARATH;sp|Q94CJ5|RER4_ARATH;tr|A0A7G2F7T6|A0A7G2F7T6_ARATH;tr|Q67YY5|Q67YY5_ARATH	"tr|A0A178US34|A0A178US34_ARATH Uncharacterized protein OS=Arabidopsis thaliana OX=3702 GN=AXX17_At5g12240 PE=3 SV=1;sp|Q94CJ5|RER4_ARATH Protein RETICULATA-RELATED 4, chloroplastic OS=Arabidopsis thaliana OX=3702 GN=RER4 PE=2 SV=1;tr|A0A7G2F7T6|A0A7G2F7T6_"	4	9	9	9	25.9	41.323	19.7303	19.5325	19.6437	19.2294	19.3289	18.98	19.807	19.414	19.6246	19.6754	19.3808	19.7932	Quantified	GO:0007275(BP:multicellular organism development);GO:0016021(CC:integral component of membrane);GO:0009706(CC:chloroplast inner membrane);GO:0005739(CC:mitochondrion)			PlasmaMembrane	PF11891(Protein RETICULATA-related)	FALSE	0	-0.456087	0.702902	0.0149366	0.437015	0.542696	0.0183576	0.00126768	0.957145	0.993573	-0.0203398
A0A178US36	AT5G28060	40S ribosomal protein S24	At5g28060									tr|A0A178US36|A0A178US36_ARATH;sp|Q8LC83|RS242_ARATH	tr|A0A178US36|A0A178US36_ARATH 40S ribosomal protein S24 OS=Arabidopsis thaliana OX=3702 GN=At5g28060 PE=3 SV=1;sp|Q8LC83|RS242_ARATH 40S ribosomal protein S24-2 OS=Arabidopsis thaliana OX=3702 GN=RPS24B PE=2 SV=2	2	4	2	2	27.1	15.389	19.5095	19.4179	19.1861	18.7016	18.9067	19.2683	19.3711	19.123	18.9523	18.9517	18.6754	19.3671	Quantified	GO:0006412(BP:translation);GO:0005840(CC:ribosome);GO:0003735(MF:structural constituent of ribosome)			Cytoplasmic;Mitochondrial	PF01282(Ribosomal protein S24e)	FALSE	0	-0.412263	0.880371	0.0822887	0.0391652	0.942304	0.857254	-0.150752	0.934694	0.494024	-0.222346
A0A178US90	AT4G33370	RNA helicase	At4g33360									tr|A0A178US90|A0A178US90_ARATH;tr|F4JIW8|F4JIW8_ARATH;tr|Q94CD9|Q94CD9_ARATH;tr|Q9SZB3|Q9SZB3_ARATH;tr|A0A654FV62|A0A654FV62_ARATH;tr|B3H6K6|B3H6K6_ARATH;tr|A0A7G2FC89|A0A7G2FC89_ARATH;tr|A0A7G2FBA6|A0A7G2FBA6_ARATH;tr|A0A5S9XYN4|A0A5S9XYN4_ARATH;sp|Q9SZB4|RH43_ARATH;tr|A0A654FV32|A0A654FV32_ARATH;tr|A0A178U9F4|A0A178U9F4_ARATH;sp|Q9LU46|RH35_ARATH	tr|A0A178US90|A0A178US90_ARATH RNA helicase OS=Arabidopsis thaliana OX=3702 GN=At4g33360 PE=3 SV=1;tr|F4JIW8|F4JIW8_ARATH NAD(P)-binding Rossmann-fold superfamily protein OS=Arabidopsis thaliana OX=3702 GN=FLDH PE=1 SV=1;tr|Q94CD9|Q94CD9_ARATH Uncharacteri	13	7	7	7	9.1	99.243	16.2915	16.3987	16.6681	16.3096	16.7978	16.6593	17.0604	17.0188	17.1614	17.3918	17.1818	17.3609	Quantified	GO:0005524(MF:ATP binding);GO:0003824(MF:catalytic activity);GO:0050662(MF:coenzyme binding);GO:0003676(MF:nucleic acid binding)			Cytoplasmic;Mitochondrial	PF00271(Helicase conserved C-terminal domain);PF01370(NAD dependent epimerase/dehydratase family);PF00270(DEAD/DEAH box helicase)	FALSE	0	0.136113	0.944927	0.387105	0.722608	0.0657957	0.000858151	0.23128	0.873649	0.156371	0.627442
A0A178USD1	AT5G48870	U6 snRNA-associated Sm-like protein LSm5	LSM5	FUNCTION: Plays a role in U6 snRNP assembly and function. Binds to the 3' end of U6 snRNA. {ECO:0000256|RuleBase:RU365055}.								tr|A0A178USD1|A0A178USD1_ARATH;sp|Q9FKB0|LSM5_ARATH	tr|A0A178USD1|A0A178USD1_ARATH U6 snRNA-associated Sm-like protein LSm5 OS=Arabidopsis thaliana OX=3702 GN=LSM5 PE=3 SV=1;sp|Q9FKB0|LSM5_ARATH Sm-like protein LSM5 OS=Arabidopsis thaliana OX=3702 GN=LSM5 PE=1 SV=1	2	2	2	2	44.3	9.658	16.7081	16.1858	15.5191	13.5952	15.7549	13.6328	16.85	13.8109	15.9712	15.5107	15.1911	16.0921	Quantified	GO:0006397(BP:mRNA processing);GO:0008380(BP:RNA splicing);GO:0005681(CC:spliceosomal complex);GO:0003723(MF:RNA binding)	ath:AT5G48870(SAD1)	ath03040(Spliceosome );ath03018(RNA degradation )	Chloroplast;Nuclear	PF01423(LSM domain)	FALSE	0	-1.81005	0.84615	0.0509173	1.27038	0.848641	0.149343	0.0539567	0.955836	0.948197	-0.593624
A0A178USI0	AT5G03850	Uncharacterized protein	AXX17_At3g09790									tr|A0A178USI0|A0A178USI0_ARATH;sp|Q9SR73|RS281_ARATH;tr|A0A654F6U3|A0A654F6U3_ARATH;tr|A0A7G2F5D7|A0A7G2F5D7_ARATH;tr|A0A7G2EJP7|A0A7G2EJP7_ARATH	tr|A0A178USI0|A0A178USI0_ARATH Uncharacterized protein OS=Arabidopsis thaliana OX=3702 GN=AXX17_At3g09790 PE=3 SV=1;sp|Q9SR73|RS281_ARATH 40S ribosomal protein S28-1 OS=Arabidopsis thaliana OX=3702 GN=RPS28A PE=3 SV=1;tr|A0A654F6U3|A0A654F6U3_ARATH Unchara	5	1	1	1	18.8	7.3705	19.4891	19.4683	19.1664	19.0243	19.5216	19.1047	19.4121	18.8241	19.2186	19.1594	18.801	19.0723	Quantified	GO:0006412(BP:translation);GO:0005840(CC:ribosome);GO:0003735(MF:structural constituent of ribosome)	ath:AT3G10090()	ath03010(Ribosome )	Cytoplasmic;Nuclear	PF01200(Ribosomal protein S28e)	FALSE	0	-0.15777	0.948274	0.439267	-0.205967	0.899548	0.31811	-0.140732	0.934291	0.48879	-0.223004
A0A178USJ2	AT4G29670	ACHT2	AXX17_At4g34050									tr|A0A178USJ2|A0A178USJ2_ARATH;sp|Q8LCT3|TRL22_ARATH;tr|A0A7G2F3F2|A0A7G2F3F2_ARATH	"tr|A0A178USJ2|A0A178USJ2_ARATH ACHT2 OS=Arabidopsis thaliana OX=3702 GN=AXX17_At4g34050 PE=4 SV=1;sp|Q8LCT3|TRL22_ARATH Thioredoxin-like 2-2, chloroplastic OS=Arabidopsis thaliana OX=3702 GN=At4g29670 PE=2 SV=2;tr|A0A7G2F3F2|A0A7G2F3F2_ARATH (thale cress) "	3	3	3	3	15.3	25.873	16.0195	16.0314	16.3017	15.8405	16.0908	16.0742	16.4032	15.6149	16.2797	11.8537	15.7935	15.8236	Quantified	GO:0045454(BP:cell redox homeostasis);GO:0005623(CC:cell)			Chloroplast	PF00085(Thioredoxin)	FALSE	0	-0.115704	0.964312	0.898697	-1.51156	0.829829	0.12042	-1.609	0.837175	0.10105	-0.0182588
A0A178USJ9	AT5G63180	Pectate lyase	AXX17_At5g62760									tr|A0A178USJ9|A0A178USJ9_ARATH;sp|Q93Z25|PLY22_ARATH;tr|A0A7G2FLE3|A0A7G2FLE3_ARATH;tr|A0A654GEN5|A0A654GEN5_ARATH;tr|Q8H7G4|Q8H7G4_ARATH	tr|A0A178USJ9|A0A178USJ9_ARATH Pectate lyase OS=Arabidopsis thaliana OX=3702 GN=AXX17_At5g62760 PE=3 SV=1;sp|Q93Z25|PLY22_ARATH Probable pectate lyase 22 OS=Arabidopsis thaliana OX=3702 GN=At5g63180 PE=2 SV=1;tr|A0A7G2FLE3|A0A7G2FLE3_ARATH Pectate lyase OS	5	6	6	4	19.5	45.394	18.2138	17.1741	18.1564	17.4721	17.2308	17.4424	17.5788	17.1451	17.6267	18.075	16.9083	17.8006	Quantified	GO:0045490(BP:pectin catabolic process);GO:0046872(MF:metal ion binding);GO:0030570(MF:pectate lyase activity)			Extracellular;PlasmaMembrane	PF00544(Pectate lyase)	FALSE	0	-0.466337	0.9255	0.209914	0.212874	0.925829	0.553462	0.144422	0.946123	0.686097	-0.397884
A0A178USN5	AT4G25200	(thale cress) hypothetical protein	AXX17_At4g29100									tr|A0A178USN5|A0A178USN5_ARATH;sp|Q96331|HS23M_ARATH	"tr|A0A178USN5|A0A178USN5_ARATH (thale cress) hypothetical protein OS=Arabidopsis thaliana OX=3702 GN=AXX17_At4g29100 PE=3 SV=1;sp|Q96331|HS23M_ARATH 23.6 kDa heat shock protein, mitochondrial OS=Arabidopsis thaliana OX=3702 GN=HSP23.6 PE=2 SV=1"	2	3	3	2	16.2	23.609	13.8078	14.0954	15.0336	16.1556	15.8111	14.873	16.2675	16.2174	13.0242	15.09	12.9981	14.3972	Quantified	GO:0046686(BP:response to cadmium ion);GO:0009408(BP:response to heat);GO:0005739(CC:mitochondrion)	ath:AT4G25200(HSP23.6-MITO)	ath04141(Protein processing in endoplasmic reticulum )	Mitochondrial	PF00011(Hsp20/alpha crystallin family)	FALSE	0	1.301	0.918272	0.17425	-1.45148	0.839471	0.134037	-1.00793	0.910114	0.282918	0.857455
A0A178USR1	AT4G22310	Mitochondrial pyruvate carrier	MPC3	FUNCTION: Mediates the uptake of pyruvate into mitochondria. {ECO:0000256|RuleBase:RU363100}.								tr|A0A178USR1|A0A178USR1_ARATH;sp|O49636|MPC4_ARATH	tr|A0A178USR1|A0A178USR1_ARATH Mitochondrial pyruvate carrier OS=Arabidopsis thaliana OX=3702 GN=AXX17_At4g25940 PE=3 SV=1;sp|O49636|MPC4_ARATH Mitochondrial pyruvate carrier 4 OS=Arabidopsis thaliana OX=3702 GN=MPC4 PE=3 SV=1	2	5	5	5	54.6	12.005	11.9425	15.0557	16.2193	17.0172	16.8523	16.6237	15.6989	16.873	15.7505	15.8338	16.721	16.8949	Quantified	GO:0006850(BP:mitochondrial pyruvate transmembrane transport);GO:0005743(CC:mitochondrial inner membrane)			Mitochondrial	PF03650(Uncharacterised protein family (UPF0041))	TRUE	1	2.42524	0.771825	0.024418	-0.347843	0.935529	0.709248	0.375758	0.946179	0.687294	1.70164
A0A178USW1	AT5G47010	UPF1	AXX17_At5g45490									tr|A0A178USW1|A0A178USW1_ARATH;sp|Q9FJR0|RENT1_ARATH	tr|A0A178USW1|A0A178USW1_ARATH UPF1 OS=Arabidopsis thaliana OX=3702 GN=AXX17_At5g45490 PE=3 SV=1;sp|Q9FJR0|RENT1_ARATH Regulator of nonsense transcripts 1 homolog OS=Arabidopsis thaliana OX=3702 GN=UPF1 PE=1 SV=2	2	3	3	3	3.7	136.87	14.797	13.9631	16.8078	16.5117	17.8355	16.3875	11.8542	16.3851	14.584	15.8752	16.6595	16.3358	Quantified	"GO:0000184(BP:nuclear-transcribed mRNA catabolic process, nonsense-mediated decay);GO:0005737(CC:cytoplasm);GO:0005524(MF:ATP binding);GO:0003677(MF:DNA binding);GO:0004386(MF:helicase activity);GO:0008270(MF:zinc ion binding)"	ath:AT5G47010(LBA1)	ath03013(Nucleocytoplasmic transport );ath03015(mRNA surveillance pathway )	Nuclear	"PF09416(RNA helicase (UPF2 interacting domain));PF13087(AAA domain);PF13086(AAA domain);PF04851(Type III restriction enzyme, res subunit)"	TRUE	1	1.72229	0.910188	0.144339	-0.621402	0.927671	0.578967	2.01575	0.830048	0.0938993	-0.91486
A0A178USX5	AT4G05390	"Ferredoxin--NADP reductase, chloroplastic"	AXX17_At4g04730									tr|A0A178USX5|A0A178USX5_ARATH;sp|Q9M0V6|FNRR1_ARATH;tr|F4JGF4|F4JGF4_ARATH;tr|A0A654FLM5|A0A654FLM5_ARATH	"tr|A0A178USX5|A0A178USX5_ARATH Ferredoxin--NADP reductase, chloroplastic OS=Arabidopsis thaliana OX=3702 GN=AXX17_At4g04730 PE=3 SV=1;sp|Q9M0V6|FNRR1_ARATH Ferredoxin--NADP reductase, root isozyme 1, chloroplastic OS=Arabidopsis thaliana OX=3702 GN=RFNR1 P"	4	19	19	12	40.5	42.38	20.305	20.1895	20.1518	19.617	19.7963	20.0257	20.439	19.9475	20.0983	19.88	19.7097	19.776	Quantified	GO:0009507(CC:chloroplast);GO:0004324(MF:ferredoxin-NADP+ reductase activity)			Chloroplast	PF00175(Oxidoreductase NAD-binding domain)	FALSE	0	-0.402412	0.771362	0.0243265	-0.0244476	0.94297	0.874002	-0.373048	0.692762	0.033709	-0.0538111
A0A178USY3	AT4G17530	RAB1C	AXX17_At4g20590									tr|A0A178USY3|A0A178USY3_ARATH;sp|Q9SEH3|RAD2C_ARATH;tr|A0A654FQG3|A0A654FQG3_ARATH;tr|A0A7G2F3C7|A0A7G2F3C7_ARATH;tr|Q42069|Q42069_ARATH	tr|A0A178USY3|A0A178USY3_ARATH RAB1C OS=Arabidopsis thaliana OX=3702 GN=AXX17_At4g20590 PE=4 SV=1;sp|Q9SEH3|RAD2C_ARATH Ras-related protein RABD2c OS=Arabidopsis thaliana OX=3702 GN=RABD2C PE=1 SV=1;tr|A0A654FQG3|A0A654FQG3_ARATH Uncharacterized protein OS	5	10	10	2	66.3	22.318	21.0191	20.9771	21.0367	21.109	21.2239	21.2415	21.158	21.0309	21.0321	21.5442	21.2152	21.4476	Quantified	GO:0005525(MF:GTP binding);GO:0003924(MF:GTPase activity)			Golgi	PF00071(Ras family)	FALSE	0	0.180469	0.901917	0.121239	0.210885	0.781969	0.0764088	0.328676	0.563132	0.0120935	0.0626785
A0A178USZ7	AT4G00430	TMP-C	AXX17_At4g00560									tr|A0A178USZ7|A0A178USZ7_ARATH;sp|Q39196|PIP14_ARATH;tr|F4JHB6|F4JHB6_ARATH;tr|A0A7G2EV15|A0A7G2EV15_ARATH	tr|A0A178USZ7|A0A178USZ7_ARATH TMP-C OS=Arabidopsis thaliana OX=3702 GN=AXX17_At4g00560 PE=3 SV=1;sp|Q39196|PIP14_ARATH Probable aquaporin PIP1-4 OS=Arabidopsis thaliana OX=3702 GN=PIP1.4 PE=1 SV=1;tr|F4JHB6|F4JHB6_ARATH Plasma membrane intrinsic protein 1	4	5	3	3	19.9	30.692	17.3407	17.3403	17.4354	17.2043	17.6111	16.7384	17.1753	17.053	17.3677	16.8407	16.9766	17.0907	Quantified	GO:0016021(CC:integral component of membrane);GO:0015267(MF:channel activity)			PlasmaMembrane	PF00230(Major intrinsic protein)	FALSE	0	-0.187488	0.9434	0.366273	-0.215274	0.89685	0.302933	-0.229313	0.908514	0.274321	-0.173448
A0A178UT36	AT5G53530	(thale cress) hypothetical protein	AXX17_At5g52490									tr|A0A178UT36|A0A178UT36_ARATH;sp|Q9FJD0|VP26A_ARATH	tr|A0A178UT36|A0A178UT36_ARATH (thale cress) hypothetical protein OS=Arabidopsis thaliana OX=3702 GN=AXX17_At5g52490 PE=3 SV=1;sp|Q9FJD0|VP26A_ARATH Vacuolar protein sorting-associated protein 26A OS=Arabidopsis thaliana OX=3702 GN=VPS26A PE=2 SV=1	2	8	8	4	36.8	35.15	17.6606	17.4753	17.7644	17.3847	17.6424	17.4183	17.808	17.1638	17.5947	18.0149	17.231	17.6912	Quantified	GO:0006886(BP:intracellular protein transport)	ath:AT5G53530(VPS26A)	ath04144(Endocytosis )	Cytoplasmic	PF03643(Vacuolar protein sorting-associated protein 26)	FALSE	0	-0.151647	0.951969	0.509513	0.163903	0.919447	0.476791	0.123528	0.941075	0.58956	-0.111272
A0A178UT40	AT4G25890	(thale cress) hypothetical protein	AXX17_At4g29880									tr|A0A178UT40|A0A178UT40_ARATH;sp|Q9SVZ6|RLA31_ARATH	tr|A0A178UT40|A0A178UT40_ARATH (thale cress) hypothetical protein OS=Arabidopsis thaliana OX=3702 GN=AXX17_At4g29880 PE=3 SV=1;sp|Q9SVZ6|RLA31_ARATH 60S acidic ribosomal protein P3-1 OS=Arabidopsis thaliana OX=3702 GN=RPP3A PE=3 SV=1	2	2	2	2	21.8	11.849	13.9027	13.7781	13.9544	14.9769	12.9499	14.5597	11.7339	14.2419	13.0322	13.9416	14.1773	14.2772	Quantified	GO:0006414(BP:translational elongation);GO:0005840(CC:ribosome);GO:0003735(MF:structural constituent of ribosome)	ath:AT4G25890()	ath03010(Ribosome )	Nuclear	PF00428(60s Acidic ribosomal protein)	TRUE	2	0.283783	0.95802	0.663589	-0.0301198	0.946246	0.962985	1.12939	0.841924	0.106312	-0.875722
A0A178UT77	AT4G37130	TCU1	AXX17_At4g42300									tr|A0A178UT77|A0A178UT77_ARATH;sp|Q8RWH9|NUP58_ARATH;tr|A0A654FWQ9|A0A654FWQ9_ARATH;tr|A0A5S9XZQ2|A0A5S9XZQ2_ARATH;tr|A0A7G2F6I7|A0A7G2F6I7_ARATH	tr|A0A178UT77|A0A178UT77_ARATH TCU1 OS=Arabidopsis thaliana OX=3702 GN=AXX17_At4g42300 PE=4 SV=1;sp|Q8RWH9|NUP58_ARATH Nuclear pore complex protein NUP58 OS=Arabidopsis thaliana OX=3702 GN=NUP58 PE=1 SV=1;tr|A0A654FWQ9|A0A654FWQ9_ARATH Uncharacterized prot	5	2	2	2	6	56.541	12.182	13.49	14.1565	12.8776	12.8247	15.7222	14.1498	14.8278	9.79971	12.9396	15.1816	12.7043	Quantified	GO:0005643(CC:nuclear pore);GO:0008139(MF:nuclear localization sequence binding);GO:0017056(MF:structural constituent of nuclear pore)	ath:AT4G37130()	ath03013(Nucleocytoplasmic transport )	Nuclear		TRUE	3	0.531995	0.959359	0.706159	-0.199669	0.943479	0.887089	0.682732	0.943294	0.62937	-0.350406
A0A178UT81	AT5G14740	Carbonic anhydrase	At5g14740	FUNCTION: Reversible hydration of carbon dioxide. {ECO:0000256|RuleBase:RU003956}.								tr|A0A178UT81|A0A178UT81_ARATH;tr|A0A7G2F7L7|A0A7G2F7L7_ARATH;tr|A0A654G125|A0A654G125_ARATH;sp|P42737|BCA2_ARATH;tr|A8MQY4|A8MQY4_ARATH;tr|F4K875|F4K875_ARATH;tr|F4K873|F4K873_ARATH;tr|A0A178UTI0|A0A178UTI0_ARATH	tr|A0A178UT81|A0A178UT81_ARATH Carbonic anhydrase OS=Arabidopsis thaliana OX=3702 GN=At5g14740 PE=3 SV=1;tr|A0A7G2F7L7|A0A7G2F7L7_ARATH Carbonic anhydrase OS=Arabidopsis thaliana OX=3702 GN=AT9943_LOCUS19152 PE=3 SV=1;tr|A0A654G125|A0A654G125_ARATH Carboni	8	19	19	12	76.4	28.344	24.8037	24.7181	24.6217	24.6158	24.6758	24.7439	23.9071	23.7568	23.9227	24.1036	24.0579	24.0703	Quantified	GO:0015976(BP:carbon utilization);GO:0004089(MF:carbonate dehydratase activity);GO:0008270(MF:zinc ion binding)			Cytoplasmic	PF00484(Carbonic anhydrase)	FALSE	0	-0.0360082	0.959339	0.705494	-0.601203	0.00247406	9.37081e-05	0.215089	0.735379	0.043931	-0.8523
A0A178UTB9	AT4G04910	Vesicle-fusing ATPase	AXX17_At4g05340	FUNCTION: Required for vesicle-mediated transport. Catalyzes the fusion of transport vesicles within the Golgi cisternae. Is also required for transport from the endoplasmic reticulum to the Golgi stack. Seems to function as a fusion protein required for the delivery of cargo proteins to all compartments of the Golgi stack independent of vesicle origin. {ECO:0000256|RuleBase:RU367045}.								tr|A0A178UTB9|A0A178UTB9_ARATH;sp|Q9M0Y8|NSF_ARATH;tr|A0A654FM63|A0A654FM63_ARATH;tr|A0A7G2F087|A0A7G2F087_ARATH	tr|A0A178UTB9|A0A178UTB9_ARATH Vesicle-fusing ATPase OS=Arabidopsis thaliana OX=3702 GN=AXX17_At4g05340 PE=3 SV=1;sp|Q9M0Y8|NSF_ARATH Vesicle-fusing ATPase OS=Arabidopsis thaliana OX=3702 GN=NSF PE=1 SV=2;tr|A0A654FM63|A0A654FM63_ARATH Vesicle-fusing ATPas	4	21	21	21	37.9	81.486	19.0274	19.2468	19.3053	18.9786	19.173	19.1907	19.2785	19.4669	19.437	19.642	19.2183	19.5206	Quantified	GO:0035494(BP:SNARE complex disassembly);GO:0005524(MF:ATP binding);GO:0016887(MF:ATPase activity)			Cytoplasmic	"PF00004(ATPase family associated with various cellular activities (AAA));PF02933(Cell division protein 48 (CDC48), domain 2)"	FALSE	0	-0.0791237	0.954914	0.577466	0.346247	0.650639	0.0316024	0.066178	0.943873	0.640392	0.200946
A0A178UTE9	AT5G65720	Cysteine desulfurase	AXX17_At5g65600									tr|A0A178UTE9|A0A178UTE9_ARATH;sp|O49543|MNIF1_ARATH;tr|A0A7G2FMY6|A0A7G2FMY6_ARATH;tr|A8MSF1|A8MSF1_ARATH	"tr|A0A178UTE9|A0A178UTE9_ARATH Cysteine desulfurase OS=Arabidopsis thaliana OX=3702 GN=AXX17_At5g65600 PE=3 SV=1;sp|O49543|MNIF1_ARATH Cysteine desulfurase, mitochondrial OS=Arabidopsis thaliana OX=3702 GN=NIFS1 PE=1 SV=1;tr|A0A7G2FMY6|A0A7G2FMY6_ARATH Cys"	4	12	12	12	37.1	50.295	17.9582	18.528	18.6784	18.7103	18.4635	18.6844	18.919	18.7874	18.8294	18.9177	18.9026	18.7123	Quantified	GO:0044571(BP:[2Fe-2S] cluster assembly);GO:0031071(MF:cysteine desulfurase activity);GO:0030170(MF:pyridoxal phosphate binding)	ath:AT5G65720(NFS1)	ath01240(Biosynthesis of cofactors );ath00730(Thiamine metabolism );ath04122(Sulfur relay system )	Mitochondrial	PF00266(Aminotransferase class-V)	FALSE	0	0.231155	0.92758	0.222264	0.224825	0.881419	0.234187	-0.00105834	0.957195	0.995349	0.457038
A0A178UTG4	AT4G25820	Xyloglucan endotransglucosylase/hydrolase	AXX17_At4g29790	"FUNCTION: Catalyzes xyloglucan endohydrolysis (XEH) and/or endotransglycosylation (XET). Cleaves and religates xyloglucan polymers, an essential constituent of the primary cell wall, and thereby participates in cell wall construction of growing tissues. {ECO:0000256|RuleBase:RU361120}."								tr|A0A178UTG4|A0A178UTG4_ARATH;sp|Q9ZSU4|XTH14_ARATH;tr|A0A654GC38|A0A654GC38_ARATH;tr|A0A178US76|A0A178US76_ARATH;sp|Q9FKL8|XTH13_ARATH	tr|A0A178UTG4|A0A178UTG4_ARATH Xyloglucan endotransglucosylase/hydrolase OS=Arabidopsis thaliana OX=3702 GN=AXX17_At4g29790 PE=3 SV=1;sp|Q9ZSU4|XTH14_ARATH Xyloglucan endotransglucosylase/hydrolase protein 14 OS=Arabidopsis thaliana OX=3702 GN=XTH14 PE=1 S	5	4	4	4	17.1	32.74	15.8341	14.8264	15.1621	15.0219	15.3208	13.7076	14.6591	15.222	14.7665	15.4157	15.5542	15.5186	Quantified	"GO:0042546(BP:cell wall biogenesis);GO:0071555(BP:cell wall organization);GO:0010411(BP:xyloglucan metabolic process);GO:0048046(CC:apoplast);GO:0005618(CC:cell wall);GO:0004553(MF:hydrolase activity, hydrolyzing O-glycosyl compounds);GO:0016762(MF:xyloglucan:xyloglucosyl transferase activity)"			Extracellular	PF06955(Xyloglucan endo-transglycosylase (XET) C-terminus);PF00722(Glycosyl hydrolases family 16)	FALSE	0	-0.590744	0.918399	0.17479	0.812711	0.776373	0.0729296	0.613636	0.875425	0.160248	-0.391669
A0A178UTH3	AT5G02490	(thale cress) hypothetical protein	AXX17_At5g01620									tr|A0A178UTH3|A0A178UTH3_ARATH;sp|P22954|HS702_ARATH;tr|A0A5S9WMW9|A0A5S9WMW9_ARATH;tr|A0A178W0N9|A0A178W0N9_ARATH;sp|Q9C7X7|HSP7N_ARATH;tr|A0A7G2E4E1|A0A7G2E4E1_ARATH;tr|A0A654EKE8|A0A654EKE8_ARATH	tr|A0A178UTH3|A0A178UTH3_ARATH (thale cress) hypothetical protein OS=Arabidopsis thaliana OX=3702 GN=AXX17_At5g01620 PE=3 SV=1;sp|P22954|HS702_ARATH Heat shock 70 kDa protein 2 OS=Arabidopsis thaliana OX=3702 GN=HSP70-2 PE=1 SV=2;tr|A0A5S9WMW9|A0A5S9WMW9_A	7	27	9	7	45.6	71.386	18.1207	18.1726	15.591	18.135	18.3178	18.3369	18.3734	18.7626	18.5904	19.0193	19.1317	19.0377	Quantified	GO:0005524(MF:ATP binding)	ath:AT5G02490(Hsp70-2)	ath04144(Endocytosis );ath04141(Protein processing in endoplasmic reticulum );ath03040(Spliceosome )	Cytoplasmic	PF00012(Hsp70 protein)	FALSE	0	0.968453	0.902229	0.122001	0.799691	0.868168	0.192604	0.487465	0.927643	0.41341	1.28068
A0A178UTK1	AT4G32520	Serine hydroxymethyltransferase	AXX17_At4g37310	FUNCTION: Interconversion of serine and glycine. {ECO:0000256|RuleBase:RU000585}.								tr|A0A178UTK1|A0A178UTK1_ARATH;sp|Q94JQ3|GLYP3_ARATH;tr|A0A7G2F5F4|A0A7G2F5F4_ARATH;tr|A0A5S9XXY6|A0A5S9XXY6_ARATH	"tr|A0A178UTK1|A0A178UTK1_ARATH Serine hydroxymethyltransferase OS=Arabidopsis thaliana OX=3702 GN=AXX17_At4g37310 PE=3 SV=1;sp|Q94JQ3|GLYP3_ARATH Serine hydroxymethyltransferase 3, chloroplastic OS=Arabidopsis thaliana OX=3702 GN=SHM3 PE=1 SV=2;tr|A0A7G2F5"	4	17	17	17	35.7	57.982	19.8807	19.7603	19.8827	19.5609	19.5039	19.6155	19.9142	19.7229	19.7044	19.6405	19.5816	19.4842	Quantified	GO:0019264(BP:glycine biosynthetic process from serine);GO:0035999(BP:tetrahydrofolate interconversion);GO:0004372(MF:glycine hydroxymethyltransferase activity);GO:0030170(MF:pyridoxal phosphate binding)	ath:AT4G32520(SHM3)	"ath01240(Biosynthesis of cofactors );ath00630(Glyoxylate and dicarboxylate metabolism );ath00460(Cyanoamino acid metabolism );ath00260(Glycine, serine and threonine metabolism );ath00670(One carbon pool by folate )"	Chloroplast	PF00464(Serine hydroxymethyltransferase)	FALSE	0	-0.281162	0.724207	0.0171702	0.00866846	0.945109	0.930827	-0.211744	0.770809	0.0562818	-0.0607503
A0A178UTK6	AT5G66570	(thale cress) hypothetical protein	AXX17_At5g66530									tr|A0A178UTK6|A0A178UTK6_ARATH;sp|P23321|PSBO1_ARATH	"tr|A0A178UTK6|A0A178UTK6_ARATH (thale cress) hypothetical protein OS=Arabidopsis thaliana OX=3702 GN=AXX17_At5g66530 PE=3 SV=1;sp|P23321|PSBO1_ARATH Oxygen-evolving enhancer protein 1-1, chloroplastic OS=Arabidopsis thaliana OX=3702 GN=PSBO1 PE=1 SV=2"	2	20	20	8	56.6	35.142	25.9286	25.8913	25.7217	25.1634	25.4904	25.4788	25.7133	25.4171	25.5478	25.2833	25.1911	25.3874	Quantified	GO:0010207(BP:photosystem II assembly);GO:0042549(BP:photosystem II stabilization);GO:0009654(CC:photosystem II oxygen evolving complex);GO:0010242(MF:oxygen evolving activity)	ath:AT5G66570(PSBO1)	ath00195(Photosynthesis )	Chloroplast	PF01716(Manganese-stabilising protein / photosystem II polypeptide)	FALSE	0	-0.469658	0.558578	0.00509667	-0.0902528	0.921661	0.501515	-0.272126	0.785775	0.0631886	-0.287784
A0A178UTL3	AT4G13360	Uncharacterized protein	At4g13360									tr|A0A178UTL3|A0A178UTL3_ARATH;sp|Q9T0K7|HIBC6_ARATH;tr|A0A1I9LQE2|A0A1I9LQE2_ARATH;tr|A0A1I9LQD9|A0A1I9LQD9_ARATH;tr|A0A1I9LQE1|A0A1I9LQE1_ARATH;tr|A0A1I9LQE0|A0A1I9LQE0_ARATH;tr|A0A7G2ESP9|A0A7G2ESP9_ARATH;tr|A0A7G2ESD6|A0A7G2ESD6_ARATH;tr|A0A178V5W5|A0A178V5W5_ARATH;tr|A0A5S9XFD3|A0A5S9XFD3_ARATH;sp|Q9LK08|HIBC7_ARATH;tr|A0A178V4X6|A0A178V4X6_ARATH	"tr|A0A178UTL3|A0A178UTL3_ARATH Uncharacterized protein OS=Arabidopsis thaliana OX=3702 GN=At4g13360 PE=4 SV=1;sp|Q9T0K7|HIBC6_ARATH 3-hydroxyisobutyryl-CoA hydrolase-like protein 3, mitochondrial OS=Arabidopsis thaliana OX=3702 GN=At4g13360 PE=1 SV=2"	12	12	12	4	44.1	41.433	18.269	18.336	18.3855	18.7219	18.7269	18.751	18.4651	18.5002	18.2844	18.639	18.7184	18.4853	Quantified	GO:0003860(MF:3-hydroxyisobutyryl-CoA hydrolase activity)			Cytoplasmic;Chloroplast	PF16113(Enoyl-CoA hydratase/isomerase)	FALSE	0	0.403117	0.531072	0.0026939	-0.119051	0.888332	0.261656	0.197678	0.809773	0.0774308	0.0863882
A0A178UTQ9	AT5G19780	Tubulin alpha chain	AXX17_At5g19690	"FUNCTION: Tubulin is the major constituent of microtubules. It binds two moles of GTP, one at an exchangeable site on the beta chain and one at a non-exchangeable site on the alpha chain. {ECO:0000256|RuleBase:RU000352}."								tr|A0A178UTQ9|A0A178UTQ9_ARATH;sp|Q56WH1|TBA3_ARATH;sp|B9DHQ0|TBA5_ARATH;tr|A0A178UGA1|A0A178UGA1_ARATH	tr|A0A178UTQ9|A0A178UTQ9_ARATH Tubulin alpha chain OS=Arabidopsis thaliana OX=3702 GN=AXX17_At5g19690 PE=3 SV=1;sp|Q56WH1|TBA3_ARATH Tubulin alpha-3 chain OS=Arabidopsis thaliana OX=3702 GN=TUBA3 PE=1 SV=2;sp|B9DHQ0|TBA5_ARATH Tubulin alpha-5 chain OS=Arab	4	21	9	7	60	49.654	21.4621	21.1692	21.1606	21.1105	21.1309	21.1257	21.2259	21.1725	21.2491	21.1872	21.1303	21.0264	Quantified	GO:0007017(BP:microtubule-based process);GO:0005874(CC:microtubule);GO:0005525(MF:GTP binding);GO:0003924(MF:GTPase activity);GO:0005200(MF:structural constituent of cytoskeleton)	ath:AT5G19770(TUA3)	ath04145(Phagosome )	Cytoplasmic	"PF00091(Tubulin/FtsZ family, GTPase domain);PF03953(Tubulin C-terminal domain)"	FALSE	0	-0.141554	0.924925	0.206685	-0.0077596	0.94552	0.942272	-0.101168	0.921249	0.356583	-0.0481455
A0A178UTX9	AT5G36210	Peptidase_S9 domain-containing protein	At5g36210									tr|A0A178UTX9|A0A178UTX9_ARATH;tr|Q9FG66|Q9FG66_ARATH;tr|F4K2Y3|F4K2Y3_ARATH;tr|A0A5S9Y8V1|A0A5S9Y8V1_ARATH;tr|A0A7G2FEE3|A0A7G2FEE3_ARATH;tr|A0A654G5L4|A0A654G5L4_ARATH	tr|A0A178UTX9|A0A178UTX9_ARATH Peptidase_S9 domain-containing protein OS=Arabidopsis thaliana OX=3702 GN=At5g36210 PE=4 SV=1;tr|Q9FG66|Q9FG66_ARATH Acyl-peptide hydrolase-like OS=Arabidopsis thaliana OX=3702 PE=4 SV=1;tr|F4K2Y3|F4K2Y3_ARATH Alpha/beta-Hydr	6	20	20	20	41	75.21	19.5575	19.2866	19.2291	19.3384	19.4867	19.5312	19.0115	18.9781	19.3035	19.361	19.0073	19.3445	Quantified	GO:0008236(MF:serine-type peptidase activity)			Cytoplasmic;Chloroplast	PF00326(Prolyl oligopeptidase family)	FALSE	0	0.0943541	0.953195	0.536343	-0.214469	0.862123	0.177326	0.13989	0.922318	0.365204	-0.260005
A0A178UTZ9	AT5G58470	TAF15b	AXX17_At5g57840									tr|A0A178UTZ9|A0A178UTZ9_ARATH;sp|Q94KD0|TA15B_ARATH	tr|A0A178UTZ9|A0A178UTZ9_ARATH TAF15b OS=Arabidopsis thaliana OX=3702 GN=AXX17_At5g57840 PE=4 SV=1;sp|Q94KD0|TA15B_ARATH Transcription initiation factor TFIID subunit 15b OS=Arabidopsis thaliana OX=3702 GN=TAF15B PE=1 SV=1	2	3	3	3	9.5	42.315	15.1059	15.4345	15.7245	15.9121	15.1682	15.6772	15.975	15.5373	15.8683	15.4887	15.6804	12.1637	Quantified	GO:0046872(MF:metal ion binding);GO:0003723(MF:RNA binding)	ath:AT5G58470(TAF15b)	ath03040(Spliceosome );ath03015(mRNA surveillance pathway )	Nuclear	"PF00641(Zn-finger in Ran binding protein and others);PF00076(RNA recognition motif. (a.k.a. RRM, RBD, or RNP domain))"	FALSE	0	0.164191	0.962897	0.837448	-1.1416	0.861255	0.175288	-1.34928	0.849604	0.115803	0.371869
A0A178UU14	AT4G04320	Uncharacterized protein	At4g04320									tr|A0A178UU14|A0A178UU14_ARATH;tr|A0A178UUT4|A0A178UUT4_ARATH;tr|F4JGB9|F4JGB9_ARATH;tr|A0A7G2EV50|A0A7G2EV50_ARATH;tr|Q7Y1Z8|Q7Y1Z8_ARATH;tr|A0A7G2EVA3|A0A7G2EVA3_ARATH;tr|A0A654FMC0|A0A654FMC0_ARATH;tr|A0A178UST6|A0A178UST6_ARATH;tr|Q66GJ2|Q66GJ2_ARATH;tr|Q9XEA3|Q9XEA3_ARATH	tr|A0A178UU14|A0A178UU14_ARATH Uncharacterized protein OS=Arabidopsis thaliana OX=3702 GN=At4g04320 PE=4 SV=1;tr|A0A178UUT4|A0A178UUT4_ARATH Uncharacterized protein OS=Arabidopsis thaliana OX=3702 GN=At4g04320 PE=4 SV=1;tr|F4JGB9|F4JGB9_ARATH Malonyl-CoA d	10	3	3	3	9.4	55.351	14.8356	14.6311	14.8193	15.4844	14.6712	15.2578	14.7758	14.8879	15.3282	14.9926	15.3075	15.11	Quantified	GO:0006633(BP:fatty acid biosynthetic process);GO:0050080(MF:malonyl-CoA decarboxylase activity)			Nuclear	PF05292(Malonyl-CoA decarboxylase C-terminal domain);PF17408(Malonyl-CoA decarboxylase N-terminal domain)	FALSE	0	0.375771	0.901482	0.120187	-0.001119	0.947365	0.996044	0.139371	0.938051	0.541117	0.235281
A0A178UU15	AT4G32470	Cytochrome b-c1 complex subunit 7	AXX17_At4g37260	"FUNCTION: Component of the ubiquinol-cytochrome c oxidoreductase, a multisubunit transmembrane complex that is part of the mitochondrial electron transport chain which drives oxidative phosphorylation. {ECO:0000256|PIRNR:PIRNR000022}."								tr|A0A178UU15|A0A178UU15_ARATH;sp|Q9SUU5|QCR71_ARATH;tr|A0A178UU51|A0A178UU51_ARATH;tr|F4JUC2|F4JUC2_ARATH	"tr|A0A178UU15|A0A178UU15_ARATH Cytochrome b-c1 complex subunit 7 OS=Arabidopsis thaliana OX=3702 GN=AXX17_At4g37260 PE=3 SV=1;sp|Q9SUU5|QCR71_ARATH Cytochrome b-c1 complex subunit 7-1, mitochondrial OS=Arabidopsis thaliana OX=3702 GN=QCR7-1 PE=1 SV=1;tr|A0"	4	4	4	3	38.5	14.527	19.9037	19.3746	19.0922	19.0022	19.3773	19.9829	20.5503	19.7417	19.2821	19.632	19.181	19.6508	Quantified	"GO:0006122(BP:mitochondrial electron transport, ubiquinol to cytochrome c);GO:0005750(CC:mitochondrial respiratory chain complex III)"	ath:AT4G32470()	ath00190(Oxidative phosphorylation )	Mitochondrial	PF02271(Ubiquinol-cytochrome C reductase complex 14kD subunit)	FALSE	0	-0.00269423	0.9663	0.994276	0.0337749	0.94502	0.928354	-0.370111	0.918657	0.336942	0.401192
A0A178UU70	AT5G20350	S-acyltransferase	AXX17_At5g20330									tr|A0A178UU70|A0A178UU70_ARATH;tr|I1VCB2|I1VCB2_ARATH;tr|A0A654G2X5|A0A654G2X5_ARATH;tr|A0A5S9Y6A0|A0A5S9Y6A0_ARATH;sp|Q52T38|ZDH22_ARATH;tr|A0A7G2FBY8|A0A7G2FBY8_ARATH	tr|A0A178UU70|A0A178UU70_ARATH S-acyltransferase OS=Arabidopsis thaliana OX=3702 GN=AXX17_At5g20330 PE=3 SV=1;tr|I1VCB2|I1VCB2_ARATH S-acyltransferase (Fragment) OS=Arabidopsis thaliana OX=3702 GN=TIP1 PE=2 SV=1;tr|A0A654G2X5|A0A654G2X5_ARATH S-acyltransfe	6	2	2	2	4.7	68.022	12.6266	12.8158	12.7511	14.2829	13.2256	12.6375	12.5784	13.1609	13.0175	12.8342	11.9747	12.8571	Quantified	GO:0016021(CC:integral component of membrane);GO:0019706(MF:protein-cysteine S-palmitoyltransferase activity)			PlasmaMembrane	PF12796(Ankyrin repeats (3 copies));PF01529(DHHC palmitoyltransferase)	FALSE	0	0.650833	0.906022	0.131922	-0.826665	0.760626	0.0643375	-0.363598	0.924014	0.379565	0.187765
A0A178UU73	AT4G28300	(thale cress) hypothetical protein	AXX17_At4g32570									tr|A0A178UU73|A0A178UU73_ARATH;tr|F4JL78|F4JL78_ARATH;tr|A0A654FTJ8|A0A654FTJ8_ARATH;tr|Q8VZR8|Q8VZR8_ARATH;tr|Q9M0H8|Q9M0H8_ARATH	tr|A0A178UU73|A0A178UU73_ARATH (thale cress) hypothetical protein OS=Arabidopsis thaliana OX=3702 GN=AXX17_At4g32570 PE=4 SV=1;tr|F4JL78|F4JL78_ARATH Formin-like protein (DUF1421) OS=Arabidopsis thaliana OX=3702 GN=At4g28300 PE=1 SV=1;tr|A0A654FTJ8|A0A654F	5	2	2	2	5.3	47.907	11.5782	12.7134	14.5393	14.0476	14.1723	14.8993	11.3737	15.0889	11.7512	11.4397	12.4115	11.9784	Quantified	GO:0005634(CC:nucleus)			Nuclear	PF07223(UBA-like domain (DUF1421))	TRUE	7	1.42943	0.920152	0.182575	-2.42989	0.673489	0.0359926	-0.794787	0.930482	0.443255	-0.205678
A0A178UU76	AT4G22890	PGR5-LIKE A	AXX17_At4g26570									tr|A0A178UU76|A0A178UU76_ARATH;sp|Q8H112|PGL1A_ARATH;tr|A0A2H1ZEN5|A0A2H1ZEN5_ARATH;tr|A0A7G2EZY6|A0A7G2EZY6_ARATH	"tr|A0A178UU76|A0A178UU76_ARATH PGR5-LIKE A OS=Arabidopsis thaliana OX=3702 GN=AXX17_At4g26570 PE=4 SV=1;sp|Q8H112|PGL1A_ARATH PGR5-like protein 1A, chloroplastic OS=Arabidopsis thaliana OX=3702 GN=PGRL1A PE=1 SV=1;tr|A0A2H1ZEN5|A0A2H1ZEN5_ARATH PGR5-LIKE A"	4	6	6	6	22.8	35.721	19.5328	19.4749	19.4623	18.8904	19.3918	18.8725	19.1618	18.9529	19.1933	19.1313	18.833	19.0714	Quantified	"GO:0009773(BP:photosynthetic electron transport in photosystem I);GO:0009535(CC:chloroplast thylakoid membrane);GO:0016021(CC:integral component of membrane);GO:0016730(MF:oxidoreductase activity, acting on iron-sulfur proteins as donors)"			PlasmaMembrane		FALSE	0	-0.438413	0.740437	0.0192241	-0.0396756	0.940056	0.803806	-0.0907825	0.940055	0.572522	-0.387306
A0A178UU90	AT5G40810	(thale cress) hypothetical protein	AXX17_At5g38530									tr|A0A178UU90|A0A178UU90_ARATH;sp|Q9FKS5|CYC1B_ARATH	"tr|A0A178UU90|A0A178UU90_ARATH (thale cress) hypothetical protein OS=Arabidopsis thaliana OX=3702 GN=AXX17_At5g38530 PE=4 SV=1;sp|Q9FKS5|CYC1B_ARATH Cytochrome c1 2, heme protein, mitochondrial OS=Arabidopsis thaliana OX=3702 GN=CYC1-2 PE=1 SV=1"	2	9	9	4	41	33.69	19.7051	19.6695	18.5336	19.674	19.6437	19.5552	19.7398	19.4275	19.3828	19.5972	19.9296	19.8876	Quantified	GO:0009055(MF:electron transfer activity);GO:0020037(MF:heme binding);GO:0046872(MF:metal ion binding)	ath:AT5G40810()	ath00190(Oxidative phosphorylation )	Mitochondrial	PF02167(Cytochrome C1 family)	FALSE	0	0.321601	0.935671	0.282539	0.180496	0.924615	0.537542	0.288156	0.918056	0.33263	0.213941
A0A178UUA0	AT5G54750	Trafficking protein particle complex subunit	At5g54750	FUNCTION: May play a role in vesicular transport from endoplasmic reticulum to Golgi. {ECO:0000256|PIRNR:PIRNR018293}.								tr|A0A178UUA0|A0A178UUA0_ARATH;tr|Q9FFV2|Q9FFV2_ARATH;tr|F4K1U5|F4K1U5_ARATH	tr|A0A178UUA0|A0A178UUA0_ARATH Trafficking protein particle complex subunit OS=Arabidopsis thaliana OX=3702 GN=At5g54750 PE=3 SV=1;tr|Q9FFV2|Q9FFV2_ARATH Trafficking protein particle complex subunit OS=Arabidopsis thaliana OX=3702 GN=MBG8.1 PE=1 SV=1;tr|F4	3	8	8	8	46.8	20.759	18.5307	18.0689	18.5021	18.0128	18.2607	18.2453	18.6545	18.5324	18.4338	18.4875	17.7466	18.5331	Quantified	GO:0048193(BP:Golgi vesicle transport);GO:0005783(CC:endoplasmic reticulum);GO:0005794(CC:Golgi apparatus);GO:0030008(CC:TRAPP complex)			Cytoplasmic	PF04051(Transport protein particle (TRAPP) component)	FALSE	0	-0.194299	0.945442	0.394526	0.0827943	0.935683	0.71221	-0.284489	0.896874	0.222538	0.172985
A0A178UUC2	AT5G13280	Aspartate kinase	AXX17_At5g12690									tr|A0A178UUC2|A0A178UUC2_ARATH;sp|Q9LYU8|AK1_ARATH;tr|A0A178V4W1|A0A178V4W1_ARATH;tr|A0A178V644|A0A178V644_ARATH;tr|A0A178V8J9|A0A178V8J9_ARATH;tr|A0A654FDS8|A0A654FDS8_ARATH;tr|A0A5S9X8E7|A0A5S9X8E7_ARATH;sp|Q9S702|AK3_ARATH	"tr|A0A178UUC2|A0A178UUC2_ARATH Aspartate kinase OS=Arabidopsis thaliana OX=3702 GN=AXX17_At5g12690 PE=4 SV=1;sp|Q9LYU8|AK1_ARATH Aspartokinase 1, chloroplastic OS=Arabidopsis thaliana OX=3702 GN=AK1 PE=1 SV=1"	8	9	9	8	20.4	62.297	19.053	18.3404	19.1558	18.6563	17.1142	18.15	19.4102	18.7946	18.6536	18.4816	18.737	18.5389	Quantified	GO:0009089(BP:lysine biosynthetic process via diaminopimelate);GO:0009088(BP:threonine biosynthetic process);GO:0004072(MF:aspartate kinase activity)	ath:AT5G13280(AK-LYS1)	"ath00300(Lysine biosynthesis );ath00270(Cysteine and methionine metabolism );ath00260(Glycine, serine and threonine metabolism );ath00261(Monobactam biosynthesis )"	Chloroplast	PF00696(Amino acid kinase family)	FALSE	0	-0.876247	0.840362	0.0474961	0.61235	0.845732	0.144205	-0.366965	0.922117	0.363558	0.103069
A0A178UUE6	AT4G27160	(thale cress) hypothetical protein	AXX17_At4g31310									tr|A0A178UUE6|A0A178UUE6_ARATH;sp|P15459|2SS3_ARATH	tr|A0A178UUE6|A0A178UUE6_ARATH (thale cress) hypothetical protein OS=Arabidopsis thaliana OX=3702 GN=AXX17_At4g31310 PE=3 SV=1;sp|P15459|2SS3_ARATH 2S seed storage protein 3 OS=Arabidopsis thaliana OX=3702 GN=AT2S3 PE=1 SV=1	2	4	1	1	25.6	18.762	20.2435	19.9999	19.7746	19.653	19.9768	19.9861	20.105	19.3023	19.5593	19.9128	19.4121	19.9698	Quantified	GO:0045735(MF:nutrient reservoir activity)			Extracellular	PF00234(Protease inhibitor/seed storage/LTP family)	FALSE	0	-0.134026	0.955182	0.584267	-0.107057	0.932885	0.661112	0.109384	0.944581	0.654295	-0.350467
A0A178UUH9	AT5G56710	(thale cress) hypothetical protein	AXX17_At5g55910									tr|A0A178UUH9|A0A178UUH9_ARATH;sp|P51420|RL313_ARATH;tr|A0A7G2F7H7|A0A7G2F7H7_ARATH;tr|A8MR49|A8MR49_ARATH;tr|A0A5S9YFS0|A0A5S9YFS0_ARATH;tr|A0A7G2EA92|A0A7G2EA92_ARATH	tr|A0A178UUH9|A0A178UUH9_ARATH (thale cress) hypothetical protein OS=Arabidopsis thaliana OX=3702 GN=AXX17_At5g55910 PE=3 SV=1;sp|P51420|RL313_ARATH 60S ribosomal protein L31-3 OS=Arabidopsis thaliana OX=3702 GN=RPL31C PE=3 SV=2;tr|A0A7G2F7H7|A0A7G2F7H7_AR	6	3	3	1	37.8	13.803	19.5018	19.2037	19.2339	19.441	19.6653	19.326	19.0666	19.1836	19.0818	19.2856	19.2388	19.0827	Quantified	GO:0006412(BP:translation);GO:0005840(CC:ribosome);GO:0003735(MF:structural constituent of ribosome)	ath:AT5G56710()	ath03010(Ribosome )	Nuclear	PF01198(Ribosomal protein L31e)	FALSE	0	0.164323	0.927546	0.222053	-0.275103	0.739877	0.0551676	0.0916655	0.933869	0.483398	-0.202446
A0A178UUI2	AT4G09720	RABG3A	AXX17_At4g10900									tr|A0A178UUI2|A0A178UUI2_ARATH;sp|Q948K8|RAG3A_ARATH;tr|F4JKR7|F4JKR7_ARATH;tr|F4JKR6|F4JKR6_ARATH;tr|A0A178UUR6|A0A178UUR6_ARATH;tr|A0A7G2EA63|A0A7G2EA63_ARATH;tr|A0A178VZI8|A0A178VZI8_ARATH;sp|Q9SJ11|RABG2_ARATH;tr|A0A1P8AXJ0|A0A1P8AXJ0_ARATH	tr|A0A178UUI2|A0A178UUI2_ARATH RABG3A OS=Arabidopsis thaliana OX=3702 GN=AXX17_At4g10900 PE=4 SV=1;sp|Q948K8|RAG3A_ARATH Ras-related protein RABG3a OS=Arabidopsis thaliana OX=3702 GN=RABG3A PE=2 SV=1;tr|F4JKR7|F4JKR7_ARATH RAB GTPase homolog G3A OS=Arabido	9	9	9	6	51.9	22.75	17.9257	17.5836	18.0623	17.5516	17.6892	17.4978	18.0914	17.7415	18.08	17.8822	17.7638	17.7774	Quantified	GO:0005525(MF:GTP binding);GO:0003924(MF:GTPase activity)	ath:AT4G09720(RABG3A)	ath04145(Phagosome );ath04144(Endocytosis )	Cytoplasmic	PF00071(Ras family)	FALSE	0	-0.277629	0.886826	0.0916233	0.228246	0.851872	0.15539	-0.163169	0.91255	0.296851	0.113785
A0A178UUK6	AT4G29680	(thale cress) hypothetical protein	AXX17_At4g34060									tr|A0A178UUK6|A0A178UUK6_ARATH;tr|Q9SU83|Q9SU83_ARATH;tr|Q94K08|Q94K08_ARATH	tr|A0A178UUK6|A0A178UUK6_ARATH (thale cress) hypothetical protein OS=Arabidopsis thaliana OX=3702 GN=AXX17_At4g34060 PE=4 SV=1;tr|Q9SU83|Q9SU83_ARATH Alkaline-phosphatase-like family protein OS=Arabidopsis thaliana OX=3702 GN=At4g29680 PE=1 SV=1;tr|Q94K08|	3	7	7	7	16.5	54.65	16.5252	16.5518	16.5933	16.3055	16.1735	16.4835	17.0423	17.2005	16.979	16.7646	16.4303	16.6303	Quantified	GO:0016021(CC:integral component of membrane);GO:0003824(MF:catalytic activity)			Chloroplast	PF01663(Type I phosphodiesterase / nucleotide pyrophosphatase)	FALSE	0	-0.235912	0.882466	0.0851478	0.287559	0.701133	0.0425654	-0.46554	0.434327	0.00394964	0.517187
A0A178UUL4	AT4G24820	(thale cress) hypothetical protein	AXX17_At4g28720									tr|A0A178UUL4|A0A178UUL4_ARATH;sp|Q93Y35|PSMD6_ARATH	tr|A0A178UUL4|A0A178UUL4_ARATH (thale cress) hypothetical protein OS=Arabidopsis thaliana OX=3702 GN=AXX17_At4g28720 PE=4 SV=1;sp|Q93Y35|PSMD6_ARATH 26S proteasome non-ATPase regulatory subunit 6 homolog OS=Arabidopsis thaliana OX=3702 GN=RPN7 PE=1 SV=1	2	12	12	12	33.9	44.282	19.9998	19.967	19.8819	19.9264	20.0027	19.9668	19.9942	19.689	19.7893	19.9311	19.9108	20.2294	Quantified	"GO:0006511(BP:ubiquitin-dependent protein catabolic process);GO:0008541(CC:proteasome regulatory particle, lid subcomplex);GO:0005886(CC:plasma membrane);GO:0009507(CC:chloroplast);GO:0005634(CC:nucleus);GO:0005829(CC:cytosol)"	ath:AT4G24820()	ath03050(Proteasome )	Cytoplasmic	PF01399(PCI domain);PF10602(26S proteasome subunit RPN7)	FALSE	0	0.0157366	0.964293	0.897839	0.0584619	0.931355	0.635357	0.199576	0.857725	0.127405	-0.125378
A0A178UUL5	AT4G02230	Ribosomal protein L19	AXX17_At4g02830									tr|A0A178UUL5|A0A178UUL5_ARATH;sp|P49693|RL193_ARATH	tr|A0A178UUL5|A0A178UUL5_ARATH Ribosomal protein L19 OS=Arabidopsis thaliana OX=3702 GN=AXX17_At4g02830 PE=3 SV=1;sp|P49693|RL193_ARATH 60S ribosomal protein L19-3 OS=Arabidopsis thaliana OX=3702 GN=RPL19C PE=2 SV=3	2	5	2	2	19.7	24.201	15.3256	15.9423	16.2615	16.6585	16.2422	16.9077	16.2821	16.1896	16.3031	16.1514	16.8056	16.7584	Quantified	GO:0006412(BP:translation);GO:0022625(CC:cytosolic large ribosomal subunit);GO:0003723(MF:RNA binding);GO:0003735(MF:structural constituent of ribosome)	ath:AT4G02230()	ath03010(Ribosome )	Nuclear	PF01280(Ribosomal protein L19e)	FALSE	0	0.75969	0.74553	0.0199454	-0.031023	0.944395	0.911321	0.31351	0.908881	0.276256	0.415157
A0A178UUQ9	AT5G57020	Glycylpeptide N-tetradecanoyltransferase	AXX17_At5g56240	FUNCTION: Adds a myristoyl group to the N-terminal glycine residue of certain cellular proteins. {ECO:0000256|RuleBase:RU000586}.								tr|A0A178UUQ9|A0A178UUQ9_ARATH;sp|Q9LTR9|NMT1_ARATH;tr|A0A7G2EJV1|A0A7G2EJV1_ARATH;tr|A0A654F316|A0A654F316_ARATH;tr|A0A5S9X6V4|A0A5S9X6V4_ARATH;tr|A0A178W368|A0A178W368_ARATH;sp|Q94L32|NMT2_ARATH	tr|A0A178UUQ9|A0A178UUQ9_ARATH Glycylpeptide N-tetradecanoyltransferase OS=Arabidopsis thaliana OX=3702 GN=AXX17_At5g56240 PE=3 SV=1;sp|Q9LTR9|NMT1_ARATH Glycylpeptide N-tetradecanoyltransferase 1 OS=Arabidopsis thaliana OX=3702 GN=NMT1 PE=1 SV=2	7	12	12	12	37.3	49.798	18.8728	18.7012	18.803	18.8592	18.7467	19.0081	18.6634	18.6353	18.8194	18.8588	18.7598	18.8551	Quantified	GO:0006499(BP:N-terminal protein myristoylation);GO:0004379(MF:glycylpeptide N-tetradecanoyltransferase activity)			Nuclear	"PF01233(Myristoyl-CoA:protein N-myristoyltransferase, N-terminal domain);PF02799(Myristoyl-CoA:protein N-myristoyltransferase, C-terminal domain)"	FALSE	0	0.0790329	0.949826	0.466972	-0.0467841	0.933037	0.663749	0.118496	0.91029	0.283892	-0.0862476
A0A178UUU1	AT4G35790	Phospholipase D	At4g35790	FUNCTION: Hydrolyzes glycerol-phospholipids at the terminal phosphodiesteric bond. {ECO:0000256|PIRNR:PIRNR036470}.								tr|A0A178UUU1|A0A178UUU1_ARATH;tr|A0A5S9XYZ0|A0A5S9XYZ0_ARATH;sp|Q9C5Y0|PLDD1_ARATH;tr|F4JNU6|F4JNU6_ARATH	tr|A0A178UUU1|A0A178UUU1_ARATH Phospholipase D OS=Arabidopsis thaliana OX=3702 GN=At4g35790 PE=3 SV=1;tr|A0A5S9XYZ0|A0A5S9XYZ0_ARATH Phospholipase D OS=Arabidopsis thaliana OX=3702 GN=C24_LOCUS20321 PE=3 SV=1;sp|Q9C5Y0|PLDD1_ARATH Phospholipase D delta OS=	4	18	18	18	26.7	97.778	17.8907	18.2384	18.02	18.1017	17.8986	17.2863	17.6211	17.7712	18.2012	18.2947	18.3489	17.9204	Quantified	GO:0016042(BP:lipid catabolic process);GO:0046470(BP:phosphatidylcholine metabolic process);GO:0016020(CC:membrane);GO:0005509(MF:calcium ion binding);GO:0070290(MF:N-acylphosphatidylethanolamine-specific phospholipase D activity);GO:0004630(MF:phospholipase D activity)			Cytoplasmic	PF12357(Phospholipase D C terminal);PF00168(C2 domain);PF00614(Phospholipase D Active site motif)	FALSE	0	-0.287491	0.932419	0.255656	0.4258	0.816886	0.105262	0.323538	0.891868	0.204896	-0.18523
A0A178UUW2	AT4G21450	MSP domain-containing protein	AXX17_At4g24870									tr|A0A178UUW2|A0A178UUW2_ARATH;sp|Q8VYN2|VAP42_ARATH;tr|F4JJI7|F4JJI7_ARATH;tr|A0A7G2EZI5|A0A7G2EZI5_ARATH;tr|A0A178UW83|A0A178UW83_ARATH;tr|A0A654FLQ6|A0A654FLQ6_ARATH;tr|A0A5S9XQJ9|A0A5S9XQJ9_ARATH;tr|A0A178V5U5|A0A178V5U5_ARATH;sp|Q8LPQ7|VAP43_ARATH	tr|A0A178UUW2|A0A178UUW2_ARATH MSP domain-containing protein OS=Arabidopsis thaliana OX=3702 GN=AXX17_At4g24870 PE=3 SV=1;sp|Q8VYN2|VAP42_ARATH Vesicle-associated protein 4-2 OS=Arabidopsis thaliana OX=3702 GN=PVA42 PE=1 SV=1;tr|F4JJI7|F4JJI7_ARATH PapD-li	9	6	6	5	21.7	32.964	16.3682	16.4746	16.1106	15.3448	13.569	15.8117	14.3123	12.1416	14.9877	15.0857	15.0165	15.9447	Quantified	GO:0005789(CC:endoplasmic reticulum membrane)			Nuclear	PF00635(MSP (Major sperm protein) domain)	FALSE	0	-1.4093	0.887235	0.09227	0.440469	0.927153	0.571621	1.53511	0.798694	0.0702858	-2.50394
A0A178UUY7	AT4G32285	(thale cress) hypothetical protein	At4g32285									tr|A0A178UUY7|A0A178UUY7_ARATH;tr|A0A654FV92|A0A654FV92_ARATH;sp|Q8S9J8|CAP1_ARATH	tr|A0A178UUY7|A0A178UUY7_ARATH (thale cress) hypothetical protein OS=Arabidopsis thaliana OX=3702 GN=At4g32285 PE=4 SV=1;tr|A0A654FV92|A0A654FV92_ARATH ENTH domain-containing protein OS=Arabidopsis thaliana OX=3702 GN=AN1_LOCUS20044 PE=4 SV=1;sp|Q8S9J8|CAP	3	6	2	2	10.5	70.151	12.0404	15.2628	14.9583	14.3889	14.4738	14.7867	14.8125	15.4777	9.48558	15.7348	15.3996	15.0485	Quantified	GO:0048268(BP:clathrin coat assembly);GO:0030136(CC:clathrin-coated vesicle);GO:0005545(MF:1-phosphatidylinositol binding);GO:0030276(MF:clathrin binding)			Nuclear	PF07651(ANTH domain)	TRUE	1	0.462644	0.960687	0.752053	0.844513	0.926795	0.566633	2.13573	0.877979	0.166101	-0.828574
A0A178UV21	AT4G35470	(thale cress) hypothetical protein	AXX17_At4g40500									tr|A0A178UV21|A0A178UV21_ARATH;sp|Q9SVW8|PIRL4_ARATH;tr|A0A1P8B8I3|A0A1P8B8I3_ARATH;tr|A0A654FVQ8|A0A654FVQ8_ARATH	tr|A0A178UV21|A0A178UV21_ARATH (thale cress) hypothetical protein OS=Arabidopsis thaliana OX=3702 GN=AXX17_At4g40500 PE=4 SV=1;sp|Q9SVW8|PIRL4_ARATH Plant intracellular Ras-group-related LRR protein 4 OS=Arabidopsis thaliana OX=3702 GN=PIRL4 PE=1 SV=1;tr|A	4	3	3	3	7.3	60.994	13.3026	14.3894	14.8722	14.472	14.0174	13.9614	13.7601	15.3131	14.6177	11.6798	11.9843	13.8612	Quantified	GO:0005634(CC:nucleus);GO:0005886(CC:plasma membrane)			Nuclear	PF13855(Leucine rich repeat);PF13516(Leucine Rich repeat)	TRUE	2	-0.0378065	0.965477	0.953287	-1.64181	0.623645	0.0273233	-2.05519	0.521556	0.00920886	0.375574
A0A178UV28	AT4G17560	Uncharacterized protein	AXX17_At4g20620									tr|A0A178UV28|A0A178UV28_ARATH;tr|A0A178UTS8|A0A178UTS8_ARATH;sp|Q8W463|RK191_ARATH	tr|A0A178UV28|A0A178UV28_ARATH Uncharacterized protein OS=Arabidopsis thaliana OX=3702 GN=AXX17_At4g20620 PE=3 SV=1;tr|A0A178UTS8|A0A178UTS8_ARATH (thale cress) hypothetical protein OS=Arabidopsis thaliana OX=3702 GN=AXX17_At4g20620 PE=3 SV=1;sp|Q8W463|RK1	3	6	2	2	23.7	21.222	18.5042	18.1145	18.3983	17.6492	15.6974	16.6934	14.1637	16.8125	17.2302	17.4835	16.9796	16.5817	Quantified	GO:0006412(BP:translation);GO:0005840(CC:ribosome);GO:0003735(MF:structural constituent of ribosome)			Chloroplast	PF01245(Ribosomal protein L19)	FALSE	0	-1.65904	0.852011	0.0547948	0.334941	0.93327	0.667825	0.946128	0.901527	0.241209	-2.27022
A0A178UV77	AT4G30620	(thale cress) hypothetical protein	AXX17_At4g35090									tr|A0A178UV77|A0A178UV77_ARATH;sp|Q9M098|EBFC1_ARATH	"tr|A0A178UV77|A0A178UV77_ARATH (thale cress) hypothetical protein OS=Arabidopsis thaliana OX=3702 GN=AXX17_At4g35090 PE=4 SV=1;sp|Q9M098|EBFC1_ARATH Nucleoid-associated protein At4g30620, chloroplastic OS=Arabidopsis thaliana OX=3702 GN=At4g30620 PE=1 SV=1"	2	6	4	4	45.6	19.583	18.5234	15.395	15.34	14.8942	14.7371	15.3841	16.0751	15.4012	14.9222	14.6053	12.3073	14.7047	Quantified	GO:0009941(CC:chloroplast envelope);GO:0009570(CC:chloroplast stroma);GO:0003677(MF:DNA binding);GO:0005515(MF:protein binding)			Mitochondrial;Chloroplast;Nuclear	PF02575(YbaB/EbfC DNA-binding family)	FALSE	0	-1.41436	0.911481	0.148566	-1.13268	0.88242	0.237881	-1.59374	0.84382	0.108536	-0.953301
A0A178UVB8	AT4G12470	(thale cress) hypothetical protein	AXX17_At4g14040									tr|A0A178UVB8|A0A178UVB8_ARATH;sp|Q9SU35|ERLL1_ARATH	tr|A0A178UVB8|A0A178UVB8_ARATH (thale cress) hypothetical protein OS=Arabidopsis thaliana OX=3702 GN=AXX17_At4g14040 PE=3 SV=1;sp|Q9SU35|ERLL1_ARATH pEARLI1-like lipid transfer protein 1 OS=Arabidopsis thaliana OX=3702 GN=AZI1 PE=1 SV=1	2	2	2	2	14.9	16.766	18.0868	18.2144	15.9987	17.4472	17.0337	17.5147	18.4073	17.1429	18.3006	18.1103	17.9346	17.6776	Quantified	GO:0009626(BP:plant-type hypersensitive response);GO:0009627(BP:systemic acquired resistance);GO:0006869(BP:lipid transport);GO:0009631(BP:cold acclimation);GO:0009682(BP:induced systemic resistance);GO:0070417(BP:cellular response to cold);GO:0050832(BP:defense response to fungus);GO:0005618(CC:cell wall);GO:0009506(CC:plasmodesma);GO:0009707(CC:chloroplast outer membrane);GO:0005783(CC:endoplas…			Extracellular	PF14547(Hydrophobic seed protein)	FALSE	0	-0.101429	0.963434	0.86006	0.575665	0.901462	0.329587	-0.0427461	0.955613	0.94073	0.516982
A0A178UVE4	AT4G02500	XXT2	AXX17_At4g03140									tr|A0A178UVE4|A0A178UVE4_ARATH;sp|O22775|XXT2_ARATH;tr|A0A7G2EUF4|A0A7G2EUF4_ARATH;tr|A0A178VEJ0|A0A178VEJ0_ARATH;sp|Q9LZJ3|XXT1_ARATH	tr|A0A178UVE4|A0A178UVE4_ARATH XXT2 OS=Arabidopsis thaliana OX=3702 GN=AXX17_At4g03140 PE=3 SV=1;sp|O22775|XXT2_ARATH Xyloglucan 6-xylosyltransferase 2 OS=Arabidopsis thaliana OX=3702 GN=XXT2 PE=1 SV=1;tr|A0A7G2EUF4|A0A7G2EUF4_ARATH (thale cress) hypotheti	5	3	3	3	11.1	53.094	11.4626	14.0564	13.695	14.1479	12.4547	12.1954	14.3783	14.2848	14.7685	14.4983	14.7564	14.6905	Quantified	"GO:0016021(CC:integral component of membrane);GO:0016757(MF:transferase activity, transferring glycosyl groups)"			Cytoplasmic	PF05637(galactosyl transferase GMA12/MNN10 family)	TRUE	3	-0.1387	0.963015	0.842342	1.71575	0.649409	0.0313878	0.17119	0.951124	0.806187	1.40586
A0A178UVE7	AT4G33680	(thale cress) hypothetical protein	AXX17_At4g38520									tr|A0A178UVE7|A0A178UVE7_ARATH;sp|Q93ZN9|DAPAT_ARATH	"tr|A0A178UVE7|A0A178UVE7_ARATH (thale cress) hypothetical protein OS=Arabidopsis thaliana OX=3702 GN=AXX17_At4g38520 PE=3 SV=1;sp|Q93ZN9|DAPAT_ARATH LL-diaminopimelate aminotransferase, chloroplastic OS=Arabidopsis thaliana OX=3702 GN=DAP PE=1 SV=1"	2	17	17	17	56	50.396	21.6936	21.4767	21.4772	20.8357	21.029	21.1102	21.3175	20.9976	21.2165	20.955	20.7624	20.8686	Quantified	GO:0009058(BP:biosynthetic process);GO:0030170(MF:pyridoxal phosphate binding);GO:0008483(MF:transaminase activity)	ath:AT4G33680(AGD2)	ath00300(Lysine biosynthesis )	PlasmaMembrane;Chloroplast	PF00155(Aminotransferase class I and II)	FALSE	0	-0.557523	0.486628	0.00146645	-0.129636	0.901047	0.327048	-0.315223	0.685975	0.0321756	-0.371936
A0A178UVG3	AT4G02530	Uncharacterized protein	AXX17_At4g03170									tr|A0A178UVG3|A0A178UVG3_ARATH;sp|O22773|TL16_ARATH;tr|A0A1P8B5H3|A0A1P8B5H3_ARATH;tr|A0A7G2EX62|A0A7G2EX62_ARATH;tr|A0A1P8B5G9|A0A1P8B5G9_ARATH	"tr|A0A178UVG3|A0A178UVG3_ARATH Uncharacterized protein OS=Arabidopsis thaliana OX=3702 GN=AXX17_At4g03170 PE=4 SV=1;sp|O22773|TL16_ARATH Thylakoid lumenal 16.5 kDa protein, chloroplastic OS=Arabidopsis thaliana OX=3702 GN=At4g02530 PE=1 SV=3;tr|A0A1P8B5H3|"	5	7	7	7	44.4	23.633	21.201	21.0503	20.9959	20.2154	20.6053	20.5467	21.22	20.7475	20.8572	20.4477	20.1772	20.6213	Quantified	GO:0010206(BP:photosystem II repair)			Chloroplast		FALSE	0	-0.626626	0.555436	0.00491501	-0.0403968	0.940695	0.818519	-0.526188	0.570983	0.012714	-0.140835
A0A178UVL1	AT4G26870	Aspartyl-tRNA synthetase	AXX17_At4g31020									tr|A0A178UVL1|A0A178UVL1_ARATH;tr|A0A7G2F175|A0A7G2F175_ARATH;tr|A0A5S9XYB7|A0A5S9XYB7_ARATH;sp|Q8H104|SYDC1_ARATH	tr|A0A178UVL1|A0A178UVL1_ARATH Aspartyl-tRNA synthetase OS=Arabidopsis thaliana OX=3702 GN=AXX17_At4g31020 PE=3 SV=1;tr|A0A7G2F175|A0A7G2F175_ARATH Aspartyl-tRNA synthetase OS=Arabidopsis thaliana OX=3702 GN=AT9943_LOCUS16775 PE=3 SV=1;tr|A0A5S9XYB7|A0A5S9	4	14	10	5	31.1	60.128	17.9791	17.9652	17.0116	18.0465	17.8648	17.671	16.5271	17.9345	17.4376	17.9662	18.1026	17.6014	Quantified	GO:0006422(BP:aspartyl-tRNA aminoacylation);GO:0005737(CC:cytoplasm);GO:0004815(MF:aspartate-tRNA ligase activity);GO:0005524(MF:ATP binding);GO:0003676(MF:nucleic acid binding)			Cytoplasmic	"PF01336(OB-fold nucleic acid binding domain);PF00152(tRNA synthetases class II (D, K and N))"	FALSE	0	0.208792	0.95524	0.585738	0.0293241	0.945384	0.938485	0.590367	0.867332	0.143726	-0.352252
A0A178UVS2	AT4G35260	IDH1	AXX17_At4g40290									tr|A0A178UVS2|A0A178UVS2_ARATH;sp|Q8LFC0|IDH1_ARATH	"tr|A0A178UVS2|A0A178UVS2_ARATH IDH1 OS=Arabidopsis thaliana OX=3702 GN=AXX17_At4g40290 PE=3 SV=1;sp|Q8LFC0|IDH1_ARATH Isocitrate dehydrogenase [NAD] regulatory subunit 1, mitochondrial OS=Arabidopsis thaliana OX=3702 GN=IDH1 PE=1 SV=2"	2	8	1	1	30.8	39.626	17.0893	17.2926	17.3202	17.3288	17.4252	17.7049	17.7609	17.6469	17.5631	17.5839	17.579	17.6219	Quantified	GO:0006099(BP:tricarboxylic acid cycle);GO:0004449(MF:isocitrate dehydrogenase (NAD+) activity)	ath:AT4G35260(IDH1)	ath00020(Citrate cycle (TCA cycle) )	Mitochondrial	PF00180(Isocitrate/isopropylmalate dehydrogenase)	FALSE	0	0.25225	0.865887	0.0660718	0.108616	0.910426	0.392779	-0.0620137	0.942837	0.620842	0.42288
A0A178UVT2	AT4G26220	(thale cress) hypothetical protein	AXX17_At4g30230									tr|A0A178UVT2|A0A178UVT2_ARATH;sp|Q9C5D7|CAMT3_ARATH	tr|A0A178UVT2|A0A178UVT2_ARATH (thale cress) hypothetical protein OS=Arabidopsis thaliana OX=3702 GN=AXX17_At4g30230 PE=3 SV=1;sp|Q9C5D7|CAMT3_ARATH Probable caffeoyl-CoA O-methyltransferase At4g26220 OS=Arabidopsis thaliana OX=3702 GN=At4g26220 PE=2 SV=1	2	3	3	3	15.9	25.945	12.2156	12.9613	13.2394	14.1775	15.0265	15.0699	13.1378	15.2825	15.2155	15.4666	15.4855	15.5075	Quantified	GO:0008171(MF:O-methyltransferase activity)	ath:AT4G26220()	"ath00945(Stilbenoid, diarylheptanoid and gingerol biosynthesis );ath00941(Flavonoid biosynthesis );ath00940(Phenylpropanoid biosynthesis )"	Cytoplasmic	PF01596(O-methyltransferase)	FALSE	0	1.95253	0.565436	0.00541319	0.728566	0.874489	0.210877	0.941252	0.849333	0.115445	1.73984
A0A178UVT9	AT4G39520	(thale cress) hypothetical protein	AXX17_At4g44900									tr|A0A178UVT9|A0A178UVT9_ARATH;sp|Q9SVA6|DRG3_ARATH	tr|A0A178UVT9|A0A178UVT9_ARATH (thale cress) hypothetical protein OS=Arabidopsis thaliana OX=3702 GN=AXX17_At4g44900 PE=4 SV=1;sp|Q9SVA6|DRG3_ARATH Developmentally-regulated G-protein 3 OS=Arabidopsis thaliana OX=3702 GN=DRG3 PE=1 SV=1	2	7	7	7	23.3	41.143	17.4116	17.7835	17.6482	17.3573	17.577	17.5234	17.5845	17.6621	17.7697	17.7726	17.5622	17.5944	Quantified	GO:0005525(MF:GTP binding)			Cytoplasmic	PF02824(TGS domain);PF16897(C-terminal region of MMR_HSR1 domain);PF01926(50S ribosome-binding GTPase)	FALSE	0	-0.128541	0.940207	0.327718	0.157164	0.882265	0.237303	-0.0290479	0.951649	0.820495	0.0576714
A0A178UVU0	AT4G14800	Proteasome subunit beta	AXX17_At4g17120	"FUNCTION: The proteasome is a multicatalytic proteinase complex which is characterized by its ability to cleave peptides with Arg, Phe, Tyr, Leu, and Glu adjacent to the leaving group at neutral or slightly basic pH. {ECO:0000256|RuleBase:RU004203}."								tr|A0A178UVU0|A0A178UVU0_ARATH;sp|O24633|PSB2B_ARATH;tr|F4JIF9|F4JIF9_ARATH;tr|A0A7G2EY26|A0A7G2EY26_ARATH	tr|A0A178UVU0|A0A178UVU0_ARATH Proteasome subunit beta OS=Arabidopsis thaliana OX=3702 GN=AXX17_At4g17120 PE=3 SV=1;sp|O24633|PSB2B_ARATH Proteasome subunit beta type-2-B OS=Arabidopsis thaliana OX=3702 GN=PBD2 PE=1 SV=1;tr|F4JIF9|F4JIF9_ARATH Proteasome s	4	10	10	5	61.8	21.984	20.1087	19.9668	20.0511	19.7549	20.0594	20.059	20.2601	19.8148	20.1346	20.2817	19.9999	20.1731	Quantified	GO:0051603(BP:proteolysis involved in cellular protein catabolic process);GO:0005737(CC:cytoplasm);GO:0005634(CC:nucleus);GO:0005839(CC:proteasome core complex);GO:0004298(MF:threonine-type endopeptidase activity)	ath:AT4G14800(PBD2)	ath03050(Proteasome )	Mitochondrial;Chloroplast	PF00227(Proteasome subunit)	FALSE	0	-0.0844019	0.954792	0.57439	0.193784	0.875221	0.213166	0.0817039	0.940893	0.58648	0.0276781
A0A178UVY8	AT4G17340	(thale cress) hypothetical protein	AXX17_At4g20390									tr|A0A178UVY8|A0A178UVY8_ARATH;sp|Q41975|TIP22_ARATH	tr|A0A178UVY8|A0A178UVY8_ARATH (thale cress) hypothetical protein OS=Arabidopsis thaliana OX=3702 GN=AXX17_At4g20390 PE=3 SV=1;sp|Q41975|TIP22_ARATH Probable aquaporin TIP2-2 OS=Arabidopsis thaliana OX=3702 GN=TIP2-2 PE=1 SV=2	2	1	1	1	6.4	25.08	17.1082	17.0749	17.0964	16.7999	17.1992	16.5681	16.3756	16.1997	16.5701	17.3762	16.3489	17.0228	Quantified	GO:0016021(CC:integral component of membrane);GO:0015267(MF:channel activity)			PlasmaMembrane	PF00230(Major intrinsic protein)	FALSE	0	-0.237387	0.94378	0.371303	0.0602119	0.940624	0.81686	0.534144	0.784695	0.0626468	-0.711319
A0A178UW48	AT4G08900	(thale cress) hypothetical protein	AXX17_At4g10120									tr|A0A178UW48|A0A178UW48_ARATH;sp|P46637|ARGI1_ARATH	"tr|A0A178UW48|A0A178UW48_ARATH (thale cress) hypothetical protein OS=Arabidopsis thaliana OX=3702 GN=AXX17_At4g10120 PE=3 SV=1;sp|P46637|ARGI1_ARATH Arginase 1, mitochondrial OS=Arabidopsis thaliana OX=3702 GN=ARGAH1 PE=1 SV=1"	2	5	2	2	15.8	37.344	16.6726	16.429	16.5996	16.5626	17.231	16.5066	16.7262	16.1519	16.4457	16.4522	16.7243	16.6295	Quantified	"GO:0016813(MF:hydrolase activity, acting on carbon-nitrogen (but not peptide) bonds, in linear amidines);GO:0046872(MF:metal ion binding)"	ath:AT4G08900(ARGAH1)	ath00220(Arginine biosynthesis );ath00330(Arginine and proline metabolism )	Cytoplasmic;Mitochondrial;Chloroplast	PF00491(Arginase family)	FALSE	0	0.199652	0.943869	0.372489	-0.164744	0.917712	0.458669	0.160743	0.932733	0.469331	-0.125835
A0A178UW55	AT4G10340	"Chlorophyll a-b binding protein, chloroplastic"	AXX17_At4g11600	"FUNCTION: The light-harvesting complex (LHC) functions as a light receptor, it captures and delivers excitation energy to photosystems with which it is closely associated. {ECO:0000256|RuleBase:RU363080}."								tr|A0A178UW55|A0A178UW55_ARATH;sp|Q9XF89|CB5_ARATH;tr|A0A7G2EZH1|A0A7G2EZH1_ARATH;tr|A0A5S9XRN5|A0A5S9XRN5_ARATH	"tr|A0A178UW55|A0A178UW55_ARATH Chlorophyll a-b binding protein, chloroplastic OS=Arabidopsis thaliana OX=3702 GN=AXX17_At4g11600 PE=3 SV=1;sp|Q9XF89|CB5_ARATH Chlorophyll a-b binding protein CP26, chloroplastic OS=Arabidopsis thaliana OX=3702 GN=LHCB5 PE=1"	4	17	17	17	61.4	30.156	24.8309	24.8409	24.7168	24.2074	24.5801	24.2898	24.5006	24.233	24.4828	24.3267	24.0855	24.4313	Quantified	"GO:0009765(BP:photosynthesis, light harvesting);GO:0018298(BP:protein-chromophore linkage);GO:0009535(CC:chloroplast thylakoid membrane);GO:0016021(CC:integral component of membrane);GO:0009522(CC:photosystem I);GO:0009523(CC:photosystem II);GO:0016168(MF:chlorophyll binding)"	ath:AT4G10340(LHCB5)	ath00196(Photosynthesis - antenna proteins )	Chloroplast	PF00504(Chlorophyll A-B binding protein)	FALSE	0	-0.437079	0.661192	0.0113379	-0.0779618	0.928306	0.588157	-0.124346	0.925575	0.393576	-0.390694
A0A178UW94	AT4G01650	Polyketide_cyc domain-containing protein	AXX17_At4g02080									tr|A0A178UW94|A0A178UW94_ARATH;tr|Q84VW2|Q84VW2_ARATH;tr|A0A1P8B4E3|A0A1P8B4E3_ARATH;tr|Q9M120|Q9M120_ARATH;tr|A0A178UX83|A0A178UX83_ARATH;tr|Q9ZSI3|Q9ZSI3_ARATH	tr|A0A178UW94|A0A178UW94_ARATH Polyketide_cyc domain-containing protein OS=Arabidopsis thaliana OX=3702 GN=AXX17_At4g02080 PE=3 SV=1;tr|Q84VW2|Q84VW2_ARATH At4g01650 OS=Arabidopsis thaliana OX=3702 GN=At4g01650 PE=1 SV=1;tr|A0A1P8B4E3|A0A1P8B4E3_ARATH Poly	6	1	1	1	14.5	12.209	13.1133	13.0237	12.8295	12.5122	10.6064	12.6549	12.6383	13.551	13.022	13.0472	12.9197	13.1788	Quantified	GO:0005634(CC:nucleus);GO:0009507(CC:chloroplast)			Cytoplasmic;Chloroplast	PF03364(Polyketide cyclase / dehydrase and lipid transport)	FALSE	0	-1.06436	0.847296	0.0516407	1.12405	0.698876	0.0419663	-0.021913	0.956311	0.964343	0.0815976
A0A178UW98	AT4G38970	Fructose-bisphosphate aldolase	AXX17_At4g44320									tr|A0A178UW98|A0A178UW98_ARATH;sp|Q944G9|ALFP2_ARATH;tr|A0A7G2F3W8|A0A7G2F3W8_ARATH;tr|F4JUJ5|F4JUJ5_ARATH	"tr|A0A178UW98|A0A178UW98_ARATH Fructose-bisphosphate aldolase OS=Arabidopsis thaliana OX=3702 GN=AXX17_At4g44320 PE=3 SV=1;sp|Q944G9|ALFP2_ARATH Fructose-bisphosphate aldolase 2, chloroplastic OS=Arabidopsis thaliana OX=3702 GN=FBA2 PE=1 SV=2;tr|A0A7G2F3W8"	4	20	20	10	51.5	42.987	25.0084	24.8177	24.702	24.0792	24.4929	24.4161	24.6125	24.1766	24.3819	24.1729	23.8902	24.1128	Quantified	GO:0006096(BP:glycolytic process);GO:0004332(MF:fructose-bisphosphate aldolase activity)	ath:AT4G38970(FBA2)	ath00710(Carbon fixation in photosynthetic organisms );ath00010(Glycolysis / Gluconeogenesis );ath00051(Fructose and mannose metabolism );ath00030(Pentose phosphate pathway )	Chloroplast	PF00274(Fructose-bisphosphate aldolase class-I)	FALSE	0	-0.513281	0.651731	0.0103971	-0.270785	0.833089	0.124774	-0.331698	0.794269	0.0677194	-0.452368
A0A178UWB3	AT4G34110	Polyadenylate-binding protein	AXX17_At4g39000	FUNCTION: Binds the poly(A) tail of mRNA. {ECO:0000256|RuleBase:RU362004}.								tr|A0A178UWB3|A0A178UWB3_ARATH;sp|P42731|PABP2_ARATH;tr|Q56WH9|Q56WH9_ARATH;tr|A0A654EUE9|A0A654EUE9_ARATH;tr|Q9ZQG2|Q9ZQG2_ARATH;tr|A0A5S9WY83|A0A5S9WY83_ARATH;tr|A0A7G2EAA9|A0A7G2EAA9_ARATH	tr|A0A178UWB3|A0A178UWB3_ARATH Polyadenylate-binding protein OS=Arabidopsis thaliana OX=3702 GN=AXX17_At4g39000 PE=3 SV=1;sp|P42731|PABP2_ARATH Polyadenylate-binding protein 2 OS=Arabidopsis thaliana OX=3702 GN=PAB2 PE=1 SV=1	7	21	18	18	42.1	68.672	20.5371	20.405	20.4865	20.4007	20.4526	20.4913	20.8341	20.6832	20.8209	20.7029	20.7581	20.7088	Quantified	GO:0005737(CC:cytoplasm);GO:1990904(CC:ribonucleoprotein complex);GO:0003723(MF:RNA binding)	ath:AT4G34110(PAB2)	ath03015(mRNA surveillance pathway );ath03018(RNA degradation )	Cytoplasmic;Nuclear	"PF00076(RNA recognition motif. (a.k.a. RRM, RBD, or RNP domain));PF00658(Poly-adenylate binding protein, unique domain)"	FALSE	0	-0.0279831	0.960753	0.754434	0.27503	0.436745	0.0109292	-0.056149	0.937545	0.533581	0.303195
A0A178UWG6	AT4G32070	(thale cress) hypothetical protein	AXX17_At4g36740									tr|A0A178UWG6|A0A178UWG6_ARATH;sp|F4JTI1|PHOX4_ARATH;tr|A0A654FUQ4|A0A654FUQ4_ARATH;tr|A0A178VW51|A0A178VW51_ARATH;sp|F4IRM4|PHOX1_ARATH	tr|A0A178UWG6|A0A178UWG6_ARATH (thale cress) hypothetical protein OS=Arabidopsis thaliana OX=3702 GN=AXX17_At4g36740 PE=4 SV=1;sp|F4JTI1|PHOX4_ARATH Protein PHOX4 OS=Arabidopsis thaliana OX=3702 GN=PHOX4 PE=2 SV=1;tr|A0A654FUQ4|A0A654FUQ4_ARATH PB1 domain-	5	4	4	4	8.2	87.974	12.7252	13.5492	14.1915	15.2137	9.65236	14.7249	13.0579	14.8075	11.6893	15.0012	13.7191	13.2852	Quantified	GO:0005739(CC:mitochondrion);GO:0005773(CC:vacuole)			Cytoplasmic;Nuclear	PF00564(PB1 domain)	TRUE	3	-0.291571	0.962886	0.837011	0.804778	0.92726	0.573135	0.816895	0.939744	0.567477	-0.303688
A0A178UWH6	AT4G34870	Peptidyl-prolyl cis-trans isomerase	AXX17_At4g39850	FUNCTION: PPIases accelerate the folding of proteins. It catalyzes the cis-trans isomerization of proline imidic peptide bonds in oligopeptides. {ECO:0000256|RuleBase:RU363019}.								tr|A0A178UWH6|A0A178UWH6_ARATH;sp|Q42406|CP18D_ARATH	tr|A0A178UWH6|A0A178UWH6_ARATH Peptidyl-prolyl cis-trans isomerase OS=Arabidopsis thaliana OX=3702 GN=AXX17_At4g39850 PE=3 SV=1;sp|Q42406|CP18D_ARATH Peptidyl-prolyl cis-trans isomerase CYP18-4 OS=Arabidopsis thaliana OX=3702 GN=CYP18-4 PE=1 SV=1	2	9	7	7	70.3	18.378	22.54	22.1882	22.121	22.0223	22.2543	22.512	22.5376	22.3037	22.3428	22.3907	22.2736	22.4058	Quantified	GO:0006457(BP:protein folding);GO:0003755(MF:peptidyl-prolyl cis-trans isomerase activity)			Cytoplasmic	PF00160(Cyclophilin type peptidyl-prolyl cis-trans isomerase/CLD)	FALSE	0	-0.0201657	0.964336	0.899774	0.0938459	0.92641	0.561336	-0.037968	0.951367	0.81276	0.111648
A0A178UWJ6	AT5G50460	(thale cress) hypothetical protein	AXX17_At4g28800									tr|A0A178UWJ6|A0A178UWJ6_ARATH;sp|P0DI75|S61G2_ARATH;sp|P0DI74|S61G1_ARATH	tr|A0A178UWJ6|A0A178UWJ6_ARATH (thale cress) hypothetical protein OS=Arabidopsis thaliana OX=3702 GN=AXX17_At4g28800 PE=3 SV=1;sp|P0DI75|S61G2_ARATH Protein transport protein Sec61 subunit gamma-2 OS=Arabidopsis thaliana OX=3702 GN=SEC61G2 PE=1 SV=1;sp|P0D	3	2	2	2	23.2	7.7372	17.0468	17.0881	16.9338	17.5405	17.2925	16.8906	16.8204	17.3304	17.0592	16.999	16.5743	17.1523	Quantified	GO:0006605(BP:protein targeting);GO:0016021(CC:integral component of membrane);GO:0015450(MF:P-P-bond-hydrolysis-driven protein transmembrane transporter activity)	ath:AT4G24920()	ath04141(Protein processing in endoplasmic reticulum );ath03060(Protein export );ath04145(Phagosome )	Cytoplasmic;Nuclear	PF00584(SecE/Sec61-gamma subunits of protein translocation complex)	FALSE	0	0.21829	0.939826	0.323528	-0.332655	0.84646	0.145465	-0.161438	0.93194	0.459881	0.0470723
A0A178UWK5	AT4G20780	CML42	AXX17_At4g24100									tr|A0A178UWK5|A0A178UWK5_ARATH;sp|Q9SVG9|CML42_ARATH;tr|A0A7G2FGM9|A0A7G2FGM9_ARATH;tr|A0A654G7V2|A0A654G7V2_ARATH;tr|A0A178UMU5|A0A178UMU5_ARATH;sp|Q9FI19|CML43_ARATH	tr|A0A178UWK5|A0A178UWK5_ARATH CML42 OS=Arabidopsis thaliana OX=3702 GN=AXX17_At4g24100 PE=4 SV=1;sp|Q9SVG9|CML42_ARATH Calcium-binding protein CML42 OS=Arabidopsis thaliana OX=3702 GN=CML42 PE=1 SV=1	6	3	3	3	22	21.147	11.3595	12.8686	13.2177	12.1102	14.7689	13.1183	15.6851	13.9238	13.9513	13.9914	13.227	14.1282	Quantified	GO:0005509(MF:calcium ion binding)			Cytoplasmic;Nuclear	PF00036(EF hand);PF13499(EF-hand domain pair)	TRUE	4	0.850566	0.936756	0.292463	0.449716	0.926985	0.569274	-0.737878	0.921368	0.357525	2.03816
A0A178UWP5	AT4G13430	3-isopropylmalate dehydratase	AXX17_At4g15230									tr|A0A178UWP5|A0A178UWP5_ARATH;sp|Q94AR8|LEUC_ARATH;tr|A0A7G2EZA2|A0A7G2EZA2_ARATH;tr|C0Z3H8|C0Z3H8_ARATH;tr|B9W2J1|B9W2J1_ARATH;tr|B9W2G9|B9W2G9_ARATH	"tr|A0A178UWP5|A0A178UWP5_ARATH 3-isopropylmalate dehydratase OS=Arabidopsis thaliana OX=3702 GN=AXX17_At4g15230 PE=4 SV=1;sp|Q94AR8|LEUC_ARATH 3-isopropylmalate dehydratase large subunit, chloroplastic OS=Arabidopsis thaliana OX=3702 GN=IIL1 PE=1 SV=1;tr|A"	6	17	17	17	47.7	55.023	21.9404	21.7818	21.7872	21.4327	21.5286	21.6046	22.0432	21.8805	22.0934	21.9406	21.814	21.8494	Quantified	"GO:0008652(BP:cellular amino acid biosynthetic process);GO:0003861(MF:3-isopropylmalate dehydratase activity);GO:0051539(MF:4 iron, 4 sulfur cluster binding)"			Cytoplasmic;Chloroplast	PF00330(Aconitase family (aconitate hydratase))	FALSE	0	-0.31452	0.663216	0.0115574	0.346019	0.348801	0.0069351	-0.137735	0.891053	0.202234	0.169234
A0A178UX02	AT4G36800	(thale cress) hypothetical protein	AXX17_At4g41910									tr|A0A178UX02|A0A178UX02_ARATH;sp|Q9SDY5|RCE1_ARATH	tr|A0A178UX02|A0A178UX02_ARATH (thale cress) hypothetical protein OS=Arabidopsis thaliana OX=3702 GN=AXX17_At4g41910 PE=3 SV=1;sp|Q9SDY5|RCE1_ARATH NEDD8-conjugating enzyme Ubc12 OS=Arabidopsis thaliana OX=3702 GN=RCE1 PE=1 SV=1	2	3	3	3	21.7	20.786	17.9041	16.6373	17.303	17.2141	16.6754	17.1228	17.8539	17.5478	17.9937	18.0795	17.2672	14.1449	Quantified	GO:0005524(MF:ATP binding);GO:0016740(MF:transferase activity)	ath:AT4G36800(RCE1)	ath04120(Ubiquitin mediated proteolysis )	Cytoplasmic;Mitochondrial;Nuclear	PF00179(Ubiquitin-conjugating enzyme)	FALSE	0	-0.277404	0.960554	0.747277	-0.506865	0.926213	0.558651	-1.30125	0.871896	0.152689	0.51698
A0A178UX13	AT4G24550	(thale cress) hypothetical protein	AXX17_At4g28440									tr|A0A178UX13|A0A178UX13_ARATH;sp|Q9SB50|AP4M_ARATH;tr|F4JQZ0|F4JQZ0_ARATH;tr|F4JQY9|F4JQY9_ARATH	tr|A0A178UX13|A0A178UX13_ARATH (thale cress) hypothetical protein OS=Arabidopsis thaliana OX=3702 GN=AXX17_At4g28440 PE=3 SV=1;sp|Q9SB50|AP4M_ARATH AP-4 complex subunit mu OS=Arabidopsis thaliana OX=3702 GN=AP4M PE=2 SV=1;tr|F4JQZ0|F4JQZ0_ARATH Clathrin ad	4	12	12	12	32.2	50.946	18.0802	18.1045	18.4068	18.157	18.2278	18.0569	18.3812	18.2997	18.5427	18.4696	18.3853	18.444	Quantified	GO:0006886(BP:intracellular protein transport);GO:0016192(BP:vesicle-mediated transport);GO:0030131(CC:clathrin adaptor complex)			PlasmaMembrane	PF01217(Clathrin adaptor complex small chain);PF00928(Adaptor complexes medium subunit family)	FALSE	0	-0.0499243	0.958537	0.679601	0.285701	0.675907	0.036507	0.0250809	0.95217	0.835051	0.210696
A0A178UX37	AT4G11260	(thale cress) hypothetical protein	AXX17_At4g12690									tr|A0A178UX37|A0A178UX37_ARATH;sp|Q9SUT5|SGT1B_ARATH	tr|A0A178UX37|A0A178UX37_ARATH (thale cress) hypothetical protein OS=Arabidopsis thaliana OX=3702 GN=AXX17_At4g12690 PE=3 SV=1;sp|Q9SUT5|SGT1B_ARATH Protein SGT1 homolog B OS=Arabidopsis thaliana OX=3702 GN=SGT1B PE=1 SV=1	2	12	12	11	35.2	39.762	18.3861	18.3598	18.4297	18.4452	18.3953	18.568	18.5777	18.5352	18.4829	18.6224	18.6233	18.4729	Quantified	"GO:0006511(BP:ubiquitin-dependent protein catabolic process);GO:0009867(BP:jasmonic acid mediated signaling pathway);GO:0009734(BP:auxin-activated signaling pathway);GO:0010187(BP:negative regulation of seed germination);GO:0009408(BP:response to heat);GO:2000072(BP:regulation of defense response to fungus, incompatible interaction);GO:0005829(CC:cytosol);GO:0019005(CC:SCF ubiquitin ligase compl…			Cytoplasmic	PF04969(CS domain);PF13181(Tetratricopeptide repeat);PF05002(SGS domain)	FALSE	0	0.0776141	0.946626	0.412389	0.103353	0.892708	0.2817	0.0408867	0.944945	0.661603	0.14008
A0A178UX60	AT4G09570	(thale cress) hypothetical protein	AXX17_At4g10740									tr|A0A178UX60|A0A178UX60_ARATH;sp|Q38869|CDPK4_ARATH;tr|Q56X29|Q56X29_ARATH;tr|Q9SMM3|Q9SMM3_ARATH;tr|A0A654G408|A0A654G408_ARATH;tr|A0A5S9Y8X8|A0A5S9Y8X8_ARATH;tr|A0A178U7U9|A0A178U7U9_ARATH;sp|Q42396|CDPKC_ARATH	tr|A0A178UX60|A0A178UX60_ARATH (thale cress) hypothetical protein OS=Arabidopsis thaliana OX=3702 GN=AXX17_At4g10740 PE=4 SV=1;sp|Q38869|CDPK4_ARATH Calcium-dependent protein kinase 4 OS=Arabidopsis thaliana OX=3702 GN=CPK4 PE=1 SV=1	8	7	7	3	19	56.416	17.5999	17.4806	17.5316	17.4073	17.6631	17.6879	17.9147	17.5773	17.4036	17.8896	17.9498	18.1078	Quantified	GO:0005524(MF:ATP binding);GO:0005509(MF:calcium ion binding);GO:0004672(MF:protein kinase activity)			Cytoplasmic	PF13499(EF-hand domain pair);PF00069(Protein kinase domain)	FALSE	0	0.0487196	0.960451	0.743594	0.39631	0.581481	0.0220781	0.350549	0.709856	0.037406	0.0944805
A0A178UXI2	AT4G22330	(thale cress) hypothetical protein	ATCES1									tr|A0A178UXI2|A0A178UXI2_ARATH;sp|Q94IB9|ACER_ARATH	tr|A0A178UXI2|A0A178UXI2_ARATH (thale cress) hypothetical protein OS=Arabidopsis thaliana OX=3702 GN=AXX17_At4g25960 PE=3 SV=1;sp|Q94IB9|ACER_ARATH Alkaline ceramidase OS=Arabidopsis thaliana OX=3702 GN=ACER PE=2 SV=1	2	1	1	1	4.3	29.744	13.075	13.1254	12.433	14.3301	14.246	12.9437	11.9899	11.8204	11.9525	12.658	14.0672	13.5021	Quantified	"GO:0006672(BP:ceramide metabolic process);GO:0016021(CC:integral component of membrane);GO:0016811(MF:hydrolase activity, acting on carbon-nitrogen (but not peptide) bonds, in linear amides)"	ath:AT4G22330(ATCES1)	ath00600(Sphingolipid metabolism )	PlasmaMembrane	PF05875(Ceramidase)	TRUE	3	0.962139	0.847255	0.0516145	-0.430854	0.903577	0.343031	1.48818	0.489917	0.00688684	-0.95689
A0A178UXI3	AT4G28660	Photosystem II reaction center Psb28 protein	At4g28660									tr|A0A178UXI3|A0A178UXI3_ARATH;tr|A0A5S9XXM7|A0A5S9XXM7_ARATH;sp|Q8W0Y8|PSB28_ARATH;tr|F4JM05|F4JM05_ARATH	tr|A0A178UXI3|A0A178UXI3_ARATH Photosystem II reaction center Psb28 protein OS=Arabidopsis thaliana OX=3702 GN=At4g28660 PE=3 SV=1;tr|A0A5S9XXM7|A0A5S9XXM7_ARATH Photosystem II reaction center Psb28 protein OS=Arabidopsis thaliana OX=3702 GN=AN1_LOCUS19652	4	3	3	3	33.3	13.944	19.6683	19.2939	19.0061	18.8065	19.2855	18.9118	19.3791	19.106	19.3686	19.0189	16.6625	19.087	Quantified	GO:0015979(BP:photosynthesis);GO:0009654(CC:photosystem II oxygen evolving complex)			Cytoplasmic;Chloroplast;Nuclear	PF03912(Psb28 protein)	FALSE	0	-0.321487	0.95481	0.574851	-0.745178	0.874106	0.209694	-1.02846	0.830913	0.0947235	-0.0382063
A0A178UXP7	AT4G14960	Tubulin alpha chain	AXX17_At4g17320	"FUNCTION: Tubulin is the major constituent of microtubules. It binds two moles of GTP, one at an exchangeable site on the beta chain and one at a non-exchangeable site on the alpha chain. {ECO:0000256|RuleBase:RU000352, ECO:0000256|SAAS:SAAS00392176}."								tr|A0A178UXP7|A0A178UXP7_ARATH;sp|P29511|TBA6_ARATH;tr|Q944I2|Q944I2_ARATH;tr|B9DFF8|B9DFF8_ARATH	tr|A0A178UXP7|A0A178UXP7_ARATH Tubulin alpha chain OS=Arabidopsis thaliana OX=3702 GN=AXX17_At4g17320 PE=3 SV=1;sp|P29511|TBA6_ARATH Tubulin alpha-6 chain OS=Arabidopsis thaliana OX=3702 GN=TUBA6 PE=1 SV=1;tr|Q944I2|Q944I2_ARATH Tubulin alpha chain OS=Arab	4	22	1	1	64.4	49.537	18.3633	18.1408	18.3068	17.8223	18.1967	17.9565	18.8515	18.5157	18.7662	18.6918	18.4384	18.5454	Quantified	GO:0007017(BP:microtubule-based process);GO:0005737(CC:cytoplasm);GO:0005874(CC:microtubule);GO:0005525(MF:GTP binding);GO:0003924(MF:GTPase activity);GO:0005200(MF:structural constituent of cytoskeleton)	ath:AT4G14960(TUA6)	ath04145(Phagosome )	Cytoplasmic	"PF03953(Tubulin C-terminal domain);PF00091(Tubulin/FtsZ family, GTPase domain)"	FALSE	0	-0.278493	0.87377	0.0742	0.566684	0.172451	0.00251645	-0.152606	0.912794	0.29831	0.440797
A0A178UXQ6	AT4G09320	Nucleoside diphosphate kinase	AXX17_At4g10580									tr|A0A178UXQ6|A0A178UXQ6_ARATH;sp|P39207|NDK1_ARATH	tr|A0A178UXQ6|A0A178UXQ6_ARATH Nucleoside diphosphate kinase OS=Arabidopsis thaliana OX=3702 GN=AXX17_At4g10580 PE=3 SV=1;sp|P39207|NDK1_ARATH Nucleoside diphosphate kinase 1 OS=Arabidopsis thaliana OX=3702 GN=NDK1 PE=1 SV=1	2	8	8	8	52.3	16.5	22.8786	22.6485	22.6033	22.3653	22.7089	22.7595	22.9829	22.5451	22.7483	22.8473	22.6593	22.8494	Quantified	GO:0006241(BP:CTP biosynthetic process);GO:0006183(BP:GTP biosynthetic process);GO:0006228(BP:UTP biosynthetic process);GO:0005524(MF:ATP binding);GO:0004550(MF:nucleoside diphosphate kinase activity)	ath:AT4G09320(NDPK1)	ath01232(Nucleotide metabolism );ath00230(Purine metabolism );ath00240(Pyrimidine metabolism );ath01240(Biosynthesis of cofactors );ath04016(MAPK signaling pathway - plant )	Cytoplasmic	PF00334(Nucleoside diphosphate kinase)	FALSE	0	-0.0989073	0.95319	0.536242	0.174109	0.893693	0.286537	0.0265201	0.953271	0.866977	0.0486815
A0A178UXT3	AT4G03190	(thale cress) hypothetical protein	AXX17_At4g03970									tr|A0A178UXT3|A0A178UXT3_ARATH;sp|Q9ZR12|GRH1_ARATH;tr|B2CSP1|B2CSP1_ARATH;tr|E1A6A6|E1A6A6_ARATH;tr|E1A6A9|E1A6A9_ARATH;tr|E1A6A4|E1A6A4_ARATH;tr|E1A6B3|E1A6B3_ARATH;tr|E1A6A3|E1A6A3_ARATH;tr|E1A6B4|E1A6B4_ARATH;tr|D3K014|D3K014_ARATH;tr|E1A6A7|E1A6A7_ARATH;tr|E1A6B5|E1A6B5_ARATH;tr|D3K015|D3K015_ARATH;tr|D3K013|D3K013_ARATH	tr|A0A178UXT3|A0A178UXT3_ARATH (thale cress) hypothetical protein OS=Arabidopsis thaliana OX=3702 GN=AXX17_At4g03970 PE=4 SV=1;sp|Q9ZR12|GRH1_ARATH GRR1-like protein 1 OS=Arabidopsis thaliana OX=3702 GN=GRH1 PE=1 SV=1	14	7	7	7	13.5	65.648	17.1011	16.706	17.1042	16.943	17.0169	16.581	17.0866	17.035	16.8315	17.299	16.7841	16.8474	Quantified	GO:0048589(BP:developmental growth);GO:0045014(BP:carbon catabolite repression of transcription by glucose);GO:0009733(BP:response to auxin);GO:0006511(BP:ubiquitin-dependent protein catabolic process);GO:0010152(BP:pollen maturation);GO:0016567(BP:protein ubiquitination);GO:0006952(BP:defense response);GO:0048443(BP:stamen development);GO:0043224(CC:nuclear SCF ubiquitin ligase complex);GO:00055…			Cytoplasmic;Nuclear		FALSE	0	-0.123514	0.952588	0.522815	0.12987	0.921717	0.502155	-0.00751962	0.956435	0.968611	0.0138765
A0A178UXV7	AT4G19640	RABF2B	AXX17_At4g23090									tr|A0A178UXV7|A0A178UXV7_ARATH;sp|Q9SN68|RAF2B_ARATH;tr|A0A7G2F5V2|A0A7G2F5V2_ARATH;tr|A0A1P8B388|A0A1P8B388_ARATH;tr|A0A1P8B381|A0A1P8B381_ARATH;tr|A0A178U9U7|A0A178U9U7_ARATH;sp|P31582|RAF2A_ARATH;tr|A0A7G2FDY8|A0A7G2FDY8_ARATH;tr|Q42279|Q42279_ARATH;tr|Q42282|Q42282_ARATH;tr|A0A1P8BA31|A0A1P8BA31_ARATH	tr|A0A178UXV7|A0A178UXV7_ARATH RABF2B OS=Arabidopsis thaliana OX=3702 GN=AXX17_At4g23090 PE=4 SV=1;sp|Q9SN68|RAF2B_ARATH Ras-related protein RABF2b OS=Arabidopsis thaliana OX=3702 GN=RABF2B PE=1 SV=1;tr|A0A7G2F5V2|A0A7G2F5V2_ARATH (thale cress) hypothetica	11	6	6	5	45	21.873	16.7863	15.699	17.7795	17.0831	17.0747	16.495	16.7359	17.7653	17.4216	17.0008	17.719	17.3226	Quantified	GO:0005525(MF:GTP binding);GO:0003924(MF:GTPase activity)			Chloroplast	PF00071(Ras family)	FALSE	0	0.12931	0.961839	0.795079	0.463206	0.90643	0.36252	0.0398729	0.955472	0.936061	0.552643
A0A178UXW6	AT4G39640	GGT1	AXX17_At4g45020									tr|A0A178UXW6|A0A178UXW6_ARATH;sp|Q8VYW6|GAGT1_ARATH;tr|Q39078|Q39078_ARATH;tr|A0A7G2F7D0|A0A7G2F7D0_ARATH;tr|A0A5S9Y0D7|A0A5S9Y0D7_ARATH;tr|A0A5S9Y0S6|A0A5S9Y0S6_ARATH;tr|A0A178V015|A0A178V015_ARATH	tr|A0A178UXW6|A0A178UXW6_ARATH GGT1 OS=Arabidopsis thaliana OX=3702 GN=AXX17_At4g45020 PE=4 SV=1;sp|Q8VYW6|GAGT1_ARATH Glutathione hydrolase 1 OS=Arabidopsis thaliana OX=3702 GN=GGT1 PE=2 SV=1;tr|Q39078|Q39078_ARATH Gamma-glutamyl transpeptidase OS=Arabido	7	5	5	5	10.8	61.189	15.8793	14.7028	17.1477	16.5037	16.2308	15.8429	17.0443	16.1614	16.7612	16.3978	14.6541	16.0452	Quantified	GO:0006751(BP:glutathione catabolic process);GO:0036374(MF:glutathione hydrolase activity)	ath:AT4G39640(GGT1)	ath00480(Glutathione metabolism );ath00460(Cyanoamino acid metabolism );ath00430(Taurine and hypotaurine metabolism );ath00590(Arachidonic acid metabolism )	Mitochondrial	PF01019(Gamma-glutamyltranspeptidase)	FALSE	0	0.282579	0.957879	0.659303	-0.493446	0.916471	0.44633	-0.956586	0.873681	0.156438	0.745719
A0A178UY74	AT4G28510	Prohibitin	AXX17_At4g32830									tr|A0A178UY74|A0A178UY74_ARATH;sp|O49460|PHB1_ARATH;tr|A0A7G2F1G7|A0A7G2F1G7_ARATH;tr|A0A5S9YB08|A0A5S9YB08_ARATH;tr|A0A7G2FHF9|A0A7G2FHF9_ARATH;tr|A0A178UGA6|A0A178UGA6_ARATH;sp|Q9FFH5|PHB7_ARATH	"tr|A0A178UY74|A0A178UY74_ARATH Prohibitin OS=Arabidopsis thaliana OX=3702 GN=AXX17_At4g32830 PE=3 SV=1;sp|O49460|PHB1_ARATH Prohibitin-1, mitochondrial OS=Arabidopsis thaliana OX=3702 GN=PHB1 PE=1 SV=1;tr|A0A7G2F1G7|A0A7G2F1G7_ARATH Prohibitin OS=Arabidops"	7	10	10	6	42.7	31.706	19.9605	19.9396	20.0001	19.5797	19.9027	19.8727	20.4273	20.1762	20.114	20.0863	19.9394	20.2329	Quantified	GO:0005743(CC:mitochondrial inner membrane)			Chloroplast	PF01145(SPFH domain / Band 7 family)	FALSE	0	-0.181677	0.92328	0.197855	0.301172	0.713722	0.046148	-0.152945	0.908091	0.272115	0.272441
A0A178UY83	AT4G20360	Elongation factor Tu	AXX17_At4g23840	FUNCTION: This protein promotes the GTP-dependent binding of aminoacyl-tRNA to the A-site of ribosomes during protein biosynthesis. {ECO:0000256|RuleBase:RU000325}.								tr|A0A178UY83|A0A178UY83_ARATH;sp|P17745|EFTU_ARATH;tr|A0A7G2EZ99|A0A7G2EZ99_ARATH;tr|B9DHZ8|B9DHZ8_ARATH;tr|Q56ZD8|Q56ZD8_ARATH	"tr|A0A178UY83|A0A178UY83_ARATH Elongation factor Tu OS=Arabidopsis thaliana OX=3702 GN=AXX17_At4g23840 PE=3 SV=1;sp|P17745|EFTU_ARATH Elongation factor Tu, chloroplastic OS=Arabidopsis thaliana OX=3702 GN=TUFA PE=1 SV=1;tr|A0A7G2EZ99|A0A7G2EZ99_ARATH (thal"	5	19	19	18	54	51.63	23.8095	23.6652	23.5198	23.2378	23.3798	23.355	23.4035	23.2469	23.4154	23.092	22.8207	23.0296	Quantified	GO:0005525(MF:GTP binding);GO:0003924(MF:GTPase activity);GO:0003746(MF:translation elongation factor activity)			Chloroplast	PF03143(Elongation factor Tu C-terminal domain);PF00009(Elongation factor Tu GTP binding domain);PF03144(Elongation factor Tu domain 2)	FALSE	0	-0.340619	0.713111	0.0159494	-0.343472	0.502856	0.015313	-0.37451	0.529636	0.00986045	-0.309581
A0A178UY98	AT4G17830	M20_dimer domain-containing protein	AXX17_At4g20960									tr|A0A178UY98|A0A178UY98_ARATH;tr|A0A654FQC3|A0A654FQC3_ARATH;tr|A0A178UY21|A0A178UY21_ARATH;sp|Q9C5C4|ARGE_ARATH;tr|F4JPZ7|F4JPZ7_ARATH	tr|A0A178UY98|A0A178UY98_ARATH M20_dimer domain-containing protein OS=Arabidopsis thaliana OX=3702 GN=AXX17_At4g20960 PE=4 SV=1;tr|A0A654FQC3|A0A654FQC3_ARATH M20_dimer domain-containing protein OS=Arabidopsis thaliana OX=3702 GN=AN1_LOCUS18493 PE=4 SV=1;t	5	7	7	7	24	45.412	18.6708	18.6413	18.4136	18.1361	18.6081	18.7539	18.8283	18.56	18.6109	18.9403	18.795	19.0129	Quantified	GO:0016787(MF:hydrolase activity)			Cytoplasmic	PF01546(Peptidase family M20/M25/M40);PF07687(Peptidase dimerisation domain)	FALSE	0	-0.0758689	0.957898	0.659895	0.416695	0.659522	0.0332143	0.249657	0.878704	0.167827	0.0911692
A0A178UYB2	AT4G19003	(thale cress) hypothetical protein	AXX17_At4g22370									tr|A0A178UYB2|A0A178UYB2_ARATH;sp|Q8VZC9|VPS25_ARATH	tr|A0A178UYB2|A0A178UYB2_ARATH (thale cress) hypothetical protein OS=Arabidopsis thaliana OX=3702 GN=AXX17_At4g22370 PE=3 SV=1;sp|Q8VZC9|VPS25_ARATH Vacuolar protein sorting-associated protein 25 OS=Arabidopsis thaliana OX=3702 GN=VPS25 PE=1 SV=1	2	2	2	2	15.1	20.682	15.4255	15.0873	15.1621	14.5062	15.221	11.7898	15.9236	15.9166	15.4217	14.88	15.3955	15.6167	Quantified	GO:0071985(BP:multivesicular body sorting pathway);GO:0000814(CC:ESCRT II complex)	ath:AT4G19003(VPS25)	ath04144(Endocytosis )	Cytoplasmic	PF05871(ESCRT-II complex subunit)	TRUE	1	-1.38599	0.880997	0.0831274	1.45839	0.772161	0.0704681	-0.456611	0.937848	0.538068	0.52902
A0A178UYC1	AT4G29830	(thale cress) hypothetical protein	AXX17_At4g34220									tr|A0A178UYC1|A0A178UYC1_ARATH;sp|Q9SZQ5|VIP3_ARATH;tr|A0A178UYK0|A0A178UYK0_ARATH;tr|A0A178V016|A0A178V016_ARATH	tr|A0A178UYC1|A0A178UYC1_ARATH (thale cress) hypothetical protein OS=Arabidopsis thaliana OX=3702 GN=AXX17_At4g34220 PE=4 SV=1;sp|Q9SZQ5|VIP3_ARATH WD repeat-containing protein VIP3 OS=Arabidopsis thaliana OX=3702 GN=VIP3 PE=1 SV=1	4	4	4	4	16.5	34.259	15.68	15.7153	15.9685	15.6262	15.7423	15.6798	15.9075	15.4929	15.992	15.961	15.6561	15.9406	Quantified	"GO:1904278(BP:positive regulation of wax biosynthetic process);GO:0009910(BP:negative regulation of flower development);GO:0006355(BP:regulation of transcription, DNA-templated);GO:0016441(BP:posttranscriptional gene silencing);GO:0051568(BP:histone H3-K4 methylation);GO:0010452(BP:histone H3-K36 methylation);GO:0016593(CC:Cdc73/Paf1 complex);GO:0005834(CC:heterotrimeric G-protein complex);GO:00…	ath:AT4G29830(VIP3)	ath03018(RNA degradation )	Cytoplasmic;Chloroplast	"PF00400(WD domain, G-beta repeat);PF12894(Anaphase-promoting complex subunit 4 WD40 domain)"	FALSE	0	-0.105159	0.952106	0.512415	0.169806	0.896125	0.299042	0.055114	0.948049	0.729097	0.00953287
A0A178UYD4	AT4G05420	DDB1A	AXX17_At4g04700									tr|A0A178UYD4|A0A178UYD4_ARATH;sp|Q9M0V3|DDB1A_ARATH;tr|B3H6I9|B3H6I9_ARATH;tr|A0A7G2F0K4|A0A7G2F0K4_ARATH;tr|A0A178URZ1|A0A178URZ1_ARATH	tr|A0A178UYD4|A0A178UYD4_ARATH DDB1A OS=Arabidopsis thaliana OX=3702 GN=AXX17_At4g04700 PE=4 SV=1;sp|Q9M0V3|DDB1A_ARATH DNA damage-binding protein 1a OS=Arabidopsis thaliana OX=3702 GN=DDB1A PE=1 SV=1;tr|B3H6I9|B3H6I9_ARATH Damaged DNA binding protein 1A O	5	14	14	8	15.3	121.3	17.6387	17.4505	17.4922	17.3814	17.4076	17.3786	17.171	17.3692	17.5702	17.6158	17.2041	17.4076	Quantified	GO:0005634(CC:nucleus);GO:0003676(MF:nucleic acid binding)	ath:AT4G05420(DDB1A)	ath04120(Ubiquitin mediated proteolysis );ath03420(Nucleotide excision repair )	PlasmaMembrane;Cytoplasmic	PF03178(CPSF A subunit region);PF10433(Mono-functional DNA-alkylating methyl methanesulfonate N-term)	FALSE	0	-0.137927	0.94112	0.338103	0.0199917	0.943466	0.886759	0.0390486	0.950176	0.781235	-0.156984
A0A178UYE2	AT4G29220	ATP-dependent 6-phosphofructokinase	PFK	"FUNCTION: Catalyzes the phosphorylation of D-fructose 6-phosphate to fructose 1,6-bisphosphate by ATP, the first committing step of glycolysis. {ECO:0000256|HAMAP-Rule:MF_03186}."								tr|A0A178UYE2|A0A178UYE2_ARATH;sp|Q9M0F9|PFKA1_ARATH;tr|A0A178UVZ6|A0A178UVZ6_ARATH;tr|A0A7G2F712|A0A7G2F712_ARATH;tr|A0A7G2F4J5|A0A7G2F4J5_ARATH	tr|A0A178UYE2|A0A178UYE2_ARATH ATP-dependent 6-phosphofructokinase OS=Arabidopsis thaliana OX=3702 GN=PFK PE=3 SV=1;sp|Q9M0F9|PFKA1_ARATH ATP-dependent 6-phosphofructokinase 1 OS=Arabidopsis thaliana OX=3702 GN=PFK1 PE=1 SV=1;tr|A0A178UVZ6|A0A178UVZ6_ARATH	5	7	4	4	15.9	51.991	14.576	15.0941	15.6341	16.2941	15.6317	14.9718	13.4749	15.6717	15.377	17.1689	16.7383	16.5704	Quantified	GO:0006002(BP:fructose 6-phosphate metabolic process);GO:0005737(CC:cytoplasm);GO:0003872(MF:6-phosphofructokinase activity);GO:0005524(MF:ATP binding);GO:0046872(MF:metal ion binding)	ath:AT4G29220(PFK1)	ath00051(Fructose and mannose metabolism );ath00052(Galactose metabolism );ath00030(Pentose phosphate pathway );ath03018(RNA degradation );ath00010(Glycolysis / Gluconeogenesis )	Cytoplasmic	PF00365(Phosphofructokinase)	FALSE	0	0.531115	0.944032	0.374696	1.19334	0.761142	0.0645943	1.98465	0.485682	0.00652687	-0.260193
A0A178UYF5	AT4G26670	(thale cress) hypothetical protein	AXX17_At4g30800									tr|A0A178UYF5|A0A178UYF5_ARATH;sp|Q94EH2|TI222_ARATH	tr|A0A178UYF5|A0A178UYF5_ARATH (thale cress) hypothetical protein OS=Arabidopsis thaliana OX=3702 GN=AXX17_At4g30800 PE=4 SV=1;sp|Q94EH2|TI222_ARATH Chloroplastic import inner membrane translocase subunit TIM22-2 OS=Arabidopsis thaliana OX=3702 GN=TIM22-2	2	2	2	2	11.9	21.811	16.4781	16.7001	16.6657	16.5842	16.5851	16.7612	16.6372	16.0556	16.93	16.5029	16.3739	16.5508	Quantified	GO:0045039(BP:protein import into mitochondrial inner membrane);GO:0042721(CC:TIM22 mitochondrial import inner membrane insertion complex)			Extracellular;PlasmaMembrane	PF02466(Tim17/Tim22/Tim23/Pmp24 family)	FALSE	0	0.0288846	0.964031	0.886091	-0.16763	0.912995	0.414288	-0.0650639	0.948824	0.747504	-0.0736817
A0A178UYN8	AT4G36130	(thale cress) hypothetical protein	AXX17_At4g41290									tr|A0A178UYN8|A0A178UYN8_ARATH;sp|Q42064|RL83_ARATH	tr|A0A178UYN8|A0A178UYN8_ARATH (thale cress) hypothetical protein OS=Arabidopsis thaliana OX=3702 GN=AXX17_At4g41290 PE=3 SV=1;sp|Q42064|RL83_ARATH 60S ribosomal protein L8-3 OS=Arabidopsis thaliana OX=3702 GN=RPL8C PE=2 SV=2	2	7	2	2	38	27.948	16.963	16.9164	16.6015	17.2564	17.0235	16.6422	16.0696	15.5206	16.0803	16.3528	16.3937	16.3308	Quantified	GO:0006412(BP:translation);GO:0015934(CC:large ribosomal subunit);GO:0003723(MF:RNA binding);GO:0003735(MF:structural constituent of ribosome)	ath:AT4G36130()	ath03010(Ribosome )	Cytoplasmic	"PF00181(Ribosomal Proteins L2, RNA binding domain);PF03947(Ribosomal Proteins L2, C-terminal domain)"	FALSE	0	0.147052	0.95039	0.477656	-0.614884	0.459386	0.0123249	0.468988	0.727326	0.0417039	-0.93682
A0A178UYU1	AT4G11860	MINDY_DUB domain-containing protein	AXX17_At4g13350									tr|A0A178UYU1|A0A178UYU1_ARATH;tr|Q8LE63|Q8LE63_ARATH;tr|A0A654FND0|A0A654FND0_ARATH;tr|A0A178V076|A0A178V076_ARATH;tr|Q9T054|Q9T054_ARATH	tr|A0A178UYU1|A0A178UYU1_ARATH MINDY_DUB domain-containing protein OS=Arabidopsis thaliana OX=3702 GN=AXX17_At4g13350 PE=4 SV=1;tr|Q8LE63|Q8LE63_ARATH FAM63A-like protein (DUF544) OS=Arabidopsis thaliana OX=3702 GN=At4g11860 PE=1 SV=1;tr|A0A654FND0|A0A654F	5	3	3	3	7.5	71.743	13.3636	12.5498	12.3139	14.9767	15.0707	12.5419	13.2473	13.22	11.2787	13.1273	14.2711	13.4845	Quantified	GO:1990380(MF:Lys48-specific deubiquitinase activity);GO:0004843(MF:thiol-dependent ubiquitin-specific protease activity)			Nuclear	PF04424(MINDY deubiquitinase)	TRUE	6	1.45396	0.882959	0.0858432	-0.568801	0.918905	0.471015	1.04559	0.890181	0.199448	-0.160424
A0A178UYX1	AT4G37930	Serine hydroxymethyltransferase	AXX17_At4g43250	FUNCTION: Interconversion of serine and glycine. {ECO:0000256|RuleBase:RU000585}.								tr|A0A178UYX1|A0A178UYX1_ARATH;sp|Q9SZJ5|GLYM1_ARATH;tr|A0A654FWH3|A0A654FWH3_ARATH;tr|A0A7G2F5L6|A0A7G2F5L6_ARATH;tr|Q42291|Q42291_ARATH;tr|Q42289|Q42289_ARATH	"tr|A0A178UYX1|A0A178UYX1_ARATH Serine hydroxymethyltransferase OS=Arabidopsis thaliana OX=3702 GN=AXX17_At4g43250 PE=3 SV=1;sp|Q9SZJ5|GLYM1_ARATH Serine hydroxymethyltransferase 1, mitochondrial OS=Arabidopsis thaliana OX=3702 GN=SHM1 PE=1 SV=1;tr|A0A654FW"	6	27	27	18	65.8	57.4	23.5759	23.3861	23.4157	23.2088	23.2963	23.4095	23.3058	23.045	23.1222	23.1235	23.0166	23.0554	Quantified	GO:0019264(BP:glycine biosynthetic process from serine);GO:0035999(BP:tetrahydrofolate interconversion);GO:0004372(MF:glycine hydroxymethyltransferase activity);GO:0030170(MF:pyridoxal phosphate binding)	ath:AT4G37930(SHM1)	"ath00260(Glycine, serine and threonine metabolism );ath00670(One carbon pool by folate );ath00460(Cyanoamino acid metabolism );ath01240(Biosynthesis of cofactors );ath00630(Glyoxylate and dicarboxylate metabolism )"	Mitochondrial	PF00464(Serine hydroxymethyltransferase)	FALSE	0	-0.154358	0.919824	0.181082	-0.239697	0.727064	0.0504504	-0.092461	0.927127	0.408318	-0.301594
A0A178UZC2	AT4G32130	DUF2012 domain-containing protein	AXX17_At4g36800									tr|A0A178UZC2|A0A178UZC2_ARATH;sp|Q8VY97|Y4213_ARATH	tr|A0A178UZC2|A0A178UZC2_ARATH DUF2012 domain-containing protein OS=Arabidopsis thaliana OX=3702 GN=AXX17_At4g36800 PE=4 SV=1;sp|Q8VY97|Y4213_ARATH ER membrane protein complex subunit 7 homolog OS=Arabidopsis thaliana OX=3702 GN=At4g32130 PE=2 SV=1	2	4	4	2	22.8	22.563	16.6505	16.3865	16.2702	15.4144	16.6042	15.9351	17.0245	15.9161	16.5825	16.7527	16.4264	16.5093	Quantified	GO:0016021(CC:integral component of membrane);GO:0030246(MF:carbohydrate binding)			PlasmaMembrane	PF09430(Protein of unknown function (DUF2012))	FALSE	0	-0.451131	0.924851	0.206277	0.578228	0.825058	0.114461	0.0551073	0.953431	0.871755	0.071989
A0A178UZM9	AT4G27760	FEY3	AXX17_At4g31990									tr|A0A178UZM9|A0A178UZM9_ARATH;sp|F4JJR8|FEY_ARATH	tr|A0A178UZM9|A0A178UZM9_ARATH FEY3 OS=Arabidopsis thaliana OX=3702 GN=AXX17_At4g31990 PE=3 SV=1;sp|F4JJR8|FEY_ARATH Dehydrogenase/reductase SDR family member FEY OS=Arabidopsis thaliana OX=3702 GN=FEY PE=1 SV=1	2	1	1	1	3.7	41.482	12.3328	12.642	12.9829	13.4689	13.2146	12.0667	13.2706	12.8005	12.4959	13.1506	13.1338	13.4874	Quantified	GO:0010073(BP:meristem maintenance);GO:0007275(BP:multicellular organism development);GO:0005783(CC:endoplasmic reticulum);GO:0005634(CC:nucleus);GO:0016491(MF:oxidoreductase activity)			PlasmaMembrane;Cytoplasmic;Chloroplast	PF00106(short chain dehydrogenase)	TRUE	5	0.264214	0.950404	0.477919	0.340491	0.906743	0.364761	0.401553	0.911247	0.289268	0.203151
A0A178UZN3	AT4G10040	(thale cress) hypothetical protein	AXX17_At4g11260	"FUNCTION: Electron carrier protein. The oxidized form of the cytochrome c heme group can accept an electron from the heme group of the cytochrome c1 subunit of cytochrome reductase. Cytochrome c then transfers this electron to the cytochrome oxidase complex, the final protein carrier in the mitochondrial electron-transport chain. {ECO:0000256|RuleBase:RU004427}."								tr|A0A178UZN3|A0A178UZN3_ARATH;sp|Q9T0G2|CYC2_ARATH	tr|A0A178UZN3|A0A178UZN3_ARATH (thale cress) hypothetical protein OS=Arabidopsis thaliana OX=3702 GN=AXX17_At4g11260 PE=3 SV=1;sp|Q9T0G2|CYC2_ARATH Cytochrome c-2 OS=Arabidopsis thaliana OX=3702 GN=CYTC-2 PE=1 SV=1	2	2	1	1	20.5	12.239	13.1111	10.5206	12.2037	12.4004	12.6994	16.0024	16.2253	11.4006	14.243	14.0365	12.8856	12.1343	Quantified	GO:0005739(CC:mitochondrion);GO:0070469(CC:respiratory chain);GO:0009055(MF:electron transfer activity);GO:0020037(MF:heme binding);GO:0046872(MF:metal ion binding)	ath:AT4G10040(CYTC-2)	ath00190(Oxidative phosphorylation )	Mitochondrial	PF00034(Cytochrome c)	TRUE	5	1.75557	0.927423	0.221293	-0.681915	0.930557	0.622493	-0.937477	0.935226	0.501055	2.01113
A0A178UZR9	AT4G30280	Xyloglucan endotransglucosylase/hydrolase	AXX17_At4g34720	"FUNCTION: Catalyzes xyloglucan endohydrolysis (XEH) and/or endotransglycosylation (XET). Cleaves and religates xyloglucan polymers, an essential constituent of the primary cell wall, and thereby participates in cell wall construction of growing tissues. {ECO:0000256|RuleBase:RU361120}."								tr|A0A178UZR9|A0A178UZR9_ARATH;sp|Q9M0D2|XTH18_ARATH;tr|A0A654FUB2|A0A654FUB2_ARATH;tr|A0A178UU22|A0A178UU22_ARATH;sp|Q9M0D1|XTH19_ARATH;tr|A2RVL7|A2RVL7_ARATH;tr|A0A654EL73|A0A654EL73_ARATH;tr|A0A178W9Z0|A0A178W9Z0_ARATH;sp|O80803|XTH17_ARATH;tr|A0A1P8AQT8|A0A1P8AQT8_ARATH;tr|Q41943|Q41943_ARATH	tr|A0A178UZR9|A0A178UZR9_ARATH Xyloglucan endotransglucosylase/hydrolase OS=Arabidopsis thaliana OX=3702 GN=AXX17_At4g34720 PE=3 SV=1;sp|Q9M0D2|XTH18_ARATH Probable xyloglucan endotransglucosylase/hydrolase protein 18 OS=Arabidopsis thaliana OX=3702 GN=XTH	11	5	4	4	22.3	32.072	15.0623	12.2339	15.579	15.3553	15.8409	15.826	17.4189	17.5738	17.6751	17.6126	17.7661	17.779	Quantified	"GO:0042546(BP:cell wall biogenesis);GO:0071555(BP:cell wall organization);GO:0010411(BP:xyloglucan metabolic process);GO:0048046(CC:apoplast);GO:0005618(CC:cell wall);GO:0004553(MF:hydrolase activity, hydrolyzing O-glycosyl compounds);GO:0016762(MF:xyloglucan:xyloglucosyl transferase activity)"			Extracellular	PF00722(Glycosyl hydrolases family 16);PF06955(Xyloglucan endo-transglycosylase (XET) C-terminus)	FALSE	0	1.38232	0.876025	0.0768167	2.04515	0.509943	0.0158074	0.1633	0.951607	0.819331	3.26418
A0A178UZS6	AT4G13770	REF2	AXX17_At4g15720									tr|A0A178UZS6|A0A178UZS6_ARATH;sp|P48421|C83A1_ARATH;tr|A0A7G2F0G9|A0A7G2F0G9_ARATH;tr|Q93ZC4|Q93ZC4_ARATH;tr|Q56ZX5|Q56ZX5_ARATH	tr|A0A178UZS6|A0A178UZS6_ARATH REF2 OS=Arabidopsis thaliana OX=3702 GN=AXX17_At4g15720 PE=3 SV=1;sp|P48421|C83A1_ARATH Cytochrome P450 83A1 OS=Arabidopsis thaliana OX=3702 GN=CYP83A1 PE=1 SV=2;tr|A0A7G2F0G9|A0A7G2F0G9_ARATH (thale cress) hypothetical prote	5	12	12	12	32.1	57.448	17.5386	17.8438	18.1565	18.497	18.5326	17.5804	18.1924	18.4414	18.9437	18.7665	18.7227	18.6123	Quantified	"GO:0020037(MF:heme binding);GO:0005506(MF:iron ion binding);GO:0004497(MF:monooxygenase activity);GO:0016705(MF:oxidoreductase activity, acting on paired donors, with incorporation or reduction of molecular oxygen)"	ath:AT4G13770(CYP83A1)	ath00966(Glucosinolate biosynthesis )	Cytoplasmic;Mitochondrial	PF00067(Cytochrome P450)	FALSE	0	0.35704	0.930888	0.244315	0.49713	0.826688	0.116444	0.174649	0.939136	0.557792	0.679521
A0A178UZT1	AT4G34670	40S ribosomal protein S3a	AXX17_At4g39670									tr|A0A178UZT1|A0A178UZT1_ARATH;sp|Q42262|RS3A2_ARATH;tr|C0Z2V4|C0Z2V4_ARATH;tr|Q42108|Q42108_ARATH;tr|Q42297|Q42297_ARATH;tr|Q42008|Q42008_ARATH	tr|A0A178UZT1|A0A178UZT1_ARATH 40S ribosomal protein S3a OS=Arabidopsis thaliana OX=3702 GN=AXX17_At4g39670 PE=3 SV=1;sp|Q42262|RS3A2_ARATH 40S ribosomal protein S3a-2 OS=Arabidopsis thaliana OX=3702 GN=RPS3AB PE=2 SV=3;tr|C0Z2V4|C0Z2V4_ARATH AT4G34670 pro	6	16	16	9	64.1	29.803	21.7913	21.6931	21.794	21.5431	21.6699	21.7581	21.8126	21.6388	21.6803	21.6484	21.511	21.702	Quantified	GO:0006412(BP:translation);GO:0022627(CC:cytosolic small ribosomal subunit);GO:0003735(MF:structural constituent of ribosome)	ath:AT4G34670()	ath03010(Ribosome )	Cytoplasmic	PF01015(Ribosomal S3Ae family)	FALSE	0	-0.102416	0.940928	0.335878	-0.0366053	0.936337	0.724956	-0.0901266	0.925661	0.394378	-0.0488949
A0A178UZT9	AT4G19210	(thale cress) hypothetical protein	AXX17_At4g22710									tr|A0A178UZT9|A0A178UZT9_ARATH;sp|Q8LPJ4|AB2E_ARATH;tr|O49678|O49678_ARATH;tr|A0A654FC47|A0A654FC47_ARATH;tr|A0A178VIQ0|A0A178VIQ0_ARATH;sp|Q9LID6|AB1E_ARATH	tr|A0A178UZT9|A0A178UZT9_ARATH (thale cress) hypothetical protein OS=Arabidopsis thaliana OX=3702 GN=AXX17_At4g22710 PE=4 SV=1;sp|Q8LPJ4|AB2E_ARATH ABC transporter E family member 2 OS=Arabidopsis thaliana OX=3702 GN=ABCE2 PE=2 SV=1	6	14	14	14	33.1	68.389	19.0816	19.1027	19.0114	19.212	19.1368	19.0357	19.0067	18.8607	18.9855	19.0865	19.1872	19.0533	Quantified	GO:0005524(MF:ATP binding);GO:0016887(MF:ATPase activity)			Nuclear	"PF00005(ABC transporter);PF00037(4Fe-4S binding domain);PF04068(Possible Fer4-like domain in RNase L inhibitor, RLI)"	FALSE	0	0.0629172	0.95208	0.511858	-0.019165	0.941596	0.839913	0.158017	0.85249	0.119725	-0.114265
A0A178UZW3	AT4G36360	Beta-galactosidase	BGAL3									tr|A0A178UZW3|A0A178UZW3_ARATH;sp|Q9SCV9|BGAL3_ARATH;tr|A0A7G2F574|A0A7G2F574_ARATH;tr|Q9SAM8|Q9SAM8_ARATH;tr|Q56WA4|Q56WA4_ARATH	tr|A0A178UZW3|A0A178UZW3_ARATH Beta-galactosidase OS=Arabidopsis thaliana OX=3702 GN=AXX17_At4g41470 PE=3 SV=1;sp|Q9SCV9|BGAL3_ARATH Beta-galactosidase 3 OS=Arabidopsis thaliana OX=3702 GN=BGAL3 PE=2 SV=1;tr|A0A7G2F574|A0A7G2F574_ARATH Multifunctional fusi	5	4	3	3	4.9	95.192	12.2015	12.8029	11.8844	13.4667	14.5331	14.088	14.5784	14.823	12.1699	14.3436	15.2442	14.5191	Quantified	GO:0005975(BP:carbohydrate metabolic process);GO:0004565(MF:beta-galactosidase activity);GO:0030246(MF:carbohydrate binding)			Extracellular;Lysosomal	PF02140(Galactose binding lectin domain);PF01301(Glycosyl hydrolases family 35)	TRUE	2	1.73299	0.77131	0.0243163	0.673034	0.900483	0.32364	0.845187	0.896727	0.221986	1.56083
A0A178UZZ3	AT4G39220	Protein RER1	AXX17_At4g44610	FUNCTION: Involved in the retrieval of endoplasmic reticulum membrane proteins from the early Golgi compartment. {ECO:0000256|PIRNR:PIRNR016013}.								tr|A0A178UZZ3|A0A178UZZ3_ARATH;sp|O48670|RER1A_ARATH	tr|A0A178UZZ3|A0A178UZZ3_ARATH Protein RER1 OS=Arabidopsis thaliana OX=3702 GN=AXX17_At4g44610 PE=3 SV=1;sp|O48670|RER1A_ARATH Protein RER1A OS=Arabidopsis thaliana OX=3702 GN=RER1A PE=1 SV=1	2	2	2	2	13.6	21.976	10.7496	12.7396	12.9198	14.2524	13.8799	10.8602	13.218	14.106	12.5541	13.2181	14.2669	12.1894	Quantified	GO:0016021(CC:integral component of membrane)			PlasmaMembrane	PF03248(Rer1 family)	TRUE	3	0.861156	0.945717	0.398568	0.227324	0.940775	0.820398	-0.0679036	0.955767	0.945861	1.15638
A0A178V011	AT4G18430	(thale cress) hypothetical protein	AXX17_At4g21670									tr|A0A178V011|A0A178V011_ARATH;sp|O49513|RAA1E_ARATH	tr|A0A178V011|A0A178V011_ARATH (thale cress) hypothetical protein OS=Arabidopsis thaliana OX=3702 GN=AXX17_At4g21670 PE=4 SV=1;sp|O49513|RAA1E_ARATH Ras-related protein RABA1e OS=Arabidopsis thaliana OX=3702 GN=RABA1E PE=2 SV=1	2	4	1	1	18	24.33	18.8374	18.6792	18.5709	18.3896	18.6624	18.3951	18.5947	18.1239	18.2993	18.7122	18.4892	18.6079	Quantified	GO:0005525(MF:GTP binding);GO:0003924(MF:GTPase activity)			Cytoplasmic	PF00071(Ras family)	FALSE	0	-0.21349	0.918951	0.177186	0.120729	0.914715	0.429693	0.263823	0.83948	0.103552	-0.356584
A0A178V059	AT4G28440	(thale cress) hypothetical protein	AXX17_At4g32750									tr|A0A178V059|A0A178V059_ARATH;sp|O49453|Y4844_ARATH	tr|A0A178V059|A0A178V059_ARATH (thale cress) hypothetical protein OS=Arabidopsis thaliana OX=3702 GN=AXX17_At4g32750 PE=4 SV=1;sp|O49453|Y4844_ARATH Uncharacterized protein At4g28440 OS=Arabidopsis thaliana OX=3702 GN=At4g28440 PE=1 SV=1	2	6	6	6	59.5	16.459	19.3832	19.2765	19.2564	18.9407	19.0823	18.9808	18.9873	18.6493	19.0072	19.0716	18.6724	18.9137	Quantified	GO:0005829(CC:cytosol);GO:0003729(MF:mRNA binding)	ath:AT4G28440()	ath03420(Nucleotide excision repair );ath03430(Mismatch repair );ath03440(Homologous recombination );ath03030(DNA replication )	Mitochondrial;Chloroplast		FALSE	0	-0.30409	0.846288	0.0510036	-0.115353	0.913325	0.417177	0.00465657	0.956573	0.973385	-0.424099
A0A178V098	AT4G39730	(thale cress) hypothetical protein	AXX17_At4g45110									tr|A0A178V098|A0A178V098_ARATH;sp|O65660|PLAT1_ARATH	tr|A0A178V098|A0A178V098_ARATH (thale cress) hypothetical protein OS=Arabidopsis thaliana OX=3702 GN=AXX17_At4g45110 PE=4 SV=1;sp|O65660|PLAT1_ARATH PLAT domain-containing protein 1 OS=Arabidopsis thaliana OX=3702 GN=PLAT1 PE=1 SV=1	2	4	3	3	27.1	20.136	20.0077	19.9352	19.9994	19.1942	19.6247	19.4777	20.2143	19.9349	20.1352	19.7492	19.6595	19.6869	Quantified	GO:0004096(MF:catalase activity);GO:0020037(MF:heme binding)			Extracellular	PF01477(PLAT/LH2 domain)	FALSE	0	-0.548585	0.498254	0.00166595	0.266317	0.756156	0.0621776	-0.396301	0.550599	0.0111975	0.114033
A0A178V0A3	AT4G02520	Glutathione transferase	AXX17_At4g03160									tr|A0A178V0A3|A0A178V0A3_ARATH;sp|P46422|GSTF2_ARATH;tr|A0A7G2EVI8|A0A7G2EVI8_ARATH;tr|Q8LC43|Q8LC43_ARATH;tr|A0A654ERH1|A0A654ERH1_ARATH;tr|A0A178VS30|A0A178VS30_ARATH;tr|Q9SBE3|Q9SBE3_ARATH;tr|C0Z3B1|C0Z3B1_ARATH;tr|A0A7G2E515|A0A7G2E515_ARATH	tr|A0A178V0A3|A0A178V0A3_ARATH Glutathione transferase OS=Arabidopsis thaliana OX=3702 GN=AXX17_At4g03160 PE=3 SV=1;sp|P46422|GSTF2_ARATH Glutathione S-transferase F2 OS=Arabidopsis thaliana OX=3702 GN=GSTF2 PE=1 SV=3;tr|A0A7G2EVI8|A0A7G2EVI8_ARATH Glutath	9	11	9	5	64.2	24.128	22.0956	22.025	21.7213	21.5061	21.6823	22.075	22.5686	22.2896	21.975	21.8457	22.0608	22.3936	Quantified	GO:0009636(BP:response to toxic substance);GO:0055114(BP:oxidation-reduction process);GO:0009651(BP:response to salt stress);GO:0042742(BP:defense response to bacterium);GO:0009409(BP:response to cold);GO:0009734(BP:auxin-activated signaling pathway);GO:0006749(BP:glutathione metabolic process);GO:0010043(BP:response to zinc ion);GO:0046686(BP:response to cadmium ion);GO:0009407(BP:toxin cataboli…	ath:AT4G02520(GSTF2)	ath00480(Glutathione metabolism )	Cytoplasmic	"PF00043(Glutathione S-transferase, C-terminal domain);PF02798(Glutathione S-transferase, N-terminal domain)"	FALSE	0	-0.192847	0.945457	0.394751	0.345572	0.845122	0.143162	-0.177696	0.929406	0.431563	0.330421
A0A178V0C7	AT4G36760	(thale cress) hypothetical protein	AXX17_At4g41860									tr|A0A178V0C7|A0A178V0C7_ARATH;sp|F4JQH3|AMPP1_ARATH;tr|A0A1P8B665|A0A1P8B665_ARATH;tr|A0A1P8B667|A0A1P8B667_ARATH	tr|A0A178V0C7|A0A178V0C7_ARATH (thale cress) hypothetical protein OS=Arabidopsis thaliana OX=3702 GN=AXX17_At4g41860 PE=1 SV=1;sp|F4JQH3|AMPP1_ARATH Aminopeptidase P1 OS=Arabidopsis thaliana OX=3702 GN=APP1 PE=1 SV=1;tr|A0A1P8B665|A0A1P8B665_ARATH Aminopep	4	14	14	14	32.4	71.992	18.8418	18.9594	18.6925	18.8081	18.7935	18.8232	19.0179	19.1425	18.9021	19.014	18.886	18.9745	Quantified	GO:0046872(MF:metal ion binding);GO:0070006(MF:metalloaminopeptidase activity)			Cytoplasmic;ER	PF16188(C-terminal region of peptidase_M24);PF16189(Creatinase/Prolidase N-terminal domain);PF01321(Creatinase/Prolidase N-terminal domain);PF00557(Metallopeptidase family M24)	FALSE	0	-0.0229464	0.962707	0.829635	0.149835	0.863727	0.18119	-0.0627028	0.939264	0.559801	0.189591
A0A178V0D0	AT4G30170	Peroxidase	AXX17_At4g34600	"FUNCTION: Removal of H(2)O(2), oxidation of toxic reductants, biosynthesis and degradation of lignin, suberization, auxin catabolism, response to environmental stresses such as wounding, pathogen attack and oxidative stress. {ECO:0000256|RuleBase:RU362060}."								tr|A0A178V0D0|A0A178V0D0_ARATH;sp|Q96522|PER45_ARATH	tr|A0A178V0D0|A0A178V0D0_ARATH Peroxidase OS=Arabidopsis thaliana OX=3702 GN=AXX17_At4g34600 PE=3 SV=1;sp|Q96522|PER45_ARATH Peroxidase 45 OS=Arabidopsis thaliana OX=3702 GN=PER45 PE=1 SV=1	2	14	14	13	58.2	35.828	21.1055	20.884	21.0543	20.3653	20.6028	20.6374	21.2688	20.9468	21.153	20.6552	20.3975	20.6206	Quantified	GO:0042744(BP:hydrogen peroxide catabolic process);GO:0006979(BP:response to oxidative stress);GO:0005576(CC:extracellular region);GO:0020037(MF:heme binding);GO:0046872(MF:metal ion binding);GO:0004601(MF:peroxidase activity)	ath:AT4G30170()	ath00940(Phenylpropanoid biosynthesis )	Extracellular	PF00141(Peroxidase)	FALSE	0	-0.479387	0.555312	0.00490613	0.0225848	0.942682	0.866704	-0.565105	0.305694	0.00178342	0.108303
A0A178V0E0	AT4G25550	Pre-mRNA cleavage factor Im 25 kDa subunit	AXX17_At4g29490	FUNCTION: Component of the cleavage factor Im (CFIm) complex that plays a key role in pre-mRNA 3'-processing. {ECO:0000256|PIRNR:PIRNR017888}.								tr|A0A178V0E0|A0A178V0E0_ARATH;sp|Q8GXS3|CFIS2_ARATH;tr|A0A178V2E0|A0A178V2E0_ARATH;tr|A0A7G2F7C3|A0A7G2F7C3_ARATH;tr|A0A178V2V2|A0A178V2V2_ARATH	tr|A0A178V0E0|A0A178V0E0_ARATH Pre-mRNA cleavage factor Im 25 kDa subunit OS=Arabidopsis thaliana OX=3702 GN=AXX17_At4g29490 PE=3 SV=1;sp|Q8GXS3|CFIS2_ARATH Pre-mRNA cleavage factor Im 25 kDa subunit 2 OS=Arabidopsis thaliana OX=3702 GN=CFIS2 PE=1 SV=1;tr|	5	4	4	4	30.5	22.829	16.4972	16.2845	16.6467	16.2517	16.4482	16.3245	16.2898	16.6983	16.5702	16.3572	16.3703	16.3919	Quantified	GO:0006378(BP:mRNA polyadenylation);GO:0005849(CC:mRNA cleavage factor complex);GO:0016787(MF:hydrolase activity);GO:0003729(MF:mRNA binding)	ath:AT4G25550()	ath03015(mRNA surveillance pathway )	Mitochondrial;Nuclear	PF13869(Nucleotide hydrolase)	FALSE	0	-0.134673	0.94125	0.339622	0.0316856	0.94067	0.817948	-0.146317	0.913347	0.301646	0.0433303
A0A178V0I5	AT4G27450	(thale cress) hypothetical protein	At4g27450									tr|A0A178V0I5|A0A178V0I5_ARATH;tr|Q93V62|Q93V62_ARATH;tr|Q9SZS0|Q9SZS0_ARATH	tr|A0A178V0I5|A0A178V0I5_ARATH (thale cress) hypothetical protein OS=Arabidopsis thaliana OX=3702 GN=At4g27450 PE=1 SV=1;tr|Q93V62|Q93V62_ARATH AT4g27450/F27G19_50 OS=Arabidopsis thaliana OX=3702 GN=At4g27450 PE=1 SV=1;tr|Q9SZS0|Q9SZS0_ARATH Uncharacterize	3	6	6	6	35.2	27.622	20.2282	19.9108	20.0136	20.0396	20.1438	20.0901	20.3772	20.0153	20.2503	20.2572	20.1125	20.2192	Quantified	GO:0071456(BP:cellular response to hypoxia);GO:0005829(CC:cytosol);GO:0005634(CC:nucleus);GO:0005886(CC:plasma membrane);GO:0009506(CC:plasmodesma)			Chloroplast	PF12481(Aluminium induced protein)	FALSE	0	0.0402639	0.960672	0.751492	0.105135	0.913158	0.415711	-0.0179879	0.953941	0.887244	0.163387
A0A178V0J3	AT4G31790	Diphthine methyl ester synthase	AXX17_At4g36390									tr|A0A178V0J3|A0A178V0J3_ARATH;sp|O81769|DPH5_ARATH;tr|A0A5S9XYL2|A0A5S9XYL2_ARATH;tr|A0A7G2F2D5|A0A7G2F2D5_ARATH	tr|A0A178V0J3|A0A178V0J3_ARATH Diphthine methyl ester synthase OS=Arabidopsis thaliana OX=3702 GN=AXX17_At4g36390 PE=3 SV=1;sp|O81769|DPH5_ARATH Probable diphthine methyl ester synthase OS=Arabidopsis thaliana OX=3702 GN=At4g31790 PE=2 SV=1;tr|A0A5S9XYL2|A	4	3	3	3	15.2	30.79	15.9455	16.6284	16.2986	15.4611	15.9804	15.373	15.8109	15.891	14.2606	15.9428	15.7891	16.5524	Quantified	GO:0017183(BP:peptidyl-diphthamide biosynthetic process from peptidyl-histidine);GO:0004164(MF:diphthine synthase activity)			Cytoplasmic	PF00590(Tetrapyrrole (Corrin/Porphyrin) Methylases)	FALSE	0	-0.685987	0.908982	0.140564	0.489919	0.892087	0.278713	0.773919	0.83753	0.101429	-0.969988
A0A178V0L9	AT4G00860	(thale cress) hypothetical protein	At4g00860									tr|A0A178V0L9|A0A178V0L9_ARATH;tr|Q38842|Q38842_ARATH;tr|A0A5S9XP14|A0A5S9XP14_ARATH	tr|A0A178V0L9|A0A178V0L9_ARATH (thale cress) hypothetical protein OS=Arabidopsis thaliana OX=3702 GN=At4g00860 PE=4 SV=1;tr|Q38842|Q38842_ARATH AT0ZI1 protein OS=Arabidopsis thaliana OX=3702 GN=ATOZI1 PE=1 SV=1;tr|A0A5S9XP14|A0A5S9XP14_ARATH Uncharacterize	3	4	4	4	51.2	8.6058	18.4412	18.3527	18.2922	18.0005	18.2033	18.3637	19.028	18.706	18.4691	18.4797	18.6713	18.2618	Quantified	GO:0010193(BP:response to ozone);GO:0009617(BP:response to bacterium);GO:0016020(CC:membrane);GO:0005777(CC:peroxisome);GO:0005739(CC:mitochondrion);GO:0009536(CC:plastid)			Cytoplasmic;Mitochondrial;Chloroplast	PF06592(Protein of unknown function (DUF1138))	FALSE	0	-0.172877	0.940379	0.329646	0.281791	0.834523	0.126767	-0.263396	0.870752	0.150359	0.372309
A0A178V0N0	AT4G38510	Vacuolar proton pump subunit B	AXX17_At4g43850	FUNCTION: Non-catalytic subunit of the peripheral V1 complex of vacuolar ATPase. {ECO:0000256|RuleBase:RU366021}.								tr|A0A178V0N0|A0A178V0N0_ARATH;sp|Q9SZN1|VATB2_ARATH;tr|A0A7G2F713|A0A7G2F713_ARATH;tr|F4JTQ0|F4JTQ0_ARATH;tr|A0A654EVX2|A0A654EVX2_ARATH;tr|A0A5S9WZW7|A0A5S9WZW7_ARATH;tr|A0A7G2EB80|A0A7G2EB80_ARATH	tr|A0A178V0N0|A0A178V0N0_ARATH Vacuolar proton pump subunit B OS=Arabidopsis thaliana OX=3702 GN=AXX17_At4g43850 PE=3 SV=1;sp|Q9SZN1|VATB2_ARATH V-type proton ATPase subunit B2 OS=Arabidopsis thaliana OX=3702 GN=VHA-B2 PE=1 SV=1;tr|A0A7G2F713|A0A7G2F713_AR	7	22	4	4	66.5	54.304	19.4376	19.1278	19.204	18.6055	18.466	18.489	19.4448	18.9241	19.2496	19.0227	18.8415	18.9278	Quantified	"GO:0046034(BP:ATP metabolic process);GO:1902600(BP:proton transmembrane transport);GO:0033180(CC:proton-transporting V-type ATPase, V1 domain);GO:0005524(MF:ATP binding)"	ath:AT4G38510(VAB2)	ath04145(Phagosome );ath00190(Oxidative phosphorylation )	Cytoplasmic;Chloroplast	"PF02874(ATP synthase alpha/beta family, beta-barrel domain);PF00006(ATP synthase alpha/beta family, nucleotide-binding domain)"	FALSE	0	-0.736317	0.36346	0.00059757	0.410493	0.551204	0.0191012	-0.275525	0.8246	0.0889619	-0.0502993
A0A178V0N9	AT4G16770	DIOX_N domain-containing protein	AXX17_At4g19760									tr|A0A178V0N9|A0A178V0N9_ARATH;tr|Q9SUK7|Q9SUK7_ARATH;tr|F4JML2|F4JML2_ARATH;tr|A0A178UZ17|A0A178UZ17_ARATH;tr|Q9M3R7|Q9M3R7_ARATH;tr|A0A5S9XT40|A0A5S9XT40_ARATH;tr|A0A654FQ52|A0A654FQ52_ARATH;tr|C0Z2M1|C0Z2M1_ARATH;tr|A0A7G2EYU8|A0A7G2EYU8_ARATH	tr|A0A178V0N9|A0A178V0N9_ARATH DIOX_N domain-containing protein OS=Arabidopsis thaliana OX=3702 GN=AXX17_At4g19760 PE=4 SV=1;tr|Q9SUK7|Q9SUK7_ARATH Gibberellin oxidase-like protein OS=Arabidopsis thaliana OX=3702 GN=dl4410c PE=4 SV=1;tr|F4JML2|F4JML2_ARATH	9	2	2	2	10.6	24.387	10.3466	12.7357	11.7986	13.3259	12.7022	13.5994	13.7374	13.5356	13.6761	13.9352	14.2526	13.8958	Quantified	"GO:0009813(BP:flavonoid biosynthetic process);GO:0055114(BP:oxidation-reduction process);GO:0005777(CC:peroxisome);GO:0005506(MF:iron ion binding);GO:0016706(MF:oxidoreductase activity, acting on paired donors, with incorporation or reduction of molecular oxygen, 2-oxoglutarate as one donor, and incorporation of one atom each of oxygen into both donors)"			PlasmaMembrane	PF14226(non-haem dioxygenase in morphine synthesis N-terminal)	TRUE	4	1.58223	0.657167	0.0109213	0.81864	0.839798	0.13454	0.37815	0.932607	0.467819	2.02272
A0A178V0W7	AT4G16143	Importin subunit alpha	AXX17_At4g18920	FUNCTION: Binds to conventional NLS motifs. {ECO:0000256|PIRNR:PIRNR005673}.								tr|A0A178V0W7|A0A178V0W7_ARATH;tr|A0A5S9XSW8|A0A5S9XSW8_ARATH;sp|F4JL11|IMPA2_ARATH;tr|Q8L7D3|Q8L7D3_ARATH;tr|Q56WA3|Q56WA3_ARATH;tr|A0A178V578|A0A178V578_ARATH	tr|A0A178V0W7|A0A178V0W7_ARATH Importin subunit alpha OS=Arabidopsis thaliana OX=3702 GN=AXX17_At4g18920 PE=3 SV=1;tr|A0A5S9XSW8|A0A5S9XSW8_ARATH Importin subunit alpha OS=Arabidopsis thaliana OX=3702 GN=C24_LOCUS18183 PE=3 SV=1;sp|F4JL11|IMPA2_ARATH Impor	6	19	19	13	50.8	58.896	19.508	19.6665	19.6215	19.8795	19.6414	19.7914	19.5636	19.7352	19.621	19.7896	19.9035	19.6762	Quantified	GO:0006606(BP:protein import into nucleus);GO:0005737(CC:cytoplasm);GO:0042025(CC:host cell nucleus);GO:0061608(MF:nuclear import signal receptor activity)			Cytoplasmic	PF16186(Atypical Arm repeat);PF01749(Importin beta binding domain);PF00514(Armadillo/beta-catenin-like repeat)	FALSE	0	0.172099	0.909095	0.140911	0.0189812	0.942533	0.862956	0.149813	0.888328	0.193726	0.0412672
A0A178V117	AT4G32840	ATP-dependent 6-phosphofructokinase	PFK	"FUNCTION: Catalyzes the phosphorylation of D-fructose 6-phosphate to fructose 1,6-bisphosphate by ATP, the first committing step of glycolysis. {ECO:0000256|HAMAP-Rule:MF_03186}."								tr|A0A178V117|A0A178V117_ARATH;tr|A0A178V315|A0A178V315_ARATH;sp|Q9M076|PFKA6_ARATH	tr|A0A178V117|A0A178V117_ARATH ATP-dependent 6-phosphofructokinase OS=Arabidopsis thaliana OX=3702 GN=PFK PE=3 SV=1;tr|A0A178V315|A0A178V315_ARATH ATP-dependent 6-phosphofructokinase OS=Arabidopsis thaliana OX=3702 GN=PFK PE=3 SV=1;sp|Q9M076|PFKA6_ARATH AT	3	6	3	2	15.9	47.999	14.5497	13.9625	14.7323	15.2065	14.1865	14.7158	12.7277	14.2672	15.1985	14.0589	14.8039	15.1077	Quantified	GO:0006002(BP:fructose 6-phosphate metabolic process);GO:0005737(CC:cytoplasm);GO:0003872(MF:6-phosphofructokinase activity);GO:0005524(MF:ATP binding);GO:0046872(MF:metal ion binding)			Cytoplasmic;Mitochondrial	PF00365(Phosphofructokinase)	TRUE	1	0.288081	0.956791	0.627517	-0.0460863	0.945357	0.937728	0.592373	0.917434	0.328258	-0.350378
A0A178V129	AT4G23400	(thale cress) hypothetical protein	AXX17_At4g27100									tr|A0A178V129|A0A178V129_ARATH;sp|Q8LAA6|PIP15_ARATH	tr|A0A178V129|A0A178V129_ARATH (thale cress) hypothetical protein OS=Arabidopsis thaliana OX=3702 GN=AXX17_At4g27100 PE=3 SV=1;sp|Q8LAA6|PIP15_ARATH Probable aquaporin PIP1-5 OS=Arabidopsis thaliana OX=3702 GN=PIP1-5 PE=1 SV=2	2	8	8	7	27.9	30.646	20.5874	20.7034	20.5013	20.4455	20.6652	20.1585	20.2047	19.8567	20.3259	20.4179	20.2899	20.2622	Quantified	GO:0016021(CC:integral component of membrane);GO:0015267(MF:channel activity)			PlasmaMembrane	PF00230(Major intrinsic protein)	FALSE	0	-0.174296	0.937916	0.303648	-0.0997132	0.925445	0.548351	0.194223	0.904595	0.254922	-0.468232
A0A178V143	AT4G30530	(thale cress) hypothetical protein	AXX17_At4g35000									tr|A0A178V143|A0A178V143_ARATH;sp|Q9M0A7|GGP1_ARATH	tr|A0A178V143|A0A178V143_ARATH (thale cress) hypothetical protein OS=Arabidopsis thaliana OX=3702 GN=AXX17_At4g35000 PE=4 SV=1;sp|Q9M0A7|GGP1_ARATH Gamma-glutamyl peptidase 1 OS=Arabidopsis thaliana OX=3702 GN=GGP1 PE=1 SV=1	2	8	8	7	35.6	28.385	18.5232	18.8542	18.9615	18.3782	18.9278	18.9595	19.4983	19.2354	19.4531	19.5547	18.958	19.4228	Quantified	GO:0006541(BP:glutamine metabolic process)			Cytoplasmic	PF00117(Glutamine amidotransferase class-I)	FALSE	0	-0.0244751	0.964574	0.910646	0.556696	0.620603	0.0268922	-0.0837535	0.946856	0.702025	0.615974
A0A178V146	AT4G03110	RBP-DR1	AXX17_At4g03840									tr|A0A178V146|A0A178V146_ARATH;tr|A0A654FLF9|A0A654FLF9_ARATH;tr|A0A178V0R4|A0A178V0R4_ARATH;sp|Q8LFS6|BRN1L_ARATH;tr|A0A7G2EY44|A0A7G2EY44_ARATH;tr|A0A7G2F0F9|A0A7G2F0F9_ARATH;tr|A0A5S9SEA4|A0A5S9SEA4_ARATH;sp|Q8GZ26|BRN2L_ARATH;tr|F4I0X0|F4I0X0_ARATH;tr|A0A178WAT1|A0A178WAT1_ARATH;tr|A0A7G2DQ25|A0A7G2DQ25_ARATH;tr|A0A7G2DN83|A0A7G2DN83_ARATH	tr|A0A178V146|A0A178V146_ARATH RBP-DR1 OS=Arabidopsis thaliana OX=3702 GN=AXX17_At4g03840 PE=4 SV=1;tr|A0A654FLF9|A0A654FLF9_ARATH Uncharacterized protein OS=Arabidopsis thaliana OX=3702 GN=AN1_LOCUS17110 PE=4 SV=1;tr|A0A178V0R4|A0A178V0R4_ARATH RBP-DR1 OS	12	4	4	4	9.3	48.086	16.6631	16.378	16.4257	16.0566	16.5639	16.672	16.6855	16.2966	16.0777	16.0105	15.9318	16.1338	Quantified	GO:1990904(CC:ribonucleoprotein complex);GO:0003723(MF:RNA binding)			Nuclear	"PF00076(RNA recognition motif. (a.k.a. RRM, RBD, or RNP domain))"	FALSE	0	-0.058065	0.961335	0.775887	-0.405455	0.771179	0.0699121	-0.327891	0.860078	0.131117	-0.135629
A0A178V1G7	AT4G25810	XTR6	At4g25810									tr|A0A178V1G7|A0A178V1G7_ARATH;tr|A0A654FSY0|A0A654FSY0_ARATH;tr|A0A5S9XVU4|A0A5S9XVU4_ARATH;sp|Q38910|XTH23_ARATH	tr|A0A178V1G7|A0A178V1G7_ARATH XTR6 OS=Arabidopsis thaliana OX=3702 GN=At4g25810 PE=4 SV=1;tr|A0A654FSY0|A0A654FSY0_ARATH Xyloglucan endotransglucosylase/hydrolase OS=Arabidopsis thaliana OX=3702 GN=AN1_LOCUS19327 PE=3 SV=1;tr|A0A5S9XVU4|A0A5S9XVU4_ARATH X	4	2	2	2	15.8	19.124	13.0573	13.1792	12.4189	14.7942	13.1676	11.3046	11.0305	13.2632	12.9186	11.4327	12.9435	12.499	Quantified	"GO:0005975(BP:carbohydrate metabolic process);GO:0004553(MF:hydrolase activity, hydrolyzing O-glycosyl compounds)"			Extracellular	PF00722(Glycosyl hydrolases family 16)	TRUE	4	0.203703	0.962469	0.819972	-0.797067	0.909154	0.382744	-0.112354	0.954352	0.900008	-0.481011
A0A178V1H3	AT4G17740	PDZ domain-containing protein	At4g17740									tr|A0A178V1H3|A0A178V1H3_ARATH;tr|A0A5S9XTG7|A0A5S9XTG7_ARATH;sp|O23614|CTPA2_ARATH;tr|A0A7G2EZ35|A0A7G2EZ35_ARATH	tr|A0A178V1H3|A0A178V1H3_ARATH PDZ domain-containing protein OS=Arabidopsis thaliana OX=3702 GN=At4g17740 PE=3 SV=1;tr|A0A5S9XTG7|A0A5S9XTG7_ARATH PDZ domain-containing protein OS=Arabidopsis thaliana OX=3702 GN=AN1_LOCUS18484 PE=3 SV=1;sp|O23614|CTPA2_ARA	4	8	8	8	27.3	46.168	16.9655	16.9666	16.8976	16.3496	16.4814	16.564	16.7722	17.0415	16.7291	16.3781	16.2567	16.0118	Quantified	GO:0008236(MF:serine-type peptidase activity)			Chloroplast	PF03572(Peptidase family S41);PF00595(PDZ domain (Also known as DHR or GLGF))	FALSE	0	-0.47826	0.551742	0.00441095	-0.249448	0.790834	0.0824634	-0.63205	0.153244	0.000731767	-0.0956583
A0A178V1I1	AT4G02840	Small nuclear ribonucleoprotein Sm D1	AXX17_At4g03560	"FUNCTION: Involved in splicing regulation. Facilitates post-transcriptional gene silencing (PTGS) by limiting the degradation of transgene aberrant RNAs by the RNA quality control (RQC) machinery, thus favoring their entry into cytoplasmic siRNA bodies where they can trigger PTGS. Does not participate in the production of small RNAs. {ECO:0000256|RuleBase:RU365054}."								tr|A0A178V1I1|A0A178V1I1_ARATH;sp|Q9SY09|SMD1B_ARATH;tr|A0A5S9XA14|A0A5S9XA14_ARATH;tr|A0A178VG63|A0A178VG63_ARATH;sp|Q9SSF1|SMD1A_ARATH	tr|A0A178V1I1|A0A178V1I1_ARATH Small nuclear ribonucleoprotein Sm D1 OS=Arabidopsis thaliana OX=3702 GN=AXX17_At4g03560 PE=3 SV=1;sp|Q9SY09|SMD1B_ARATH Small nuclear ribonucleoprotein SmD1b OS=Arabidopsis thaliana OX=3702 GN=SMD1B PE=3 SV=1;tr|A0A5S9XA14|A	5	3	3	3	36.2	12.75	17.6125	17.0806	17.2006	17.4036	16.9466	16.7604	17.424	17.0015	17.3756	17.0756	17.0433	17.134	Quantified	GO:0000387(BP:spliceosomal snRNP assembly);GO:0005634(CC:nucleus)	ath:AT4G02840()	ath03040(Spliceosome )	Nuclear	PF01423(LSM domain)	FALSE	0	-0.261067	0.927864	0.224035	0.0474544	0.940672	0.81799	-0.182731	0.924625	0.384959	-0.0308815
A0A178V1K8	AT4G08870	ARGAH2	AXX17_At4g10060									tr|A0A178V1K8|A0A178V1K8_ARATH;sp|Q9ZPF5|ARGI2_ARATH;tr|Q8LBB8|Q8LBB8_ARATH;tr|A0A654FMG0|A0A654FMG0_ARATH;tr|B9DFC0|B9DFC0_ARATH;tr|A0A5S9XQW3|A0A5S9XQW3_ARATH	"tr|A0A178V1K8|A0A178V1K8_ARATH ARGAH2 OS=Arabidopsis thaliana OX=3702 GN=AXX17_At4g10060 PE=3 SV=1;sp|Q9ZPF5|ARGI2_ARATH Arginase 2, chloroplastic/mitochondrial OS=Arabidopsis thaliana OX=3702 GN=ARGAH2 PE=1 SV=1;tr|Q8LBB8|Q8LBB8_ARATH Putative arginase OS"	6	8	8	5	26.2	37.98	17.7233	18.1981	18.2976	18.5351	17.9802	17.7227	18.9906	18.9153	18.8687	18.5115	18.7543	18.8761	Quantified	GO:0046872(MF:metal ion binding)	ath:AT4G08870(ARGAH2)	ath00220(Arginine biosynthesis );ath00330(Arginine and proline metabolism )	Cytoplasmic;Mitochondrial	PF00491(Arginase family)	FALSE	0	0.00637646	0.965971	0.97763	0.634593	0.537599	0.0179293	-0.21093	0.922262	0.364747	0.8519
A0A178V1L3	AT4G09650	(thale cress) hypothetical protein	AXX17_At4g10860									tr|A0A178V1L3|A0A178V1L3_ARATH;sp|Q9SSS9|ATPD_ARATH	"tr|A0A178V1L3|A0A178V1L3_ARATH (thale cress) hypothetical protein OS=Arabidopsis thaliana OX=3702 GN=AXX17_At4g10860 PE=3 SV=1;sp|Q9SSS9|ATPD_ARATH ATP synthase subunit delta, chloroplastic OS=Arabidopsis thaliana OX=3702 GN=ATPD PE=1 SV=1"	2	13	13	13	61.1	25.668	22.7498	22.6827	22.2072	21.4738	21.9734	22.1498	22.6651	22.3158	21.7843	21.2719	21.1122	21.9005	Quantified	"GO:0015986(BP:ATP synthesis coupled proton transport);GO:0016020(CC:membrane);GO:0046933(MF:proton-transporting ATP synthase activity, rotational mechanism)"	ath:AT4G09650(ATPD)	ath00190(Oxidative phosphorylation );ath00195(Photosynthesis )	Chloroplast	PF00213(ATP synthase delta (OSCP) subunit)	FALSE	0	-0.680898	0.839159	0.0468306	-0.437449	0.860797	0.174228	-0.826863	0.635699	0.0206893	-0.291484
A0A178V1L5	AT4G30160	(thale cress) hypothetical protein	AXX17_At4g34590									tr|A0A178V1L5|A0A178V1L5_ARATH;sp|O65570|VILI4_ARATH;tr|A0A654FUM3|A0A654FUM3_ARATH;tr|A0A7G2FN79|A0A7G2FN79_ARATH;tr|A0A654GBW0|A0A654GBW0_ARATH;tr|A0A178UE99|A0A178UE99_ARATH;sp|Q9LVC6|VILI5_ARATH;tr|A0A5S9YFH6|A0A5S9YFH6_ARATH	tr|A0A178V1L5|A0A178V1L5_ARATH (thale cress) hypothetical protein OS=Arabidopsis thaliana OX=3702 GN=AXX17_At4g34590 PE=4 SV=1;sp|O65570|VILI4_ARATH Villin-4 OS=Arabidopsis thaliana OX=3702 GN=VLN4 PE=1 SV=1;tr|A0A654FUM3|A0A654FUM3_ARATH HP domain-contain	8	19	17	17	24	109.33	19.0787	19.0241	19.0812	18.9306	18.8892	19.069	19.0365	18.8724	18.9935	19.0684	18.9308	18.9974	Quantified	GO:0007010(BP:cytoskeleton organization);GO:0051015(MF:actin filament binding)			Cytoplasmic;Nuclear	PF00626(Gelsolin repeat);PF02209(Villin headpiece domain)	FALSE	0	-0.0984142	0.939081	0.31555	0.0359778	0.935407	0.706915	0.0314292	0.948609	0.742328	-0.0938656
A0A178V1M8	AT4G29120	(thale cress) hypothetical protein	AXX17_At4g33460									tr|A0A178V1M8|A0A178V1M8_ARATH;sp|Q9SZE1|3HID1_ARATH	"tr|A0A178V1M8|A0A178V1M8_ARATH (thale cress) hypothetical protein OS=Arabidopsis thaliana OX=3702 GN=AXX17_At4g33460 PE=4 SV=1;sp|Q9SZE1|3HID1_ARATH Probable 3-hydroxyisobutyrate dehydrogenase-like 1, mitochondrial OS=Arabidopsis thaliana OX=3702 GN=At4g29"	2	10	10	10	37.7	35.371	17.1817	17.539	17.5728	18.0994	17.7308	18.2172	17.2028	17.4439	17.3685	17.4949	17.6533	17.498	Quantified	GO:0051287(MF:NAD binding);GO:0050661(MF:NADP binding);GO:0016491(MF:oxidoreductase activity)	ath:AT4G29120()	"ath00280(Valine, leucine and isoleucine degradation )"	Mitochondrial;Chloroplast	PF14833(NAD-binding of NADP-dependent 3-hydroxyisobutyrate dehydrogenase);PF03446(NAD binding domain of 6-phosphogluconate dehydrogenase)	FALSE	0	0.584613	0.552361	0.00449686	-0.467041	0.499878	0.0151107	0.210316	0.894197	0.212814	-0.0927434
A0A178V1P2	AT4G30800	(thale cress) hypothetical protein	AXX17_At4g35290									tr|A0A178V1P2|A0A178V1P2_ARATH;sp|O65569|RS112_ARATH	tr|A0A178V1P2|A0A178V1P2_ARATH (thale cress) hypothetical protein OS=Arabidopsis thaliana OX=3702 GN=AXX17_At4g35290 PE=3 SV=1;sp|O65569|RS112_ARATH 40S ribosomal protein S11-2 OS=Arabidopsis thaliana OX=3702 GN=RPS11B PE=2 SV=2	2	3	1	1	17.6	17.931	12.5966	15.8761	15.5722	15.3464	15.6205	15.3779	12.1869	12.5417	15.4195	15.706	15.1752	15.5581	Quantified	GO:0006412(BP:translation);GO:0005840(CC:ribosome);GO:0003735(MF:structural constituent of ribosome)	ath:AT4G30800()	ath03010(Ribosome )	Cytoplasmic;Mitochondrial	PF00366(Ribosomal protein S17);PF16205(Ribosomal_S17 N-terminal)	TRUE	3	0.7666	0.948785	0.448123	0.0315242	0.946648	0.97471	2.09706	0.773492	0.0574302	-1.29893
A0A178V1V4	AT4G18030	Methyltransferase	AXX17_At4g21180									tr|A0A178V1V4|A0A178V1V4_ARATH;sp|Q94EJ6|PMTE_ARATH	tr|A0A178V1V4|A0A178V1V4_ARATH Methyltransferase OS=Arabidopsis thaliana OX=3702 GN=AXX17_At4g21180 PE=3 SV=1;sp|Q94EJ6|PMTE_ARATH Probable methyltransferase PMT14 OS=Arabidopsis thaliana OX=3702 GN=At4g18030 PE=2 SV=1	2	16	16	15	31.7	70.337	17.7602	17.7401	17.2642	17.8028	15.8937	17.1309	18.3611	17.8953	18.508	18.3536	18.1323	18.3631	Quantified	GO:0032259(BP:methylation);GO:0016021(CC:integral component of membrane);GO:0008168(MF:methyltransferase activity)			Cytoplasmic;Chloroplast	PF03141(Putative S-adenosyl-L-methionine-dependent methyltransferase)	FALSE	0	-0.645675	0.911355	0.148144	1.34053	0.402629	0.00917643	0.0282091	0.955787	0.946539	0.666647
A0A178V1W8	AT4G34180	(thale cress) hypothetical protein	AXX17_At4g39100									tr|A0A178V1W8|A0A178V1W8_ARATH;sp|Q93V74|CYL1_ARATH;tr|A0A5S9XYH4|A0A5S9XYH4_ARATH;tr|A0A654FVU3|A0A654FVU3_ARATH;tr|A0A7G2E292|A0A7G2E292_ARATH;tr|A0A654EG16|A0A654EG16_ARATH;tr|A0A5S9WJG9|A0A5S9WJG9_ARATH;tr|A0A178WG68|A0A178WG68_ARATH;sp|Q94LA9|CYL3_ARATH;tr|A0A178WE69|A0A178WE69_ARATH	tr|A0A178V1W8|A0A178V1W8_ARATH (thale cress) hypothetical protein OS=Arabidopsis thaliana OX=3702 GN=AXX17_At4g39100 PE=3 SV=1;sp|Q93V74|CYL1_ARATH Cyclase-like protein 1 OS=Arabidopsis thaliana OX=3702 GN=CYCLASE1 PE=1 SV=1;tr|A0A5S9XYH4|A0A5S9XYH4_ARATH	10	7	7	6	36.5	28.384	18.3093	18.4582	18.1335	18.1657	18.2592	18.3738	18.9941	18.6147	18.702	18.8422	18.6738	18.8783	Quantified	GO:0019441(BP:tryptophan catabolic process to kynurenine);GO:0004061(MF:arylformamidase activity)			Chloroplast	PF04199(Putative cyclase)	FALSE	0	-0.0340794	0.962113	0.805779	0.531877	0.202921	0.003132	0.0278309	0.952372	0.840772	0.469967
A0A178V203	AT4G27700	(thale cress) hypothetical protein	AXX17_At4g31920									tr|A0A178V203|A0A178V203_ARATH;sp|Q94A65|STR14_ARATH	"tr|A0A178V203|A0A178V203_ARATH (thale cress) hypothetical protein OS=Arabidopsis thaliana OX=3702 GN=AXX17_At4g31920 PE=4 SV=1;sp|Q94A65|STR14_ARATH Rhodanese-like domain-containing protein 14, chloroplastic OS=Arabidopsis thaliana OX=3702 GN=At4g27700 PE="	2	6	6	6	36.6	24.872	18.5282	18.6877	18.2796	17.8731	18.3187	17.8509	18.0747	17.9094	17.9432	17.6546	17.874	17.8938	Quantified	GO:0007568(BP:aging);GO:0009941(CC:chloroplast envelope);GO:0009535(CC:chloroplast thylakoid membrane)			Mitochondrial;Chloroplast	PF00581(Rhodanese-like domain)	FALSE	0	-0.484258	0.681042	0.013063	-0.206763	0.87822	0.222956	-0.168292	0.915413	0.314657	-0.52273
A0A178V204	AT4G15390	Uncharacterized protein	AXX17_At4g17870									tr|A0A178V204|A0A178V204_ARATH;tr|A0A178VC89|A0A178VC89_ARATH;tr|Q9LI71|Q9LI71_ARATH;tr|A0A7G2ERV6|A0A7G2ERV6_ARATH;tr|A0A654FCZ9|A0A654FCZ9_ARATH	tr|A0A178V204|A0A178V204_ARATH Uncharacterized protein OS=Arabidopsis thaliana OX=3702 GN=AXX17_At4g17870 PE=3 SV=1	5	9	1	1	27.4	48.807	10.5792	13.4126	12.1253	13.9166	13.1269	13.9337	14.0019	12.2693	13.6315	14.8777	14.0423	12.3695	Quantified	"GO:0016747(MF:transferase activity, transferring acyl groups other than amino-acyl groups)"			Cytoplasmic;Chloroplast	PF02458(Transferase family)	TRUE	4	1.62002	0.877808	0.0789904	0.104152	0.94404	0.901823	0.462305	0.940921	0.586943	1.26187
A0A178V235	AT4G34980	(thale cress) hypothetical protein	AXX17_At4g39960									tr|A0A178V235|A0A178V235_ARATH;sp|O49607|SBT16_ARATH	tr|A0A178V235|A0A178V235_ARATH (thale cress) hypothetical protein OS=Arabidopsis thaliana OX=3702 GN=AXX17_At4g39960 PE=3 SV=1;sp|O49607|SBT16_ARATH Subtilisin-like protease SBT1.6 OS=Arabidopsis thaliana OX=3702 GN=SBT1.6 PE=2 SV=1	2	3	3	3	5	81.045	15.1971	15.1168	15.431	15.3704	14.8631	14.882	15.8359	15.7138	15.8589	15.5677	15.75	15.3674	Quantified	GO:0004252(MF:serine-type endopeptidase activity)			PlasmaMembrane;Chloroplast	PF05922(Peptidase inhibitor I9);PF02225(PA domain);PF00082(Subtilase family)	FALSE	0	-0.2098	0.929424	0.234164	0.523172	0.435001	0.0108301	-0.241203	0.882172	0.176484	0.554575
A0A178V247	AT4G23630	Reticulon-like protein	AXX17_At4g27390									tr|A0A178V247|A0A178V247_ARATH;sp|Q9SUR3|RTNLA_ARATH;tr|B9DHL3|B9DHL3_ARATH;tr|Q56ZR1|Q56ZR1_ARATH	tr|A0A178V247|A0A178V247_ARATH Reticulon-like protein OS=Arabidopsis thaliana OX=3702 GN=AXX17_At4g27390 PE=4 SV=1;sp|Q9SUR3|RTNLA_ARATH Reticulon-like protein B1 OS=Arabidopsis thaliana OX=3702 GN=RTNLB1 PE=1 SV=1;tr|B9DHL3|B9DHL3_ARATH Reticulon-like pro	4	5	5	2	14.5	30.528	17.5935	17.5573	17.4675	17.7125	18.0626	17.7515	18.0333	17.6686	17.6254	18.3272	18.4335	18.1567	Quantified	GO:0005789(CC:endoplasmic reticulum membrane);GO:0016021(CC:integral component of membrane)			PlasmaMembrane;Cytoplasmic	PF02453(Reticulon)	FALSE	0	0.302795	0.86658	0.0667296	0.46359	0.433499	0.0107457	0.530016	0.464245	0.00514891	0.236369
A0A178V257	AT4G20130	TAC14	AXX17_At4g23610									tr|A0A178V257|A0A178V257_ARATH;sp|Q84JF5|PTA14_ARATH;tr|A0A7G2EYX9|A0A7G2EYX9_ARATH;tr|A0A1P8B373|A0A1P8B373_ARATH;tr|A0A654FR41|A0A654FR41_ARATH	tr|A0A178V257|A0A178V257_ARATH TAC14 OS=Arabidopsis thaliana OX=3702 GN=AXX17_At4g23610 PE=4 SV=1;sp|Q84JF5|PTA14_ARATH Protein PLASTID TRANSCRIPTIONALLY ACTIVE 14 OS=Arabidopsis thaliana OX=3702 GN=PTAC14 PE=1 SV=1;tr|A0A7G2EYX9|A0A7G2EYX9_ARATH (thale cr	5	7	7	7	19	55.644	16.5319	17.3634	17.2489	16.8722	16.3697	16.4855	16.3392	15.9893	15.7807	15.0844	16.1252	15.616	Quantified	"GO:0009416(BP:response to light stimulus);GO:0006355(BP:regulation of transcription, DNA-templated);GO:0010027(BP:thylakoid membrane organization);GO:0009658(BP:chloroplast organization);GO:0018026(BP:peptidyl-lysine monomethylation);GO:0042793(BP:plastid transcription);GO:0009508(CC:plastid chromosome);GO:0009534(CC:chloroplast thylakoid);GO:0000427(CC:plastid-encoded plastid RNA polymerase com…			Cytoplasmic;Mitochondrial	PF00856(SET domain);PF09273(Rubisco LSMT substrate-binding)	FALSE	0	-0.472217	0.914059	0.15758	-0.96729	0.442635	0.0112721	-0.427841	0.889125	0.196153	-1.01167
A0A178V2L8	AT4G30140	CDEF1	CDEF1									tr|A0A178V2L8|A0A178V2L8_ARATH;sp|Q9SZW7|GDL68_ARATH;tr|A0A7G2F8L3|A0A7G2F8L3_ARATH;tr|A0A654FU57|A0A654FU57_ARATH	tr|A0A178V2L8|A0A178V2L8_ARATH CDEF1 OS=Arabidopsis thaliana OX=3702 GN=AXX17_At4g34570 PE=3 SV=1;sp|Q9SZW7|GDL68_ARATH GDSL esterase/lipase At4g30140 OS=Arabidopsis thaliana OX=3702 GN=At4g30140 PE=2 SV=1;tr|A0A7G2F8L3|A0A7G2F8L3_ARATH (thale cress) hypot	4	7	7	7	26.7	37.47	18.2004	18.0544	17.9639	17.1312	17.3143	17.6937	17.6683	15.3349	15.5512	17.1819	17.8307	17.8155	Quantified	"GO:0016788(MF:hydrolase activity, acting on ester bonds)"			Extracellular	PF00657(GDSL-like Lipase/Acylhydrolase)	FALSE	0	-0.693133	0.926999	0.218708	0.229583	0.933518	0.672199	1.42457	0.649927	0.0232407	-1.88812
A0A178V2M2	AT4G26910	Dihydrolipoyllysine-residue succinyltransferase	AXX17_At4g31060									tr|A0A178V2M2|A0A178V2M2_ARATH;tr|A0A178V3X4|A0A178V3X4_ARATH;sp|Q8H107|ODO2B_ARATH;tr|A0A7G2F5W0|A0A7G2F5W0_ARATH;tr|A0A7G2F7Q0|A0A7G2F7Q0_ARATH	tr|A0A178V2M2|A0A178V2M2_ARATH Dihydrolipoyllysine-residue succinyltransferase OS=Arabidopsis thaliana OX=3702 GN=AXX17_At4g31060 PE=3 SV=1;tr|A0A178V3X4|A0A178V3X4_ARATH Dihydrolipoyllysine-residue succinyltransferase OS=Arabidopsis thaliana OX=3702 GN=AX	5	14	5	5	35.6	49.927	17.5886	17.6475	17.8704	18.0365	17.8848	17.9765	18.3858	18.4727	18.3345	18.2732	18.474	18.3564	Quantified	GO:0006099(BP:tricarboxylic acid cycle);GO:0045252(CC:oxoglutarate dehydrogenase complex);GO:0004149(MF:dihydrolipoyllysine-residue succinyltransferase activity)			Mitochondrial;Chloroplast	PF00364(Biotin-requiring enzyme);PF00198(2-oxoacid dehydrogenases acyltransferase (catalytic domain))	FALSE	0	0.263792	0.815077	0.0360716	0.401934	0.263475	0.00442356	-0.0298126	0.950445	0.788204	0.695539
A0A178V2T7	AT4G15940	(thale cress) hypothetical protein	AXX17_At4g18650									tr|A0A178V2T7|A0A178V2T7_ARATH;sp|Q93ZE5|FAHD1_ARATH;tr|A8MQJ9|A8MQJ9_ARATH;tr|A0A178VDU3|A0A178VDU3_ARATH;sp|Q9LUR3|FAHD2_ARATH;tr|A0A7G2EJ20|A0A7G2EJ20_ARATH	"tr|A0A178V2T7|A0A178V2T7_ARATH (thale cress) hypothetical protein OS=Arabidopsis thaliana OX=3702 GN=AXX17_At4g18650 PE=3 SV=1;sp|Q93ZE5|FAHD1_ARATH Probable acylpyruvase FAHD1, mitochondrial OS=Arabidopsis thaliana OX=3702 GN=FAHD1 PE=1 SV=1"	6	5	5	5	33.2	24.283	18.3423	18.1192	17.9644	17.5473	18.0361	18.0716	17.9594	17.9738	18.1318	18.1157	17.8015	18.1351	Quantified	GO:0003824(MF:catalytic activity)			Cytoplasmic;Mitochondrial	PF01557(Fumarylacetoacetate (FAA) hydrolase family)	FALSE	0	-0.257007	0.916205	0.165747	0.132482	0.917596	0.457488	-0.0042006	0.956788	0.980911	-0.120325
A0A178V304	AT4G08520	Coatomer subunit zeta	AXX17_At4g09610	"FUNCTION: The zeta subunit may be involved in regulating the coat assembly and, hence, the rate of biosynthetic protein transport due to its association-dissociation properties with the coatomer complex. {ECO:0000256|RuleBase:RU366053}."								tr|A0A178V304|A0A178V304_ARATH;sp|Q8H1F4|COPZ3_ARATH;tr|A0A5S9XQI3|A0A5S9XQI3_ARATH;tr|A0A7G2E1W8|A0A7G2E1W8_ARATH;tr|A0A178WBI2|A0A178WBI2_ARATH;tr|A0A654EJW1|A0A654EJW1_ARATH;tr|A0A5S9WN66|A0A5S9WN66_ARATH;sp|Q940S5|COPZ1_ARATH;tr|A0A7G2EH47|A0A7G2EH47_ARATH;tr|A0A178VER9|A0A178VER9_ARATH;sp|Q84LG4|COPZ2_ARATH;tr|A0A654F6Z4|A0A654F6Z4_ARATH	tr|A0A178V304|A0A178V304_ARATH Coatomer subunit zeta OS=Arabidopsis thaliana OX=3702 GN=AXX17_At4g09610 PE=3 SV=1;sp|Q8H1F4|COPZ3_ARATH Coatomer subunit zeta-3 OS=Arabidopsis thaliana OX=3702 GN=At4g08520 PE=2 SV=1;tr|A0A5S9XQI3|A0A5S9XQI3_ARATH Coatomer s	12	6	6	6	41.4	19.876	18.8421	18.7925	18.3288	18.601	18.5931	18.7752	19.0505	18.9073	18.5368	18.4107	18.623	18.7115	Quantified	"GO:0015031(BP:protein transport);GO:0006890(BP:retrograde vesicle-mediated transport, Golgi to ER);GO:0030126(CC:COPI vesicle coat);GO:0000139(CC:Golgi membrane)"			Extracellular;Cytoplasmic;Golgi	PF01217(Clathrin adaptor complex small chain)	FALSE	0	0.00197117	0.966244	0.991427	-0.0747316	0.934236	0.685117	-0.249803	0.88851	0.194275	0.177043
A0A178V341	AT4G21470	Riboflavin kinase	FMN/FHY									tr|A0A178V341|A0A178V341_ARATH;sp|Q84MD8|FHYRK_ARATH;tr|A0A654FRF1|A0A654FRF1_ARATH;tr|A0A7G2EZ77|A0A7G2EZ77_ARATH	tr|A0A178V341|A0A178V341_ARATH Riboflavin kinase OS=Arabidopsis thaliana OX=3702 GN=AXX17_At4g24890 PE=4 SV=1;sp|Q84MD8|FHYRK_ARATH Bifunctional riboflavin kinase/FMN phosphatase OS=Arabidopsis thaliana OX=3702 GN=FHY PE=1 SV=1;tr|A0A654FRF1|A0A654FRF1_ARA	4	3	3	3	9.8	42.11	14.0354	14.1987	12.0578	13.6172	12.6967	11.7577	12.7861	14.0166	14.16	14.997	15.5759	15.4987	Quantified	GO:0009231(BP:riboflavin biosynthetic process);GO:0016787(MF:hydrolase activity);GO:0008531(MF:riboflavin kinase activity)	ath:AT4G21470(FMN/FHY)	ath00740(Riboflavin metabolism );ath01240(Biosynthesis of cofactors )	Cytoplasmic	PF01687(Riboflavin kinase);PF13419(Haloacid dehalogenase-like hydrolase)	TRUE	3	-0.740062	0.936041	0.285862	2.66664	0.174734	0.00255892	1.70292	0.670367	0.0277009	0.223661
A0A178V385	AT4G26530	Fructose-bisphosphate aldolase	AXX17_At4g30610									tr|A0A178V385|A0A178V385_ARATH;sp|O65581|ALFC5_ARATH	"tr|A0A178V385|A0A178V385_ARATH Fructose-bisphosphate aldolase OS=Arabidopsis thaliana OX=3702 GN=AXX17_At4g30610 PE=3 SV=1;sp|O65581|ALFC5_ARATH Fructose-bisphosphate aldolase 5, cytosolic OS=Arabidopsis thaliana OX=3702 GN=FBA5 PE=1 SV=1"	2	9	6	6	33.5	38.293	18.4015	18.3058	18.2405	18.5995	18.6867	18.8267	17.433	17.6617	17.5056	18.0006	18.0745	18.0216	Quantified	GO:0006096(BP:glycolytic process);GO:0004332(MF:fructose-bisphosphate aldolase activity)	ath:AT4G26530(FBA5)	ath00710(Carbon fixation in photosynthetic organisms );ath00030(Pentose phosphate pathway );ath00010(Glycolysis / Gluconeogenesis );ath00051(Fructose and mannose metabolism )	Cytoplasmic	PF00274(Fructose-bisphosphate aldolase class-I)	FALSE	0	0.388415	0.548045	0.00395898	-0.672071	0.0021474	8.67302e-05	0.498807	0.164857	0.000786751	-0.782463
A0A178V399	AT4G22930	Dihydroorotase	AXX17_At4g26610									tr|A0A178V399|A0A178V399_ARATH;sp|O04904|PYRC_ARATH	"tr|A0A178V399|A0A178V399_ARATH Dihydroorotase OS=Arabidopsis thaliana OX=3702 GN=AXX17_At4g26610 PE=3 SV=1;sp|O04904|PYRC_ARATH Dihydroorotase, mitochondrial OS=Arabidopsis thaliana OX=3702 GN=PYR4 PE=1 SV=1"	2	6	6	6	27.1	41.949	17.9137	17.8316	17.8648	17.8586	17.8878	18.0434	17.5809	18.0286	18.2756	17.6945	17.8957	17.6865	Quantified	GO:0019856(BP:pyrimidine nucleobase biosynthetic process);GO:0004151(MF:dihydroorotase activity)	ath:AT4G22930(PYR4)	ath01240(Biosynthesis of cofactors );ath00240(Pyrimidine metabolism )	Mitochondrial	PF01979(Amidohydrolase family)	FALSE	0	0.0598834	0.959859	0.72297	-0.171014	0.900378	0.323009	-0.202795	0.902669	0.246173	0.0916647
A0A178V3A0	AT4G18800	(thale cress) hypothetical protein	AXX17_At4g22100									tr|A0A178V3A0|A0A178V3A0_ARATH;sp|Q9SN35|RAA1D_ARATH	tr|A0A178V3A0|A0A178V3A0_ARATH (thale cress) hypothetical protein OS=Arabidopsis thaliana OX=3702 GN=AXX17_At4g22100 PE=4 SV=1;sp|Q9SN35|RAA1D_ARATH Ras-related protein RABA1d OS=Arabidopsis thaliana OX=3702 GN=RABA1D PE=1 SV=1	2	10	4	3	50.9	23.869	16.4458	15.6065	15.7395	15.4235	15.8516	15.5343	16.1039	15.5834	16.049	15.7553	16.1814	15.9859	Quantified	GO:0005525(MF:GTP binding);GO:0003924(MF:GTPase activity)	ath:AT4G18800(RABA1d)	ath04144(Endocytosis )	Cytoplasmic	PF00071(Ras family)	FALSE	0	-0.327479	0.925889	0.212144	0.371049	0.8553	0.162233	0.0620648	0.951084	0.805121	-0.0184954
A0A178V3D6	AT4G04950	GRXS17	AXX17_At4g05280									tr|A0A178V3D6|A0A178V3D6_ARATH;sp|Q9ZPH2|GRS17_ARATH;tr|A0A7G2EXE0|A0A7G2EXE0_ARATH;tr|A0A654FLS1|A0A654FLS1_ARATH;tr|O65541|O65541_ARATH;tr|A0A654FV00|A0A654FV00_ARATH;tr|A0A178UXB4|A0A178UXB4_ARATH;tr|A0A7G2F2Q3|A0A7G2F2Q3_ARATH	tr|A0A178V3D6|A0A178V3D6_ARATH GRXS17 OS=Arabidopsis thaliana OX=3702 GN=AXX17_At4g05280 PE=3 SV=1;sp|Q9ZPH2|GRS17_ARATH Monothiol glutaredoxin-S17 OS=Arabidopsis thaliana OX=3702 GN=GRXS17 PE=1 SV=1;tr|A0A7G2EXE0|A0A7G2EXE0_ARATH (thale cress) hypothetica	8	11	11	11	31.8	53.131	18.0331	18.1044	18.2527	18.0135	18.214	18.2089	18.454	18.2828	18.4611	18.4982	18.529	18.3355	Quantified	GO:0045454(BP:cell redox homeostasis);GO:0005623(CC:cell);GO:0009055(MF:electron transfer activity);GO:0015035(MF:protein disulfide oxidoreductase activity)			Cytoplasmic	PF00085(Thioredoxin);PF00462(Glutaredoxin)	FALSE	0	0.0154206	0.964157	0.891694	0.308771	0.560524	0.0199597	0.0549417	0.943309	0.629647	0.26925
A0A178V3D8	AT4G33030	SQD1	AXX17_At4g37850									tr|A0A178V3D8|A0A178V3D8_ARATH;tr|A0A654FVF1|A0A654FVF1_ARATH;sp|O48917|SQD1_ARATH;tr|B9DI06|B9DI06_ARATH;tr|A0A0B4UMN9|A0A0B4UMN9_ARATH	tr|A0A178V3D8|A0A178V3D8_ARATH SQD1 OS=Arabidopsis thaliana OX=3702 GN=AXX17_At4g37850 PE=4 SV=1;tr|A0A654FVF1|A0A654FVF1_ARATH (thale cress) hypothetical protein OS=Arabidopsis thaliana OX=3702 GN=AN1_LOCUS20125 PE=4 SV=1;sp|O48917|SQD1_ARATH UDP-sulfoqui	5	18	18	18	50	53.06	19.8929	19.6177	19.4229	19.3882	19.6884	20.0239	19.0702	18.9791	18.9872	19.1617	19.0131	19.1619	Quantified	GO:0003824(MF:catalytic activity);GO:0050662(MF:coenzyme binding)			Mitochondrial;Chloroplast	PF01370(NAD dependent epimerase/dehydratase family)	FALSE	0	0.0556132	0.960699	0.752476	-0.587925	0.352459	0.00707012	0.100061	0.940071	0.572779	-0.632373
A0A178V3E1	AT4G38350	SSD domain-containing protein	At4g38350									tr|A0A178V3E1|A0A178V3E1_ARATH;tr|A0A654FWM2|A0A654FWM2_ARATH;tr|A0A5S9Y016|A0A5S9Y016_ARATH;tr|F4JTN0|F4JTN0_ARATH;tr|F4JTN1|F4JTN1_ARATH;tr|Q9SVF0|Q9SVF0_ARATH;tr|A0A7G2F457|A0A7G2F457_ARATH;tr|A0A178V5J6|A0A178V5J6_ARATH;tr|A0A178V1M0|A0A178V1M0_ARATH	tr|A0A178V3E1|A0A178V3E1_ARATH SSD domain-containing protein OS=Arabidopsis thaliana OX=3702 GN=At4g38350 PE=3 SV=1;tr|A0A654FWM2|A0A654FWM2_ARATH SSD domain-containing protein OS=Arabidopsis thaliana OX=3702 GN=AN1_LOCUS20695 PE=3 SV=1;tr|A0A5S9Y016|A0A5S	9	6	6	6	6.2	135.57	16.6782	16.826	17.0569	16.6002	16.7065	15.7967	16.1933	16.124	16.4168	15.5905	16.5248	16.2954	Quantified	GO:0016021(CC:integral component of membrane);GO:0005319(MF:lipid transporter activity)			PlasmaMembrane	PF16414(Niemann-Pick C1 N terminus);PF02460(Patched family)	FALSE	0	-0.485868	0.903522	0.125249	-0.230924	0.916167	0.443375	-0.107793	0.947525	0.717035	-0.608999
A0A178V3J9	AT4G13010	PKS_ER domain-containing protein	AXX17_At4g14660									tr|A0A178V3J9|A0A178V3J9_ARATH;sp|Q9SV68|QORH_ARATH;tr|A0A7G2EWT1|A0A7G2EWT1_ARATH;tr|A0A654FNL6|A0A654FNL6_ARATH;tr|A0A5S9XRT7|A0A5S9XRT7_ARATH	tr|A0A178V3J9|A0A178V3J9_ARATH PKS_ER domain-containing protein OS=Arabidopsis thaliana OX=3702 GN=AXX17_At4g14660 PE=4 SV=1;sp|Q9SV68|QORH_ARATH Chloroplast envelope quinone oxidoreductase homolog OS=Arabidopsis thaliana OX=3702 GN=CEQORH PE=1 SV=1;tr|A0A	5	9	9	9	44.4	34.436	17.7571	18.2566	18.2603	18.2449	18.2804	18.3995	18.1471	18.4102	18.2837	18.3305	18.6111	18.3893	Quantified	GO:0016491(MF:oxidoreductase activity)	ath:AT4G13010()	ath00592(alpha-Linolenic acid metabolism )	Cytoplasmic;Mitochondrial	PF13602(Zinc-binding dehydrogenase);PF08240(Alcohol dehydrogenase GroES-like domain)	FALSE	0	0.216907	0.922479	0.193761	0.135389	0.911793	0.404009	0.163304	0.915964	0.318276	0.188992
A0A178V3P6	AT4G04620	Autophagy-related protein	AXX17_At4g05720									tr|A0A178V3P6|A0A178V3P6_ARATH;tr|A0A178UVA3|A0A178UVA3_ARATH;sp|Q9XEB5|ATG8B_ARATH;sp|Q8LEM4|ATG8A_ARATH;tr|A8MS84|A8MS84_ARATH;tr|O49719|O49719_ARATH	tr|A0A178V3P6|A0A178V3P6_ARATH Autophagy-related protein OS=Arabidopsis thaliana OX=3702 GN=AXX17_At4g05720 PE=3 SV=1;tr|A0A178UVA3|A0A178UVA3_ARATH Autophagy-related protein OS=Arabidopsis thaliana OX=3702 GN=AXX17_At4g25510 PE=3 SV=1;sp|Q9XEB5|ATG8B_ARAT	6	1	1	1	9	13.88	11.4249	12.8763	12.8505	13.75	11.0454	12.6162	11.9091	13.2769	11.9202	11.6026	15.0374	13.8087	Quantified	GO:0006914(BP:autophagy);GO:0005737(CC:cytoplasm)	ath:AT4G04620(ATG8B)	ath04136(Autophagy - other )	Cytoplasmic;Mitochondrial	PF02991(Autophagy protein Atg8 ubiquitin like)	TRUE	3	0.0865882	0.964964	0.92875	1.01239	0.898094	0.309787	1.11417	0.906975	0.266435	-0.0151959
A0A178V3V3	AT4G29040	(thale cress) hypothetical protein	AXX17_At4g33370									tr|A0A178V3V3|A0A178V3V3_ARATH;sp|Q9SZD4|PRS4A_ARATH	tr|A0A178V3V3|A0A178V3V3_ARATH (thale cress) hypothetical protein OS=Arabidopsis thaliana OX=3702 GN=AXX17_At4g33370 PE=3 SV=1;sp|Q9SZD4|PRS4A_ARATH 26S proteasome regulatory subunit 4 homolog A OS=Arabidopsis thaliana OX=3702 GN=RPT2A PE=1 SV=1	2	21	21	1	55.3	49.369	20.2264	20.4829	20.3063	20.3772	20.3687	20.4094	20.4082	20.3151	20.4182	20.4397	20.2636	20.5342	Quantified	GO:0030163(BP:protein catabolic process);GO:0005737(CC:cytoplasm);GO:0005524(MF:ATP binding);GO:0016787(MF:hydrolase activity)	ath:AT4G29040(RPT2a)	ath03050(Proteasome )	Cytoplasmic	PF00004(ATPase family associated with various cellular activities (AAA))	FALSE	0	0.0465949	0.958206	0.669301	0.0273754	0.939942	0.801217	0.031988	0.949685	0.768754	0.0419823
A0A178V3W4	AT4G01310	"50S ribosomal protein L5, chloroplastic"	AXX17_At4g01660									tr|A0A178V3W4|A0A178V3W4_ARATH;sp|O04603|RK5_ARATH	"tr|A0A178V3W4|A0A178V3W4_ARATH 50S ribosomal protein L5, chloroplastic OS=Arabidopsis thaliana OX=3702 GN=AXX17_At4g01660 PE=3 SV=1;sp|O04603|RK5_ARATH 50S ribosomal protein L5, chloroplastic OS=Arabidopsis thaliana OX=3702 GN=RPL5 PE=2 SV=1"	2	13	13	13	53.8	28.343	22.1898	22.1193	22.0003	21.4223	21.6687	21.6433	21.8462	21.4668	21.6618	21.3041	21.1744	21.4476	Quantified	GO:0006412(BP:translation);GO:0005840(CC:ribosome);GO:0003735(MF:structural constituent of ribosome)	ath:AT4G01310()	ath03010(Ribosome )	Mitochondrial	PF00673(ribosomal L5P family C-terminus);PF00281(Ribosomal protein L5)	FALSE	0	-0.525034	0.53467	0.0028894	-0.269416	0.769907	0.0692023	-0.349557	0.65935	0.0251356	-0.444893
A0A178V3X8	AT4G37980	ELI3-1	AXX17_At4g43290									tr|A0A178V3X8|A0A178V3X8_ARATH;sp|Q02971|CADH7_ARATH;tr|A0A7G2F6Q2|A0A7G2F6Q2_ARATH;tr|C0Z2Z9|C0Z2Z9_ARATH;tr|C0Z2U0|C0Z2U0_ARATH;tr|A0A178UVK9|A0A178UVK9_ARATH;sp|Q02972|CADH8_ARATH	tr|A0A178V3X8|A0A178V3X8_ARATH ELI3-1 OS=Arabidopsis thaliana OX=3702 GN=AXX17_At4g43290 PE=3 SV=1;sp|Q02971|CADH7_ARATH Cinnamyl alcohol dehydrogenase 7 OS=Arabidopsis thaliana OX=3702 GN=CAD7 PE=1 SV=2;tr|A0A7G2F6Q2|A0A7G2F6Q2_ARATH (thale cress) hypothe	7	7	7	7	26.1	38.245	18.323	17.9706	18.0031	18.1814	18.1361	17.9964	17.7811	17.8027	17.4641	18.1857	18.0167	17.9689	Quantified	GO:0016491(MF:oxidoreductase activity);GO:0008270(MF:zinc ion binding)	ath:AT4G37980(ELI3-1)	ath00940(Phenylpropanoid biosynthesis )	Cytoplasmic	PF08240(Alcohol dehydrogenase GroES-like domain);PF00107(Zinc-binding dehydrogenase)	FALSE	0	0.00571432	0.965777	0.967988	-0.0475362	0.937053	0.739261	0.37446	0.651767	0.0235917	-0.416281
A0A178V426	AT4G36940	Nicotinate phosphoribosyltransferase	At4g36940	"FUNCTION: Catalyzes the first step in the biosynthesis of NAD from nicotinic acid, the ATP-dependent synthesis of beta-nicotinate D-ribonucleotide from nicotinate and 5-phospho-D-ribose 1-phosphate. {ECO:0000256|RuleBase:RU365100}."								tr|A0A178V426|A0A178V426_ARATH;tr|A0A5S9Y060|A0A5S9Y060_ARATH;tr|A0A178V5W0|A0A178V5W0_ARATH;sp|Q8RWM2|NPRT1_ARATH	tr|A0A178V426|A0A178V426_ARATH Nicotinate phosphoribosyltransferase OS=Arabidopsis thaliana OX=3702 GN=At4g36940 PE=3 SV=1;tr|A0A5S9Y060|A0A5S9Y060_ARATH Nicotinate phosphoribosyltransferase OS=Arabidopsis thaliana OX=3702 GN=C24_LOCUS20438 PE=3 SV=1;tr|A0	4	9	9	4	20.7	59.652	16.7596	16.8621	17.1619	17.1467	17.1411	17.0893	17.2239	16.8496	16.8877	17.5795	17.7425	17.0981	Quantified	GO:0009435(BP:NAD biosynthetic process);GO:0004516(MF:nicotinate phosphoribosyltransferase activity);GO:0004514(MF:nicotinate-nucleotide diphosphorylase (carboxylating) activity)			Cytoplasmic	PF04095(Nicotinate phosphoribosyltransferase (NAPRTase) family)	FALSE	0	0.197825	0.938553	0.310073	0.347652	0.80141	0.0907039	0.486302	0.664085	0.0261873	0.059175
A0A178V430	AT4G37200	(thale cress) hypothetical protein	AXX17_At4g42370									tr|A0A178V430|A0A178V430_ARATH;sp|O23166|TR164_ARATH	"tr|A0A178V430|A0A178V430_ARATH (thale cress) hypothetical protein OS=Arabidopsis thaliana OX=3702 GN=AXX17_At4g42370 PE=4 SV=1;sp|O23166|TR164_ARATH Thioredoxin-like protein HCF164, chloroplastic OS=Arabidopsis thaliana OX=3702 GN=HCF164 PE=1 SV=2"	2	5	5	5	21.9	28.658	18.0912	17.58	17.8673	17.5816	17.4578	17.0699	18.0618	17.9073	18.11	17.5766	17.7098	17.4879	Quantified	GO:0045454(BP:cell redox homeostasis);GO:0005623(CC:cell)			Chloroplast	PF00085(Thioredoxin)	FALSE	0	-0.476428	0.740104	0.0191783	0.221687	0.877319	0.219942	-0.434941	0.674901	0.0288871	0.1802
A0A178V453	AT4G18100	(thale cress) hypothetical protein	AXX17_At4g21240									tr|A0A178V453|A0A178V453_ARATH;sp|P49211|RL321_ARATH	tr|A0A178V453|A0A178V453_ARATH (thale cress) hypothetical protein OS=Arabidopsis thaliana OX=3702 GN=AXX17_At4g21240 PE=3 SV=1;sp|P49211|RL321_ARATH 60S ribosomal protein L32-1 OS=Arabidopsis thaliana OX=3702 GN=RPL32A PE=2 SV=2	2	7	7	3	54.1	15.503	20.9082	20.7599	20.7236	20.7612	20.8178	20.7628	20.2438	20.3654	20.382	20.4819	20.4964	20.5348	Quantified	GO:0006412(BP:translation);GO:0005840(CC:ribosome);GO:0003735(MF:structural constituent of ribosome)	ath:AT4G18100()	ath03010(Ribosome )	Mitochondrial;Nuclear	PF01655(Ribosomal protein L32)	FALSE	0	-0.0166211	0.963335	0.855849	-0.276232	0.45613	0.0121107	0.173926	0.815053	0.0812502	-0.46678
A0A178V455	AT4G00620	Methenyltetrahydrofolate cyclohydrolase	AXX17_At4g00780									tr|A0A178V455|A0A178V455_ARATH;sp|O65271|FOLD4_ARATH;tr|A0A7G2EU22|A0A7G2EU22_ARATH;tr|A0A5S9XNM4|A0A5S9XNM4_ARATH;sp|O65269|FOLD3_ARATH;tr|A0A654FKM5|A0A654FKM5_ARATH;tr|A0A5S9XPD1|A0A5S9XPD1_ARATH;tr|A0A178UZX2|A0A178UZX2_ARATH	"tr|A0A178V455|A0A178V455_ARATH Methenyltetrahydrofolate cyclohydrolase OS=Arabidopsis thaliana OX=3702 GN=AXX17_At4g00780 PE=3 SV=1;sp|O65271|FOLD4_ARATH Bifunctional protein FolD 4, chloroplastic OS=Arabidopsis thaliana OX=3702 GN=FOLD4 PE=1 SV=1;tr|A0A7G"	8	8	8	8	26.4	38.741	18.3568	17.8422	18.0528	18.0722	18.1455	17.9434	18.3795	18.1137	18.0518	17.8511	18.0177	17.7585	Quantified	GO:0004488(MF:methylenetetrahydrofolate dehydrogenase (NADP+) activity)			Chloroplast	"PF02882(Tetrahydrofolate dehydrogenase/cyclohydrolase, NAD(P)-binding domain);PF00763(Tetrahydrofolate dehydrogenase/cyclohydrolase, catalytic domain)"	FALSE	0	-0.0302246	0.963135	0.847385	-0.177971	0.890841	0.272871	-0.305954	0.80626	0.0750457	0.0977584
A0A178V463	AT4G36400	(thale cress) hypothetical protein	At4g36400									tr|A0A178V463|A0A178V463_ARATH;tr|A0A654FW45|A0A654FW45_ARATH;sp|O23240|D2HDH_ARATH;tr|A0A5S9XZI3|A0A5S9XZI3_ARATH	tr|A0A178V463|A0A178V463_ARATH (thale cress) hypothetical protein OS=Arabidopsis thaliana OX=3702 GN=At4g36400 PE=4 SV=1;tr|A0A654FW45|A0A654FW45_ARATH FAD-binding PCMH-type domain-containing protein OS=Arabidopsis thaliana OX=3702 GN=AN1_LOCUS20485 PE=4 S	4	5	5	5	9.9	57.744	16.9726	16.4931	16.4689	14.7146	16.3769	17.1175	15.8775	16.816	16.4771	17.2503	16.48	17.1835	Quantified	GO:0071949(MF:FAD binding);GO:0016491(MF:oxidoreductase activity)			Cytoplasmic;Chloroplast	"PF02913(FAD linked oxidases, C-terminal domain);PF01565(FAD binding domain)"	FALSE	0	-0.575219	0.938886	0.313514	0.901623	0.835452	0.128084	0.581088	0.914512	0.308874	-0.254684
A0A178V4I3	AT4G23650	CPK3	AXX17_At4g27410									tr|A0A178V4I3|A0A178V4I3_ARATH;sp|Q42479|CDPK3_ARATH;tr|A0A7G2F5G5|A0A7G2F5G5_ARATH;tr|A0A654G2I4|A0A654G2I4_ARATH;tr|A0A5S9Y7U6|A0A5S9Y7U6_ARATH;tr|A0A178UCE3|A0A178UCE3_ARATH;sp|Q3E9C0|CDPKY_ARATH;tr|A0A178URQ6|A0A178URQ6_ARATH;sp|Q9FMP5|CDPKH_ARATH;tr|A0A7G2FC18|A0A7G2FC18_ARATH	tr|A0A178V4I3|A0A178V4I3_ARATH CPK3 OS=Arabidopsis thaliana OX=3702 GN=AXX17_At4g27410 PE=4 SV=1;sp|Q42479|CDPK3_ARATH Calcium-dependent protein kinase 3 OS=Arabidopsis thaliana OX=3702 GN=CPK3 PE=1 SV=1;tr|A0A7G2F5G5|A0A7G2F5G5_ARATH (thale cress) hypothe	10	16	16	16	35.2	59.336	19.6466	19.666	19.7206	19.8821	19.9522	19.9457	20.0028	19.7828	19.7797	20.1467	19.9434	20.0697	Quantified	GO:0005524(MF:ATP binding);GO:0005509(MF:calcium ion binding);GO:0004672(MF:protein kinase activity)			Cytoplasmic;Chloroplast	PF00069(Protein kinase domain);PF13499(EF-hand domain pair)	FALSE	0	0.248938	0.802383	0.0318804	0.126598	0.880486	0.230824	0.198174	0.805609	0.0746163	0.177362
A0A178V4M8	AT4G02620	V-type proton ATPase subunit F	AXX17_At4g03270	FUNCTION: Subunit of the peripheral V1 complex of vacuolar ATPase essential for assembly or catalytic function. V-ATPase is responsible for acidifying a variety of intracellular compartments in eukaryotic cells. {ECO:0000256|PIRNR:PIRNR015945}.								tr|A0A178V4M8|A0A178V4M8_ARATH;sp|Q9ZQX4|VATF_ARATH	tr|A0A178V4M8|A0A178V4M8_ARATH V-type proton ATPase subunit F OS=Arabidopsis thaliana OX=3702 GN=AXX17_At4g03270 PE=3 SV=1;sp|Q9ZQX4|VATF_ARATH V-type proton ATPase subunit F OS=Arabidopsis thaliana OX=3702 GN=VHA-F PE=2 SV=1	2	6	6	6	50	14.259	19.3387	19.0283	18.8182	18.1813	18.5851	18.3596	19.5414	18.7046	18.663	18.4852	18.482	18.7532	Quantified	"GO:0033180(CC:proton-transporting V-type ATPase, V1 domain);GO:0046961(MF:proton-transporting ATPase activity, rotational mechanism)"	ath:AT4G02620()	ath04145(Phagosome );ath00190(Oxidative phosphorylation )	Chloroplast	PF01990(ATP synthase (F/14-kDa) subunit)	FALSE	0	-0.686366	0.743793	0.0196948	0.198108	0.915558	0.43756	-0.396202	0.864203	0.138058	-0.092057
A0A178V4P4	AT4G11980	NUDX14	At4g11980									tr|A0A178V4P4|A0A178V4P4_ARATH;tr|A0A7G2EXD3|A0A7G2EXD3_ARATH;sp|Q9SZ63|NUD14_ARATH;tr|A0A5S9XRG9|A0A5S9XRG9_ARATH	tr|A0A178V4P4|A0A178V4P4_ARATH NUDX14 OS=Arabidopsis thaliana OX=3702 GN=At4g11980 PE=4 SV=1;tr|A0A7G2EXD3|A0A7G2EXD3_ARATH (thale cress) hypothetical protein OS=Arabidopsis thaliana OX=3702 GN=AT9943_LOCUS15337 PE=4 SV=1;sp|Q9SZ63|NUD14_ARATH Nudix hydrol	4	1	1	1	4.7	30.212	13.367	13.4818	13.7408	13.4847	11.6173	13.4049	13.6693	13.7738	13.3791	13.5802	13.5197	13.6418	Quantified	GO:0016787(MF:hydrolase activity)			Chloroplast	PF00293(NUDIX domain)	TRUE	1	-0.69422	0.905901	0.131588	0.744948	0.820081	0.108718	-0.0268361	0.955902	0.95041	0.0775639
A0A178V4R8	AT3G24170	Glutathione reductase	AXX17_At3g26110	FUNCTION: Maintains high levels of reduced glutathione. {ECO:0000256|RuleBase:RU365040}.								tr|A0A178V4R8|A0A178V4R8_ARATH;sp|P48641|GSHRC_ARATH;tr|A0A7G2EQ54|A0A7G2EQ54_ARATH;tr|Q56Z05|Q56Z05_ARATH	"tr|A0A178V4R8|A0A178V4R8_ARATH Glutathione reductase OS=Arabidopsis thaliana OX=3702 GN=AXX17_At3g26110 PE=3 SV=1;sp|P48641|GSHRC_ARATH Glutathione reductase, cytosolic OS=Arabidopsis thaliana OX=3702 GN=At3g24170 PE=1 SV=1;tr|A0A7G2EQ54|A0A7G2EQ54_ARATH G"	4	16	16	16	46.5	53.87	19.9521	19.8794	19.8512	19.9495	19.8323	20.0173	20.0004	19.9814	20.1496	20.1542	19.9002	20.0694	Quantified	GO:0045454(BP:cell redox homeostasis);GO:0006749(BP:glutathione metabolic process);GO:0005623(CC:cell);GO:0050660(MF:flavin adenine dinucleotide binding);GO:0004362(MF:glutathione-disulfide reductase activity);GO:0050661(MF:NADP binding)	ath:AT3G24170(GR1)	ath00480(Glutathione metabolism )	Cytoplasmic	"PF02852(Pyridine nucleotide-disulphide oxidoreductase, dimerisation domain);PF07992(Pyridine nucleotide-disulphide oxidoreductase)"	FALSE	0	0.0387896	0.959663	0.716326	0.108265	0.900224	0.322091	-0.00252109	0.956793	0.981088	0.149575
A0A178V4T5	AT4G02990	RUG2	AXX17_At4g03680									tr|A0A178V4T5|A0A178V4T5_ARATH;tr|A0A654FLF7|A0A654FLF7_ARATH;tr|A0A5S9XPD5|A0A5S9XPD5_ARATH;sp|Q9ZT96|MTEF4_ARATH	tr|A0A178V4T5|A0A178V4T5_ARATH RUG2 OS=Arabidopsis thaliana OX=3702 GN=AXX17_At4g03680 PE=3 SV=1;tr|A0A654FLF7|A0A654FLF7_ARATH Uncharacterized protein OS=Arabidopsis thaliana OX=3702 GN=AN1_LOCUS17098 PE=3 SV=1;tr|A0A5S9XPD5|A0A5S9XPD5_ARATH (thale cress)	4	1	1	1	2.6	61.402	12.5585	13.7795	11.8655	12.6545	13.5873	11.4456	12.2876	11.5983	12.5162	12.2956	10.9185	12.3415	Quantified	"GO:0006355(BP:regulation of transcription, DNA-templated);GO:0003690(MF:double-stranded DNA binding)"			Nuclear	PF02536(mTERF)	TRUE	6	-0.172063	0.961934	0.798788	-0.710562	0.897394	0.305902	-0.282174	0.945685	0.676843	-0.600451
A0A178V4V1	AT4G17170	(thale cress) hypothetical protein	AXX17_At4g20220									tr|A0A178V4V1|A0A178V4V1_ARATH;sp|P92963|RAB1C_ARATH;tr|A0A178UXW9|A0A178UXW9_ARATH;sp|O23561|RAB1A_ARATH;tr|A0A5S9XTH3|A0A5S9XTH3_ARATH;tr|A0A7G2F081|A0A7G2F081_ARATH	tr|A0A178V4V1|A0A178V4V1_ARATH (thale cress) hypothetical protein OS=Arabidopsis thaliana OX=3702 GN=AXX17_At4g20220 PE=4 SV=1;sp|P92963|RAB1C_ARATH Ras-related protein RABB1c OS=Arabidopsis thaliana OX=3702 GN=RABB1C PE=1 SV=1	6	10	10	5	54.5	23.164	19.9776	19.898	19.9747	19.9073	20.0132	19.8837	19.7743	19.6007	19.8004	20.0839	19.8955	19.9559	Quantified	GO:0005525(MF:GTP binding);GO:0003924(MF:GTPase activity)			Cytoplasmic;Mitochondrial	PF00071(Ras family)	FALSE	0	-0.0153624	0.963845	0.877864	0.0436633	0.933036	0.663733	0.253257	0.670558	0.0277491	-0.224956
A0A178V4W5	AT3G05710	SYP43	AXX17_At3g05320									tr|A0A178V4W5|A0A178V4W5_ARATH;tr|A0A654F4F2|A0A654F4F2_ARATH;tr|A0A178V6F2|A0A178V6F2_ARATH;sp|Q9SUJ1|SYP43_ARATH;tr|A0A654FL62|A0A654FL62_ARATH;tr|A0A7G2EUB7|A0A7G2EUB7_ARATH;tr|Q0WNW7|Q0WNW7_ARATH;tr|A0A7G2EWS3|A0A7G2EWS3_ARATH;tr|A0A384L4D5|A0A384L4D5_ARATH;sp|Q9SWH4|SYP42_ARATH;tr|A0A178V4S6|A0A178V4S6_ARATH;tr|C0Z2R3|C0Z2R3_ARATH;tr|A0A654G4F8|A0A654G4F8_ARATH;tr|A0A5S9Y7I5|A0A5S9Y7I5_ARATH…	tr|A0A178V4W5|A0A178V4W5_ARATH SYP43 OS=Arabidopsis thaliana OX=3702 GN=AXX17_At3g05320 PE=3 SV=1;tr|A0A654F4F2|A0A654F4F2_ARATH t-SNARE coiled-coil homology domain-containing protein OS=Arabidopsis thaliana OX=3702 GN=AN1_LOCUS11878 PE=3 SV=1;tr|A0A178V6F	16	4	4	4	17.9	36.866	14.7472	15.7392	11.6662	13.7277	16.0055	14.7293	14.9321	12.1416	16.1302	15.3264	14.2072	14.4971	Quantified	GO:0006886(BP:intracellular protein transport);GO:0016192(BP:vesicle-mediated transport);GO:0016021(CC:integral component of membrane);GO:0005484(MF:SNAP receptor activity)			Nuclear	PF05739(SNARE domain)	FALSE	0	0.769977	0.953455	0.542303	-0.143919	0.944286	0.90841	0.275589	0.951841	0.82581	0.350469
A0A178V540	AT4G13510	Ammonium transporter	AMT1;1									tr|A0A178V540|A0A178V540_ARATH;sp|P54144|AMT11_ARATH;tr|A0A654FTP2|A0A654FTP2_ARATH;tr|A0A5S9XX64|A0A5S9XX64_ARATH;tr|A0A178UUD8|A0A178UUD8_ARATH;sp|Q9SVT8|AMT14_ARATH	tr|A0A178V540|A0A178V540_ARATH Ammonium transporter OS=Arabidopsis thaliana OX=3702 GN=AXX17_At4g15360 PE=3 SV=1;sp|P54144|AMT11_ARATH Ammonium transporter 1 member 1 OS=Arabidopsis thaliana OX=3702 GN=AMT1-1 PE=1 SV=1;tr|A0A654FTP2|A0A654FTP2_ARATH Ammoni	6	2	2	2	6.8	53.576	11.8008	12.7577	13.2479	12.9871	11.7378	11.3227	13.5983	14.9193	14.8925	15.8266	15.6199	15.7954	Quantified	GO:0016021(CC:integral component of membrane);GO:0008519(MF:ammonium transmembrane transporter activity)			PlasmaMembrane	PF00909(Ammonium Transporter Family)	TRUE	5	-0.58623	0.936504	0.290113	3.73143	0.000553698	4.5055e-05	1.27729	0.704788	0.0362488	1.86791
A0A178V541	AT4G03560	TPC1	AXX17_At4g04500									tr|A0A178V541|A0A178V541_ARATH;tr|B9DFD5|B9DFD5_ARATH;tr|A0A5S9XPM9|A0A5S9XPM9_ARATH;sp|Q94KI8|TPC1_ARATH;tr|A0A7G2EVU2|A0A7G2EVU2_ARATH	tr|A0A178V541|A0A178V541_ARATH TPC1 OS=Arabidopsis thaliana OX=3702 GN=AXX17_At4g04500 PE=3 SV=1;tr|B9DFD5|B9DFD5_ARATH AT4G03560 protein OS=Arabidopsis thaliana OX=3702 GN=At4g03560 PE=2 SV=1;tr|A0A5S9XPM9|A0A5S9XPM9_ARATH Uncharacterized protein OS=Arabi	5	5	5	5	8.4	74.421	17.556	17.7431	17.7335	17.593	17.5797	16.6689	16.7849	17.3811	17.5599	17.6305	17.0337	17.4414	Quantified	GO:0016021(CC:integral component of membrane);GO:0005509(MF:calcium ion binding);GO:0005216(MF:ion channel activity)			PlasmaMembrane	PF00520(Ion transport protein)	FALSE	0	-0.397016	0.924192	0.202676	0.0879821	0.938436	0.768058	0.12656	0.945462	0.672195	-0.435594
A0A178V5A4	AT4G14360	Methyltransferase	AXX17_At4g16540									tr|A0A178V5A4|A0A178V5A4_ARATH;sp|Q93YV7|PMT3_ARATH;tr|A0A654FP69|A0A654FP69_ARATH;tr|A0A5S9XSH6|A0A5S9XSH6_ARATH;tr|A0A7G2F0M8|A0A7G2F0M8_ARATH	tr|A0A178V5A4|A0A178V5A4_ARATH Methyltransferase OS=Arabidopsis thaliana OX=3702 GN=AXX17_At4g16540 PE=3 SV=1;sp|Q93YV7|PMT3_ARATH Probable methyltransferase PMT3 OS=Arabidopsis thaliana OX=3702 GN=At4g14360 PE=2 SV=1;tr|A0A654FP69|A0A654FP69_ARATH Methylt	5	16	7	5	35	69.236	16.7591	16.7028	16.1699	17.2575	16.7762	16.8101	17.8184	16.9186	15.9653	17.3363	17.3282	17.1964	Quantified	GO:0032259(BP:methylation);GO:0016021(CC:integral component of membrane);GO:0008168(MF:methyltransferase activity)			Cytoplasmic;Nuclear	PF03141(Putative S-adenosyl-L-methionine-dependent methyltransferase)	FALSE	0	0.403999	0.940396	0.329829	0.339042	0.912487	0.409892	0.386233	0.920467	0.350473	0.356808
A0A178V5I0	AT4G15560	1-deoxy-D-xylulose-5-phosphate synthase	CLA1									tr|A0A178V5I0|A0A178V5I0_ARATH;sp|Q38854|DXS_ARATH;tr|Q94CE7|Q94CE7_ARATH;tr|Q944G7|Q944G7_ARATH	"tr|A0A178V5I0|A0A178V5I0_ARATH 1-deoxy-D-xylulose-5-phosphate synthase OS=Arabidopsis thaliana OX=3702 GN=AXX17_At4g18200 PE=3 SV=1;sp|Q38854|DXS_ARATH 1-deoxy-D-xylulose-5-phosphate synthase, chloroplastic OS=Arabidopsis thaliana OX=3702 GN=DXS PE=1 SV=2;"	4	4	4	3	5.3	76.832	15.2259	16.0403	16.209	14.9827	14.9919	14.6517	12.3168	15.0914	14.6548	15.8043	15.2763	15.7704	Quantified	GO:0016114(BP:terpenoid biosynthetic process);GO:0008661(MF:1-deoxy-D-xylulose-5-phosphate synthase activity)	ath:AT4G15560(CLA1)	ath00730(Thiamine metabolism );ath00900(Terpenoid backbone biosynthesis )	Chloroplast	"PF13292(1-deoxy-D-xylulose-5-phosphate synthase);PF02780(Transketolase, C-terminal domain);PF02779(Transketolase, pyrimidine binding domain)"	TRUE	1	-0.949675	0.913886	0.156949	0.741559	0.887719	0.259025	1.59596	0.673674	0.0285579	-1.80407
A0A178V5M8	AT3G12780	Phosphoglycerate kinase	AXX17_At3g12840									tr|A0A178V5M8|A0A178V5M8_ARATH;sp|Q9LD57|PGKH1_ARATH	"tr|A0A178V5M8|A0A178V5M8_ARATH Phosphoglycerate kinase OS=Arabidopsis thaliana OX=3702 GN=AXX17_At3g12840 PE=3 SV=1;sp|Q9LD57|PGKH1_ARATH Phosphoglycerate kinase 1, chloroplastic OS=Arabidopsis thaliana OX=3702 GN=PGK1 PE=1 SV=1"	2	28	28	15	67.8	50.111	24.9329	24.8084	24.6624	24.2777	24.4368	24.5561	24.576	24.2823	24.3181	24.0875	23.866	24.0013	Quantified	GO:0006096(BP:glycolytic process);GO:0005524(MF:ATP binding);GO:0004618(MF:phosphoglycerate kinase activity)	ath:AT3G12780(PGK1)	ath00010(Glycolysis / Gluconeogenesis );ath00710(Carbon fixation in photosynthetic organisms )	Chloroplast	PF00162(Phosphoglycerate kinase)	FALSE	0	-0.37768	0.708598	0.0154896	-0.438652	0.353184	0.00709722	-0.407268	0.541018	0.0105804	-0.409063
A0A178V5P3	AT3G20970	NFU4	AXX17_At3g22370									tr|A0A178V5P3|A0A178V5P3_ARATH;sp|Q9LIG6|NIFU4_ARATH;tr|A0A7G2EMB1|A0A7G2EMB1_ARATH;tr|F4IWC5|F4IWC5_ARATH;tr|A0A7G2EK36|A0A7G2EK36_ARATH	"tr|A0A178V5P3|A0A178V5P3_ARATH NFU4 OS=Arabidopsis thaliana OX=3702 GN=AXX17_At3g22370 PE=3 SV=1;sp|Q9LIG6|NIFU4_ARATH NifU-like protein 4, mitochondrial OS=Arabidopsis thaliana OX=3702 GN=NIFU4 PE=2 SV=1;tr|A0A7G2EMB1|A0A7G2EMB1_ARATH (thale cress) hypoth"	5	6	6	5	31.1	30.542	13.6465	16.7401	16.9708	17.132	16.4281	17.338	17.1857	17.1497	17.0624	17.3202	17.6202	16.7252	Quantified	GO:0016226(BP:iron-sulfur cluster assembly);GO:0005506(MF:iron ion binding);GO:0051536(MF:iron-sulfur cluster binding)			Chloroplast	PF01106(NifU-like domain);PF08712(Scaffold protein Nfu/NifU N terminal)	TRUE	1	1.18025	0.911346	0.148116	0.255836	0.937094	0.740094	0.0892841	0.954592	0.907586	1.3468
A0A178V5S0	AT4G34120	(thale cress) hypothetical protein	AXX17_At4g39010									tr|A0A178V5S0|A0A178V5S0_ARATH;sp|Q9C5D0|CBSX2_ARATH;tr|A0A654FVT3|A0A654FVT3_ARATH;tr|A0A5S9XYG8|A0A5S9XYG8_ARATH	"tr|A0A178V5S0|A0A178V5S0_ARATH (thale cress) hypothetical protein OS=Arabidopsis thaliana OX=3702 GN=AXX17_At4g39010 PE=4 SV=1;sp|Q9C5D0|CBSX2_ARATH CBS domain-containing protein CBSX2, chloroplastic OS=Arabidopsis thaliana OX=3702 GN=CBSX2 PE=1 SV=1;tr|A0"	4	5	5	5	23.9	25.955	18.8897	18.8938	14.6073	18.2812	18.0744	18.5707	18.9518	18.3579	18.296	17.8386	18.2029	18.5532	Quantified	GO:0045454(BP:cell redox homeostasis);GO:0009570(CC:chloroplast stroma)			Chloroplast	PF00571(CBS domain)	FALSE	0	0.845182	0.945923	0.401645	-0.110543	0.944381	0.910943	-0.337014	0.948251	0.733847	1.07165
A0A178V5S8	AT4G02080	(thale cress) hypothetical protein	SAR1C									tr|A0A178V5S8|A0A178V5S8_ARATH;sp|O04834|SAR1A_ARATH;tr|Q8VYP7|Q8VYP7_ARATH;tr|A0A384KBH8|A0A384KBH8_ARATH;tr|Q42067|Q42067_ARATH;tr|O80489|O80489_ARATH;tr|A0A5S9TDR2|A0A5S9TDR2_ARATH;tr|A0A7G2DPF5|A0A7G2DPF5_ARATH;tr|A0A178W2L1|A0A178W2L1_ARATH;tr|A0A5S9S9S2|A0A5S9S9S2_ARATH;tr|Q3E6Q3|Q3E6Q3_ARATH;tr|A0A654E8B3|A0A654E8B3_ARATH	tr|A0A178V5S8|A0A178V5S8_ARATH (thale cress) hypothetical protein OS=Arabidopsis thaliana OX=3702 GN=AXX17_At4g02660 PE=3 SV=1;sp|O04834|SAR1A_ARATH GTP-binding protein SAR1A OS=Arabidopsis thaliana OX=3702 GN=SAR1A PE=2 SV=1;tr|Q8VYP7|Q8VYP7_ARATH Putativ	12	10	3	3	67.9	22.03	15.3547	15.2122	15.2282	16.2472	15.4655	15.8696	13.7044	16.1102	14.6651	15.8326	16.0287	16.1922	Quantified	GO:0006886(BP:intracellular protein transport);GO:0016192(BP:vesicle-mediated transport);GO:0005783(CC:endoplasmic reticulum);GO:0005794(CC:Golgi apparatus);GO:0005525(MF:GTP binding)	ath:AT4G02080(SAR2)	ath04141(Protein processing in endoplasmic reticulum )	Cytoplasmic	PF00025(ADP-ribosylation factor family)	TRUE	1	0.595735	0.932451	0.255901	0.157061	0.937898	0.756678	1.19128	0.710989	0.0376725	-0.438483
A0A178V5T0	AT3G61240	(thale cress) hypothetical protein	AXX17_At3g55510									tr|A0A178V5T0|A0A178V5T0_ARATH;sp|Q9M2E0|RH12_ARATH	tr|A0A178V5T0|A0A178V5T0_ARATH (thale cress) hypothetical protein OS=Arabidopsis thaliana OX=3702 GN=AXX17_At3g55510 PE=3 SV=1;sp|Q9M2E0|RH12_ARATH DEAD-box ATP-dependent RNA helicase 12 OS=Arabidopsis thaliana OX=3702 GN=RH12 PE=2 SV=1	2	8	3	3	14.9	56.774	15.8037	15.8219	15.884	16.0239	15.7337	15.9818	15.7433	15.6625	15.6841	15.8214	16.1936	15.8352	Quantified	GO:0005524(MF:ATP binding);GO:0004386(MF:helicase activity);GO:0003676(MF:nucleic acid binding)	ath:AT3G61240()	ath03018(RNA degradation )	Nuclear	PF00270(DEAD/DEAH box helicase);PF00271(Helicase conserved C-terminal domain)	FALSE	0	0.0765851	0.954107	0.557636	0.0368801	0.938807	0.77606	0.253386	0.804616	0.073969	-0.139921
A0A178V5T1	AT4G16720	Ribosomal protein L15	AXX17_At4g19680									tr|A0A178V5T1|A0A178V5T1_ARATH;sp|O23515|RL151_ARATH;tr|Q0WWU9|Q0WWU9_ARATH;tr|A0A384KUF3|A0A384KUF3_ARATH;sp|Q8VYF1|RL152_ARATH;tr|A0A7G2F097|A0A7G2F097_ARATH;tr|A0A7G2E730|A0A7G2E730_ARATH	tr|A0A178V5T1|A0A178V5T1_ARATH Ribosomal protein L15 OS=Arabidopsis thaliana OX=3702 GN=AXX17_At4g19680 PE=3 SV=1;sp|O23515|RL151_ARATH 60S ribosomal protein L15-1 OS=Arabidopsis thaliana OX=3702 GN=RPL15A PE=2 SV=1;tr|Q0WWU9|Q0WWU9_ARATH Ribosomal protein	7	8	8	8	35.8	24.239	21.6666	21.6615	21.8667	21.5629	21.6487	21.4896	21.2927	20.9694	21.5874	21.5793	21.1688	21.581	Quantified	GO:0006412(BP:translation);GO:0005840(CC:ribosome);GO:0003735(MF:structural constituent of ribosome)	ath:AT4G16720()	ath03010(Ribosome )	Mitochondrial;Nuclear	PF00827(Ribosomal L15)	FALSE	0	-0.164526	0.943418	0.366507	-0.124025	0.920815	0.491842	0.159915	0.924007	0.379508	-0.448466
A0A178V5V9	AT3G49720	(thale cress) hypothetical protein	AXX17_At3g43870									tr|A0A178V5V9|A0A178V5V9_ARATH;sp|Q9M2Y6|CGR2_ARATH	tr|A0A178V5V9|A0A178V5V9_ARATH (thale cress) hypothetical protein OS=Arabidopsis thaliana OX=3702 GN=AXX17_At3g43870 PE=4 SV=1;sp|Q9M2Y6|CGR2_ARATH Probable pectin methylesterase CGR2 OS=Arabidopsis thaliana OX=3702 GN=CGR2 PE=2 SV=1	2	9	9	9	35.6	28.532	19.0882	18.7653	18.9218	18.9157	18.7483	18.9123	19.1841	19.0987	19.1428	19.2777	19.1439	19.1677	Quantified	GO:0016021(CC:integral component of membrane)			Chloroplast		FALSE	0	-0.0663534	0.953828	0.550998	0.337686	0.44246	0.0112617	0.0545815	0.942936	0.622685	0.216751
A0A178V5W2	AT3G20410	CPK9	AXX17_At3g21760									tr|A0A178V5W2|A0A178V5W2_ARATH;sp|Q38868|CDPK9_ARATH;tr|A0A7G2EQM0|A0A7G2EQM0_ARATH;tr|A0A1P8AND9|A0A1P8AND9_ARATH;tr|A0A7G2DZN9|A0A7G2DZN9_ARATH;tr|A0A654EIT3|A0A654EIT3_ARATH;tr|A0A178W751|A0A178W751_ARATH;sp|Q9C6P3|CDPKX_ARATH;tr|A0A1P8ANC2|A0A1P8ANC2_ARATH;tr|A0A5S9WNR1|A0A5S9WNR1_ARATH;tr|A0A654ELV9|A0A654ELV9_ARATH;tr|A0A178VZQ1|A0A178VZQ1_ARATH;sp|Q1PFH8|CDPKJ_ARATH;tr|A0A5S9WSV3|A0A5S9WSV…	tr|A0A178V5W2|A0A178V5W2_ARATH CPK9 OS=Arabidopsis thaliana OX=3702 GN=AXX17_At3g21760 PE=1 SV=1;sp|Q38868|CDPK9_ARATH Calcium-dependent protein kinase 9 OS=Arabidopsis thaliana OX=3702 GN=CPK9 PE=1 SV=1;tr|A0A7G2EQM0|A0A7G2EQM0_ARATH (thale cress) hypothe	16	9	8	8	25.5	60.362	16.4616	16.9451	13.5837	16.5191	16.5778	16.5013	16.778	16.4486	16.2097	16.7186	16.2011	16.523	Quantified	GO:0005524(MF:ATP binding);GO:0005509(MF:calcium ion binding);GO:0004672(MF:protein kinase activity)			Cytoplasmic	PF13499(EF-hand domain pair);PF00069(Protein kinase domain)	FALSE	0	0.86927	0.931467	0.248506	-0.0518615	0.945546	0.943013	0.00210074	0.95726	0.997689	0.815308
A0A178V5Y6	AT3G04090	SIP1A	AXX17_At3g03500									tr|A0A178V5Y6|A0A178V5Y6_ARATH;sp|Q9M8W5|SIP11_ARATH	tr|A0A178V5Y6|A0A178V5Y6_ARATH SIP1A OS=Arabidopsis thaliana OX=3702 GN=AXX17_At3g03500 PE=3 SV=1;sp|Q9M8W5|SIP11_ARATH Aquaporin SIP1-1 OS=Arabidopsis thaliana OX=3702 GN=SIP1-1 PE=2 SV=1	2	1	1	1	9.2	25.706	15.9147	15.9542	15.839	15.9166	16.1501	15.4052	15.647	15.821	16.2039	16.7533	16.3739	16.8706	Quantified	GO:0016021(CC:integral component of membrane);GO:0015267(MF:channel activity)			PlasmaMembrane	PF00230(Major intrinsic protein)	FALSE	0	-0.0786854	0.959984	0.727276	0.842011	0.230284	0.00367064	0.775301	0.477831	0.00594767	-0.0119753
A0A178V619	AT4G10050	Protein phosphatase methylesterase-1	At4g10050									tr|A0A178V619|A0A178V619_ARATH;tr|A0A178V5I3|A0A178V5I3_ARATH;tr|A0A1P8B432|A0A1P8B432_ARATH;tr|A0A7G2F1B2|A0A7G2F1B2_ARATH;tr|Q94F26|Q94F26_ARATH;tr|A0A654FMS2|A0A654FMS2_ARATH;tr|A0A5S9XQX6|A0A5S9XQX6_ARATH;tr|A0A178V4A9|A0A178V4A9_ARATH	tr|A0A178V619|A0A178V619_ARATH Protein phosphatase methylesterase-1 OS=Arabidopsis thaliana OX=3702 GN=At4g10050 PE=3 SV=1;tr|A0A178V5I3|A0A178V5I3_ARATH Protein phosphatase methylesterase-1 OS=Arabidopsis thaliana OX=3702 GN=At4g10050 PE=3 SV=1;tr|A0A1P8B	8	2	2	2	12.8	17.094	13.0937	11.4518	14.0464	14.397	11.7602	14.7194	12.8569	14.7714	14.5806	14.6634	14.1658	14.0926	Quantified	GO:0006482(BP:protein demethylation);GO:0051723(MF:protein methylesterase activity)			Cytoplasmic	PF12697(Alpha/beta hydrolase family)	TRUE	2	0.761583	0.946855	0.415984	0.681705	0.918324	0.464945	0.237593	0.950756	0.796368	1.2057
A0A178V658	AT3G08010	(thale cress) hypothetical protein	AXX17_At3g08010									tr|A0A178V658|A0A178V658_ARATH;sp|Q9SFB3|ATAB2_ARATH	"tr|A0A178V658|A0A178V658_ARATH (thale cress) hypothetical protein OS=Arabidopsis thaliana OX=3702 GN=AXX17_At3g08010 PE=4 SV=1;sp|Q9SFB3|ATAB2_ARATH Protein TAB2 homolog, chloroplastic OS=Arabidopsis thaliana OX=3702 GN=ATAB2 PE=2 SV=1"	2	3	3	3	9.4	41.917	16.1406	16.2578	16.1417	15.4079	14.8956	15.9508	15.556	15.4584	11.7524	15.5005	15.0786	15.5919	Quantified	GO:0003723(MF:RNA binding)			Cytoplasmic;Nuclear	PF06485(Protein of unknown function (DUF1092))	TRUE	1	-0.761948	0.94543	0.394347	-0.0277554	0.946649	0.974738	1.13476	0.894862	0.215167	-1.92446
A0A178V6B0	AT3G51160	"GDP-mannose 4,6-dehydratase"	AXX17_At3g45440									tr|A0A178V6B0|A0A178V6B0_ARATH;sp|P93031|GMD2_ARATH	"tr|A0A178V6B0|A0A178V6B0_ARATH GDP-mannose 4,6-dehydratase OS=Arabidopsis thaliana OX=3702 GN=AXX17_At3g45440 PE=3 SV=1;sp|P93031|GMD2_ARATH GDP-mannose 4,6 dehydratase 2 OS=Arabidopsis thaliana OX=3702 GN=MUR1 PE=1 SV=3"	2	14	14	9	44.8	41.961	19.484	19.5549	19.557	19.2827	19.5709	19.699	19.8654	19.6186	19.6714	19.7758	19.8263	19.7417	Quantified	"GO:0019673(BP:GDP-mannose metabolic process);GO:0008446(MF:GDP-mannose 4,6-dehydratase activity)"	ath:AT3G51160(MUR1)	ath00051(Fructose and mannose metabolism );ath01250(Biosynthesis of nucleotide sugars );ath00520(Amino sugar and nucleotide sugar metabolism )	Cytoplasmic	"PF16363(GDP-mannose 4,6 dehydratase)"	FALSE	0	-0.0144296	0.964525	0.908399	0.263721	0.746679	0.0579444	0.0627996	0.942729	0.618858	0.186492
A0A178V6F0	AT3G18080	BGLU44	AXX17_At3g19140									tr|A0A178V6F0|A0A178V6F0_ARATH;sp|Q9LV33|BGL44_ARATH;tr|A0A654FHE8|A0A654FHE8_ARATH;tr|A0A5S9XDF8|A0A5S9XDF8_ARATH;tr|A0A7G2EMF9|A0A7G2EMF9_ARATH;tr|A0A1I9LMX9|A0A1I9LMX9_ARATH;tr|A0A1I9LMY0|A0A1I9LMY0_ARATH;tr|A0A7G2EJ65|A0A7G2EJ65_ARATH;tr|A0A1I9LMX6|A0A1I9LMX6_ARATH;tr|A0A654F9C0|A0A654F9C0_ARATH;sp|Q9LV34|BGL43_ARATH;tr|A0A5S9XD78|A0A5S9XD78_ARATH;tr|A0A1I9LMX7|A0A1I9LMX7_ARATH;tr|A0A1I9LMX8|…	tr|A0A178V6F0|A0A178V6F0_ARATH BGLU44 OS=Arabidopsis thaliana OX=3702 GN=AXX17_At3g19140 PE=3 SV=1;sp|Q9LV33|BGL44_ARATH Beta-glucosidase 44 OS=Arabidopsis thaliana OX=3702 GN=BGLU44 PE=2 SV=1;tr|A0A654FHE8|A0A654FHE8_ARATH Uncharacterized protein OS=Arabi	14	20	20	20	39.6	59.023	21.4975	21.368	21.3397	20.991	21.0506	21.1208	21.1722	20.7942	21.1551	20.8337	20.6464	20.8089	Quantified	"GO:0005975(BP:carbohydrate metabolic process);GO:0004553(MF:hydrolase activity, hydrolyzing O-glycosyl compounds)"			Mitochondrial	PF00232(Glycosyl hydrolase family 1)	FALSE	0	-0.347616	0.739091	0.01904	-0.291094	0.694998	0.040965	-0.277481	0.752282	0.049239	-0.36123
A0A178V6F3	AT4G36910	(thale cress) hypothetical protein	At4g36910									tr|A0A178V6F3|A0A178V6F3_ARATH;tr|A0A654FW62|A0A654FW62_ARATH;sp|O23193|CBSX1_ARATH;tr|A0A5S9XZY9|A0A5S9XZY9_ARATH	tr|A0A178V6F3|A0A178V6F3_ARATH (thale cress) hypothetical protein OS=Arabidopsis thaliana OX=3702 GN=At4g36910 PE=4 SV=1;tr|A0A654FW62|A0A654FW62_ARATH Uncharacterized protein OS=Arabidopsis thaliana OX=3702 GN=AN1_LOCUS20537 PE=4 SV=1;sp|O23193|CBSX1_ARAT	4	3	3	3	31.4	17.208	16.9019	17.2758	17.2886	16.5849	17.0196	17.3748	17.2424	16.8115	16.7823	15.9356	15.3049	16.6046	Quantified	GO:0045454(BP:cell redox homeostasis);GO:0009507(CC:chloroplast)			Cytoplasmic	PF00571(CBS domain)	FALSE	0	-0.162348	0.95678	0.62723	-1.04478	0.41615	0.00982725	-0.997057	0.568576	0.0125185	-0.210067
A0A178V6H0	AT4G18060	(thale cress) hypothetical protein	AXX17_At4g21210									tr|A0A178V6H0|A0A178V6H0_ARATH;sp|Q8L7W0|SH3P3_ARATH	tr|A0A178V6H0|A0A178V6H0_ARATH (thale cress) hypothetical protein OS=Arabidopsis thaliana OX=3702 GN=AXX17_At4g21210 PE=4 SV=1;sp|Q8L7W0|SH3P3_ARATH SH3 domain-containing protein 3 OS=Arabidopsis thaliana OX=3702 GN=SH3P3 PE=1 SV=1	2	5	5	5	18.8	39.533	17.0406	16.819	16.9249	17.1795	17.1647	17.2723	11.4313	17.0851	17.0867	16.971	17.6203	17.2282	Quantified	GO:0030136(CC:clathrin-coated vesicle);GO:0030276(MF:clathrin binding)			Cytoplasmic	PF14604(Variant SH3 domain)	TRUE	1	0.277343	0.962673	0.828258	0.06766	0.946064	0.957741	2.07215	0.858536	0.128665	-1.72715
A0A178V6Q6	AT4G34660	(thale cress) hypothetical protein	AXX17_At4g39660									tr|A0A178V6Q6|A0A178V6Q6_ARATH;sp|Q8VWF1|SH3P2_ARATH	tr|A0A178V6Q6|A0A178V6Q6_ARATH (thale cress) hypothetical protein OS=Arabidopsis thaliana OX=3702 GN=AXX17_At4g39660 PE=4 SV=1;sp|Q8VWF1|SH3P2_ARATH SH3 domain-containing protein 2 OS=Arabidopsis thaliana OX=3702 GN=SH3P2 PE=1 SV=1	2	5	5	5	18.8	40.925	16.013	13.9723	15.6951	15.7494	15.1571	16.8157	16.1446	15.7275	15.9039	16.5799	16.4289	16.1718	Quantified	GO:0005770(CC:late endosome);GO:0005886(CC:plasma membrane);GO:0000421(CC:autophagosome membrane);GO:0030136(CC:clathrin-coated vesicle);GO:0005829(CC:cytosol);GO:0030276(MF:clathrin binding)			Cytoplasmic	PF14604(Variant SH3 domain)	FALSE	0	0.680598	0.929934	0.237622	0.486133	0.910091	0.390091	0.468223	0.927003	0.407107	0.698509
A0A178V6R9	AT3G60820	Proteasome subunit beta	AXX17_At3g55190	"FUNCTION: The proteasome is a multicatalytic proteinase complex which is characterized by its ability to cleave peptides with Arg, Phe, Tyr, Leu, and Glu adjacent to the leaving group at neutral or slightly basic pH. {ECO:0000256|RuleBase:RU004203}."								tr|A0A178V6R9|A0A178V6R9_ARATH;sp|P42742|PSB1_ARATH;tr|F4JD01|F4JD01_ARATH;tr|Q41941|Q41941_ARATH	tr|A0A178V6R9|A0A178V6R9_ARATH Proteasome subunit beta OS=Arabidopsis thaliana OX=3702 GN=AXX17_At3g55190 PE=3 SV=1;sp|P42742|PSB1_ARATH Proteasome subunit beta type-1 OS=Arabidopsis thaliana OX=3702 GN=PBF1 PE=1 SV=2;tr|F4JD01|F4JD01_ARATH Proteasome subu	4	11	11	11	61.9	24.644	20.5165	20.3486	20.3724	20.1533	20.3248	20.3016	20.6725	20.361	20.5677	20.5451	20.3341	20.5511	Quantified	GO:0051603(BP:proteolysis involved in cellular protein catabolic process);GO:0005737(CC:cytoplasm);GO:0005634(CC:nucleus);GO:0005839(CC:proteasome core complex);GO:0004298(MF:threonine-type endopeptidase activity)	ath:AT3G60820(PBF1)	ath03050(Proteasome )	Extracellular	PF00227(Proteasome subunit)	FALSE	0	-0.152604	0.927716	0.223111	0.216857	0.806862	0.0954569	-0.0569587	0.943717	0.637408	0.121211
A0A178V6X6	AT3G13120	(thale cress) hypothetical protein	AXX17_At3g13270									tr|A0A178V6X6|A0A178V6X6_ARATH;sp|Q9LK61|RR10_ARATH	"tr|A0A178V6X6|A0A178V6X6_ARATH (thale cress) hypothetical protein OS=Arabidopsis thaliana OX=3702 GN=AXX17_At3g13270 PE=3 SV=1;sp|Q9LK61|RR10_ARATH 30S ribosomal protein S10, chloroplastic OS=Arabidopsis thaliana OX=3702 GN=RPS10 PE=2 SV=1"	2	3	3	3	15.2	20.837	20.0665	19.8123	19.7267	18.0266	19.3126	19.2923	19.6599	18.6452	19.4002	18.8865	18.6821	18.0778	Quantified	GO:0006412(BP:translation);GO:0005840(CC:ribosome);GO:0003723(MF:RNA binding);GO:0003735(MF:structural constituent of ribosome)	ath:AT3G13120()	ath03010(Ribosome )	Mitochondrial;Chloroplast;Nuclear	PF00338(Ribosomal protein S10p/S20e)	FALSE	0	-0.991313	0.79904	0.0309027	-0.328381	0.913789	0.421293	-0.686313	0.846185	0.111417	-0.63338
A0A178V700	AT4G32720	(thale cress) hypothetical protein	AXX17_At4g37540									tr|A0A178V700|A0A178V700_ARATH;sp|Q93ZV7|LA1_ARATH	tr|A0A178V700|A0A178V700_ARATH (thale cress) hypothetical protein OS=Arabidopsis thaliana OX=3702 GN=AXX17_At4g37540 PE=4 SV=1;sp|Q93ZV7|LA1_ARATH La protein 1 OS=Arabidopsis thaliana OX=3702 GN=LA1 PE=1 SV=1	2	9	9	9	27.3	48.095	16.4242	17.7276	16.9887	16.8028	16.7664	17.0809	17.7063	17.172	17.3646	17.1773	17.002	17.2209	Quantified	GO:0006396(BP:RNA processing);GO:0005634(CC:nucleus);GO:1990904(CC:ribonucleoprotein complex);GO:0003723(MF:RNA binding)			ER	"PF08777(RNA binding motif);PF05383(La domain);PF00076(RNA recognition motif. (a.k.a. RRM, RBD, or RNP domain))"	FALSE	0	-0.163517	0.95517	0.58395	0.250023	0.91221	0.407526	-0.280935	0.920969	0.354376	0.36744
A0A178V707	AT3G13920	(thale cress) hypothetical protein	AXX17_At3g14410									tr|A0A178V707|A0A178V707_ARATH;sp|P41376|IF4A1_ARATH;tr|A8MRZ7|A8MRZ7_ARATH;tr|A0A5S9XC50|A0A5S9XC50_ARATH;tr|C0Z2Q9|C0Z2Q9_ARATH;tr|F4JEL5|F4JEL5_ARATH;tr|F4JEL4|F4JEL4_ARATH;tr|A0A1I9LSZ7|A0A1I9LSZ7_ARATH;tr|B9DI27|B9DI27_ARATH;tr|A0A5S9Y7K1|A0A5S9Y7K1_ARATH	tr|A0A178V707|A0A178V707_ARATH (thale cress) hypothetical protein OS=Arabidopsis thaliana OX=3702 GN=AXX17_At3g14410 PE=3 SV=1;sp|P41376|IF4A1_ARATH Eukaryotic initiation factor 4A-1 OS=Arabidopsis thaliana OX=3702 GN=EIF4A1 PE=1 SV=1;tr|A8MRZ7|A8MRZ7_ARAT	10	25	4	3	54.6	46.704	20.4457	20.0774	20.4532	20.0486	20.2376	20.2018	20.2271	20.0375	20.0266	20.4943	19.9013	19.9979	Quantified	GO:0005524(MF:ATP binding);GO:0004386(MF:helicase activity);GO:0003676(MF:nucleic acid binding)			Cytoplasmic	PF00270(DEAD/DEAH box helicase);PF00271(Helicase conserved C-terminal domain)	FALSE	0	-0.162821	0.94363	0.369305	-0.0314733	0.942383	0.859216	0.0341075	0.95261	0.847594	-0.228402
A0A178V714	AT4G26010	Peroxidase	AXX17_At4g30010	"FUNCTION: Removal of H(2)O(2), oxidation of toxic reductants, biosynthesis and degradation of lignin, suberization, auxin catabolism, response to environmental stresses such as wounding, pathogen attack and oxidative stress. {ECO:0000256|RuleBase:RU362060}."								tr|A0A178V714|A0A178V714_ARATH;sp|Q93V93|PER44_ARATH;tr|A0A654FT14|A0A654FT14_ARATH;tr|A0A1P8B428|A0A1P8B428_ARATH;tr|A0A7G2DY57|A0A7G2DY57_ARATH	tr|A0A178V714|A0A178V714_ARATH Peroxidase OS=Arabidopsis thaliana OX=3702 GN=AXX17_At4g30010 PE=3 SV=1;sp|Q93V93|PER44_ARATH Peroxidase 44 OS=Arabidopsis thaliana OX=3702 GN=PER44 PE=2 SV=1;tr|A0A654FT14|A0A654FT14_ARATH Peroxidase OS=Arabidopsis thaliana	5	11	11	11	40	33.805	19.9804	19.6869	19.6174	19.2092	19.4701	19.436	19.4699	18.7804	19.165	19.3663	19.2063	19.2598	Quantified	GO:0042744(BP:hydrogen peroxide catabolic process);GO:0006979(BP:response to oxidative stress);GO:0005576(CC:extracellular region);GO:0020037(MF:heme binding);GO:0046872(MF:metal ion binding);GO:0004601(MF:peroxidase activity)	ath:AT4G26010()	ath00940(Phenylpropanoid biosynthesis )	Extracellular	PF00141(Peroxidase)	FALSE	0	-0.389786	0.852497	0.0551365	-0.0943175	0.929657	0.608424	0.139036	0.931426	0.453913	-0.62314
A0A178V719	AT4G36700	Cupin type-1 domain-containing protein	AXX17_At4g41800									tr|A0A178V719|A0A178V719_ARATH;tr|A0A654FW74|A0A654FW74_ARATH;tr|A0A5S9XZ78|A0A5S9XZ78_ARATH;sp|F4JQG6|VCL43_ARATH;tr|A0A7G2F3E2|A0A7G2F3E2_ARATH	tr|A0A178V719|A0A178V719_ARATH Cupin type-1 domain-containing protein OS=Arabidopsis thaliana OX=3702 GN=AXX17_At4g41800 PE=4 SV=1;tr|A0A654FW74|A0A654FW74_ARATH Cupin type-1 domain-containing protein OS=Arabidopsis thaliana OX=3702 GN=AN1_LOCUS20516 PE=4	5	6	6	6	17.5	58.699	18.4165	18.4112	18.3934	18.1677	18.3178	17.9772	18.073	17.9142	18.4048	18.0907	17.9597	18.3189	Quantified	GO:0045735(MF:nutrient reservoir activity)			Cytoplasmic;Nuclear	PF00190(Cupin)	FALSE	0	-0.252776	0.90576	0.131198	-0.0311723	0.941712	0.842706	-0.00759762	0.956225	0.961386	-0.276351
A0A178V742	AT3G06650	ATP citrate synthase	AXX17_At3g06470									tr|A0A178V742|A0A178V742_ARATH;sp|Q9C522|ACLB1_ARATH;tr|A0A7G2EG38|A0A7G2EG38_ARATH;tr|Q42036|Q42036_ARATH	tr|A0A178V742|A0A178V742_ARATH ATP citrate synthase OS=Arabidopsis thaliana OX=3702 GN=AXX17_At3g06470 PE=4 SV=1;sp|Q9C522|ACLB1_ARATH ATP-citrate synthase beta chain protein 1 OS=Arabidopsis thaliana OX=3702 GN=ACLB-1 PE=2 SV=1;tr|A0A7G2EG38|A0A7G2EG38_AR	4	26	26	9	48.7	65.813	21.6283	21.3952	21.4715	21.6072	21.6349	21.7654	21.5178	21.381	21.524	21.767	21.7296	21.65	Quantified	"GO:0046912(MF:transferase activity, transferring acyl groups, acyl groups converted into alkyl on transfer)"	ath:AT3G06650(ACLB-1)	ath00020(Citrate cycle (TCA cycle) )	Cytoplasmic;Mitochondrial;Chloroplast	"PF00549(CoA-ligase);PF00285(Citrate synthase, C-terminal domain)"	FALSE	0	0.170803	0.901436	0.120075	0.0463457	0.932421	0.653137	0.241246	0.712041	0.0379212	-0.0240972
A0A178V785	AT4G17040	ATP-dependent Clp protease proteolytic subunit	AXX17_At4g20110									tr|A0A178V785|A0A178V785_ARATH;sp|Q8LB10|CLPR4_ARATH	"tr|A0A178V785|A0A178V785_ARATH ATP-dependent Clp protease proteolytic subunit OS=Arabidopsis thaliana OX=3702 GN=AXX17_At4g20110 PE=3 SV=1;sp|Q8LB10|CLPR4_ARATH ATP-dependent Clp protease proteolytic subunit-related protein 4, chloroplastic OS=Arabidopsis "	2	6	6	6	22.3	33.44	19.8936	19.3712	19.837	19.4355	19.3683	19.6062	19.7684	19.4641	19.5293	19.4344	19.3171	19.5013	Quantified	GO:0004252(MF:serine-type endopeptidase activity)			Mitochondrial;Chloroplast	PF00574(Clp protease)	FALSE	0	-0.230596	0.917701	0.171833	-0.0524015	0.937289	0.74408	-0.169677	0.913648	0.303487	-0.11332
A0A178V788	AT3G42050	V-ATPase_H_C domain-containing protein	AXX17_At3g33850									tr|A0A178V788|A0A178V788_ARATH;tr|Q94C38|Q94C38_ARATH;sp|Q9LX65|VATH_ARATH;tr|A0A7G2EMV2|A0A7G2EMV2_ARATH;tr|A0A5S9XIW9|A0A5S9XIW9_ARATH;tr|A0A654FC79|A0A654FC79_ARATH;tr|B9DHN8|B9DHN8_ARATH;tr|A0A178V834|A0A178V834_ARATH;tr|A0A178V9F7|A0A178V9F7_ARATH	tr|A0A178V788|A0A178V788_ARATH V-ATPase_H_C domain-containing protein OS=Arabidopsis thaliana OX=3702 GN=AXX17_At3g33850 PE=3 SV=1;tr|Q94C38|Q94C38_ARATH V-type proton ATPase subunit H OS=Arabidopsis thaliana OX=3702 PE=2 SV=1;sp|Q9LX65|VATH_ARATH V-type p	9	13	13	13	36.5	47.54	20.3378	20.2313	20.0524	20.0579	20.1098	20.0025	19.9101	20.0177	20.1101	19.988	20.0395	19.9541	Quantified	"GO:0000221(CC:vacuolar proton-transporting V-type ATPase, V1 domain);GO:0046961(MF:proton-transporting ATPase activity, rotational mechanism)"			Cytoplasmic	PF03224(V-ATPase subunit H);PF11698(V-ATPase subunit H)	FALSE	0	-0.150425	0.918708	0.176127	-0.0628813	0.925961	0.555244	-0.0187398	0.953008	0.859212	-0.194566
A0A178V791	AT3G47810	Vacuolar protein sorting-associated protein 29	AXX17_At3g41790									tr|A0A178V791|A0A178V791_ARATH;sp|Q9STT2|VPS29_ARATH	tr|A0A178V791|A0A178V791_ARATH Vacuolar protein sorting-associated protein 29 OS=Arabidopsis thaliana OX=3702 GN=AXX17_At3g41790 PE=3 SV=1;sp|Q9STT2|VPS29_ARATH Vacuolar protein sorting-associated protein 29 OS=Arabidopsis thaliana OX=3702 GN=VPS29 PE=2 SV	2	4	4	4	23.7	20.968	16.2425	16.5459	16.9912	16.0657	15.6479	16.0156	16.4649	16.8842	17.1643	17.1891	16.5188	16.8529	Quantified	"GO:0042147(BP:retrograde transport, endosome to Golgi);GO:0005829(CC:cytosol);GO:0030904(CC:retromer complex)"	ath:AT3G47810(MAG1)	ath04144(Endocytosis )	Cytoplasmic	PF12850(Calcineurin-like phosphoesterase superfamily domain)	FALSE	0	-0.683486	0.779548	0.0260271	0.943832	0.286486	0.00501185	0.0157974	0.955967	0.952591	0.244549
A0A178V7A4	AT4G34050	(thale cress) hypothetical protein	AXX17_At4g38960									tr|A0A178V7A4|A0A178V7A4_ARATH;sp|O49499|CAMT4_ARATH;tr|A0A1P8B3H0|A0A1P8B3H0_ARATH;tr|Q3E6Z1|Q3E6Z1_ARATH	tr|A0A178V7A4|A0A178V7A4_ARATH (thale cress) hypothetical protein OS=Arabidopsis thaliana OX=3702 GN=AXX17_At4g38960 PE=3 SV=1;sp|O49499|CAMT4_ARATH Caffeoyl-CoA O-methyltransferase 1 OS=Arabidopsis thaliana OX=3702 GN=CCOAOMT1 PE=1 SV=1;tr|A0A1P8B3H0|A0A1	4	11	11	11	70.3	29.155	20.0957	20.0214	20.2151	19.8288	19.5668	20.1498	20.7245	20.901	20.7158	20.5628	19.9709	20.5356	Quantified	GO:0008171(MF:O-methyltransferase activity)	ath:AT4G34050(CCoAOMT1)	"ath00945(Stilbenoid, diarylheptanoid and gingerol biosynthesis );ath00941(Flavonoid biosynthesis );ath00940(Phenylpropanoid biosynthesis )"	Cytoplasmic	PF01596(O-methyltransferase)	FALSE	0	-0.262268	0.924089	0.202124	0.50798	0.609369	0.025377	-0.423998	0.761859	0.052697	0.66971
A0A178V7B2	AT3G63170	(thale cress) hypothetical protein	AXX17_At3g57450									tr|A0A178V7B2|A0A178V7B2_ARATH;sp|Q9M1X2|FAP1_ARATH	tr|A0A178V7B2|A0A178V7B2_ARATH (thale cress) hypothetical protein OS=Arabidopsis thaliana OX=3702 GN=AXX17_At3g57450 PE=3 SV=1;sp|Q9M1X2|FAP1_ARATH Fatty-acid-binding protein 1 OS=Arabidopsis thaliana OX=3702 GN=FAP1 PE=1 SV=1	2	9	9	9	39.4	30.394	18.7597	18.6596	18.687	18.2387	18.379	18.4607	18.7699	18.1666	18.4988	18.2236	17.9688	18.3465	Quantified	GO:0016872(MF:intramolecular lyase activity)			Chloroplast	PF16035(Chalcone isomerase like)	FALSE	0	-0.342621	0.860746	0.0614999	-0.179847	0.894904	0.292662	-0.298825	0.831939	0.0957165	-0.223644
A0A178V7C0	AT3G55590	NTP_transferase domain-containing protein	At3g55600									tr|A0A178V7C0|A0A178V7C0_ARATH;tr|Q6NKR3|Q6NKR3_ARATH;tr|Q570T2|Q570T2_ARATH;tr|A0A654FG32|A0A654FG32_ARATH;tr|Q9M062|Q9M062_ARATH;tr|A0A7G2EXP0|A0A7G2EXP0_ARATH;tr|Q9SYG8|Q9SYG8_ARATH;tr|Q8LC16|Q8LC16_ARATH;tr|A0A5S9WLQ0|A0A5S9WLQ0_ARATH;tr|A0A178WII8|A0A178WII8_ARATH;tr|A0A1P8AP56|A0A1P8AP56_ARATH	tr|A0A178V7C0|A0A178V7C0_ARATH NTP_transferase domain-containing protein OS=Arabidopsis thaliana OX=3702 GN=At3g55600 PE=3 SV=1	11	8	3	3	14.9	72.001	12.8215	11.582	10.0282	14.166	13.244	14.3876	12.6947	13.5413	12.4221	14.5561	9.77943	14.4784	Quantified	GO:0009058(BP:biosynthetic process);GO:0016021(CC:integral component of membrane);GO:0016779(MF:nucleotidyltransferase activity)			Cytoplasmic	PF00483(Nucleotidyl transferase);PF00132(Bacterial transferase hexapeptide (six repeats));PF09753(Membrane fusion protein Use1)	TRUE	5	2.45528	0.871024	0.0711986	-0.994566	0.914777	0.430265	0.0519368	0.956376	0.966567	1.40878
A0A178V7D0	AT3G19820	(thale cress) hypothetical protein	AXX17_At3g21080									tr|A0A178V7D0|A0A178V7D0_ARATH;sp|Q39085|DIM_ARATH	tr|A0A178V7D0|A0A178V7D0_ARATH (thale cress) hypothetical protein OS=Arabidopsis thaliana OX=3702 GN=AXX17_At3g21080 PE=4 SV=1;sp|Q39085|DIM_ARATH Delta(24)-sterol reductase OS=Arabidopsis thaliana OX=3702 GN=DIM PE=1 SV=2	2	21	21	21	42.8	65.393	21.2868	21.2637	21.2987	20.9705	21.1597	20.4969	20.964	20.816	21.2264	21.2826	20.925	21.1476	Quantified	GO:0016021(CC:integral component of membrane);GO:0071949(MF:FAD binding);GO:0016491(MF:oxidoreductase activity)	ath:AT3G19820(DWF1)	ath00100(Steroid biosynthesis )	Cytoplasmic	PF01565(FAD binding domain)	FALSE	0	-0.40734	0.845722	0.0506514	0.242708	0.875245	0.213241	0.116276	0.937814	0.53757	-0.280908
A0A178V7D8	AT3G05230	Signal peptidase complex subunit 3	AXX17_At3g04740	FUNCTION: Microsomal signal peptidase is a membrane-bound endoproteinase that removes signal peptides from nascent proteins as they are translocated into the lumen of the endoplasmic reticulum. {ECO:0000256|PIRNR:PIRNR016089}.								tr|A0A178V7D8|A0A178V7D8_ARATH;sp|Q9MA96|SPC3A_ARATH;tr|A0A7G2EFR5|A0A7G2EFR5_ARATH;tr|F4J781|F4J781_ARATH	tr|A0A178V7D8|A0A178V7D8_ARATH Signal peptidase complex subunit 3 OS=Arabidopsis thaliana OX=3702 GN=AXX17_At3g04740 PE=3 SV=1;sp|Q9MA96|SPC3A_ARATH Signal peptidase complex subunit 3A OS=Arabidopsis thaliana OX=3702 GN=At3g05230 PE=2 SV=1;tr|A0A7G2EFR5|A0	4	3	3	3	23.4	19.019	17.0312	15.6819	16.8494	16.8184	16.7206	16.4505	16.9284	16.9075	16.6847	17.1149	17.009	17.2111	Quantified	GO:0045047(BP:protein targeting to ER);GO:0006465(BP:signal peptide processing);GO:0016021(CC:integral component of membrane);GO:0005787(CC:signal peptidase complex);GO:0008233(MF:peptidase activity)	ath:AT3G05230()	ath03060(Protein export )	Extracellular	PF04573(Signal peptidase subunit)	FALSE	0	0.142353	0.957513	0.648374	0.448478	0.859247	0.170708	0.271445	0.925358	0.391583	0.319386
A0A178V7J5	AT3G51840	(thale cress) hypothetical protein	At3g51840									tr|A0A178V7J5|A0A178V7J5_ARATH;tr|A0A654FFV7|A0A654FFV7_ARATH;tr|A0A5S9XKS0|A0A5S9XKS0_ARATH;sp|Q96329|ACOX4_ARATH;tr|Q56WB3|Q56WB3_ARATH	tr|A0A178V7J5|A0A178V7J5_ARATH (thale cress) hypothetical protein OS=Arabidopsis thaliana OX=3702 GN=At3g51840 PE=3 SV=1;tr|A0A654FFV7|A0A654FFV7_ARATH Uncharacterized protein OS=Arabidopsis thaliana OX=3702 GN=AN1_LOCUS15546 PE=3 SV=1;tr|A0A5S9XKS0|A0A5S9	5	10	10	10	41.8	44.833	19.8852	19.6032	19.7847	19.6021	19.8199	19.8133	19.1918	19.1326	19.413	19.5285	19.4662	19.4301	Quantified	GO:0003995(MF:acyl-CoA dehydrogenase activity);GO:0050660(MF:flavin adenine dinucleotide binding)			Chloroplast	"PF02771(Acyl-CoA dehydrogenase, N-terminal domain);PF02770(Acyl-CoA dehydrogenase, middle domain);PF00441(Acyl-CoA dehydrogenase, C-terminal domain)"	FALSE	0	-0.0126199	0.964723	0.917524	-0.270131	0.718973	0.0477741	0.229163	0.818924	0.0842437	-0.511914
A0A178V7K4	AT3G15010	(thale cress) hypothetical protein	AXX17_At3g15650									tr|A0A178V7K4|A0A178V7K4_ARATH;sp|Q9LKA4|UBA2C_ARATH	tr|A0A178V7K4|A0A178V7K4_ARATH (thale cress) hypothetical protein OS=Arabidopsis thaliana OX=3702 GN=AXX17_At3g15650 PE=4 SV=1;sp|Q9LKA4|UBA2C_ARATH UBP1-associated protein 2C OS=Arabidopsis thaliana OX=3702 GN=UBA2C PE=2 SV=1	2	3	3	3	11.4	41.779	15.9918	16.1008	16.0536	16.1197	15.7186	15.9038	16.097	16.3366	16.2541	14.8743	16.4455	15.8095	Quantified	GO:0003723(MF:RNA binding)	ath:AT3G15010()	ath03040(Spliceosome )	Nuclear	"PF00076(RNA recognition motif. (a.k.a. RRM, RBD, or RNP domain))"	FALSE	0	-0.134695	0.958683	0.684211	-0.204291	0.924784	0.539723	-0.519465	0.864615	0.138784	0.180479
A0A178V7L1	AT3G18410	(thale cress) hypothetical protein	AXX17_At3g19560									tr|A0A178V7L1|A0A178V7L1_ARATH;sp|Q94C12|NDBAB_ARATH;tr|A0A654EGT5|A0A654EGT5_ARATH;tr|A0A178WFL2|A0A178WFL2_ARATH;sp|Q9M9B4|NDBAA_ARATH	tr|A0A178V7L1|A0A178V7L1_ARATH (thale cress) hypothetical protein OS=Arabidopsis thaliana OX=3702 GN=AXX17_At3g19560 PE=3 SV=1;sp|Q94C12|NDBAB_ARATH NADH dehydrogenase [ubiquinone] 1 beta subcomplex subunit 10-B OS=Arabidopsis thaliana OX=3702 GN=At3g18410	5	2	2	2	18.9	12.438	12.7259	13.5867	11.8741	13.8736	12.8574	13.5186	12.418	13.4766	11.6348	11.9096	14.0434	14.19	Quantified	GO:0009853(BP:photorespiration);GO:0055114(BP:oxidation-reduction process);GO:0005747(CC:mitochondrial respiratory chain complex I)	ath:AT3G18410()	ath00190(Oxidative phosphorylation )	Cytoplasmic		TRUE	4	0.687651	0.942653	0.356679	-0.0355561	0.94618	0.96107	0.87122	0.903378	0.249337	-0.219125
A0A178V7M0	AT3G01290	(thale cress) hypothetical protein	AXX17_At3g00330									tr|A0A178V7M0|A0A178V7M0_ARATH;sp|Q9SRH6|HIR3_ARATH	tr|A0A178V7M0|A0A178V7M0_ARATH (thale cress) hypothetical protein OS=Arabidopsis thaliana OX=3702 GN=AXX17_At3g00330 PE=4 SV=1;sp|Q9SRH6|HIR3_ARATH Hypersensitive-induced response protein 3 OS=Arabidopsis thaliana OX=3702 GN=HIR3 PE=1 SV=1	2	12	12	9	46.7	31.321	20.4833	20.4692	20.4306	20.0919	20.4613	20.2474	20.6769	20.4287	20.4493	20.7023	20.7389	20.9299	Quantified	GO:0050832(BP:defense response to fungus);GO:0009506(CC:plasmodesma);GO:0005886(CC:plasma membrane);GO:0005774(CC:vacuolar membrane);GO:0005739(CC:mitochondrion)			Cytoplasmic;Mitochondrial;Chloroplast	PF01145(SPFH domain / Band 7 family)	FALSE	0	-0.19409	0.912034	0.150431	0.523476	0.144926	0.00204742	0.272107	0.766782	0.0546232	0.0572786
A0A178V7M2	AT4G11820	3-hydroxy-3-methylglutaryl coenzyme A synthase	AXX17_At4g13290	"FUNCTION: This enzyme condenses acetyl-CoA with acetoacetyl-CoA to form HMG-CoA, which is the substrate for HMG-CoA reductase. {ECO:0000256|RuleBase:RU364071}."								tr|A0A178V7M2|A0A178V7M2_ARATH;sp|P54873|HMCS_ARATH	tr|A0A178V7M2|A0A178V7M2_ARATH 3-hydroxy-3-methylglutaryl coenzyme A synthase OS=Arabidopsis thaliana OX=3702 GN=AXX17_At4g13290 PE=3 SV=1;sp|P54873|HMCS_ARATH Hydroxymethylglutaryl-CoA synthase OS=Arabidopsis thaliana OX=3702 GN=HMGS PE=1 SV=2	2	13	13	13	34.3	51.096	18.5915	18.5074	18.5539	18.4181	18.5744	18.584	18.9481	18.9857	18.8988	18.9396	18.8208	18.9255	Quantified	GO:0008299(BP:isoprenoid biosynthetic process);GO:0016126(BP:sterol biosynthetic process);GO:0004421(MF:hydroxymethylglutaryl-CoA synthase activity)			Cytoplasmic	PF01154(Hydroxymethylglutaryl-coenzyme A synthase N terminal);PF08540(Hydroxymethylglutaryl-coenzyme A synthase C terminal)	FALSE	0	-0.0254627	0.961448	0.780128	0.369809	0.155326	0.00221599	-0.048924	0.941324	0.593852	0.393271
A0A178V7U2	AT3G57660	DNA-directed RNA polymerase subunit	NRPA1	FUNCTION: DNA-dependent RNA polymerase catalyzes the transcription of DNA into RNA using the four ribonucleoside triphosphates as substrates. {ECO:0000256|RuleBase:RU004279}.								tr|A0A178V7U2|A0A178V7U2_ARATH;tr|Q147Q7|Q147Q7_ARATH;tr|A0A5S9XLP8|A0A5S9XLP8_ARATH;sp|Q8LG50|LPAT2_ARATH;tr|A0A7G2ES14|A0A7G2ES14_ARATH;tr|A0A654FIP7|A0A654FIP7_ARATH;tr|A0A654FIP6|A0A654FIP6_ARATH;tr|A0A1I9LME9|A0A1I9LME9_ARATH;sp|Q9SVY0|NRPA1_ARATH	tr|A0A178V7U2|A0A178V7U2_ARATH DNA-directed RNA polymerase subunit OS=Arabidopsis thaliana OX=3702 GN=At3g57650 PE=3 SV=1;tr|Q147Q7|Q147Q7_ARATH 1-acylglycerol-3-phosphate O-acyltransferase OS=Arabidopsis thaliana OX=3702 PE=2 SV=1;tr|A0A5S9XLP8|A0A5S9XLP8	9	3	3	2	2	225.78	12.5615	12.9883	15.3786	16.3813	15.6485	15.3472	15.1961	15.6321	15.8191	16.1554	16.3538	15.7544	Quantified	"GO:0006351(BP:transcription, DNA-templated);GO:0042025(CC:host cell nucleus);GO:0016021(CC:integral component of membrane);GO:0003677(MF:DNA binding);GO:0003899(MF:DNA-directed 5'-3' RNA polymerase activity);GO:0016746(MF:transferase activity, transferring acyl groups);GO:0008270(MF:zinc ion binding)"			Nuclear	"PF00623(RNA polymerase Rpb1, domain 2);PF04983(RNA polymerase Rpb1, domain 3);PF04997(RNA polymerase Rpb1, domain 1);PF16076(Acyltransferase C-terminus);PF04998(RNA polymerase Rpb1, domain 5);PF01553(Acyltransferase);PF05000(RNA polymerase Rpb1, domain 4)"	TRUE	2	2.14953	0.613704	0.00764354	0.295497	0.932371	0.65229	0.538751	0.928035	0.417345	1.90628
[truncated: 4,323 more rows]
[truncated: 7 more columns]
